# Supplementary material for: A Pilot Genome-Wide Association Study Identifies Potential Metabolic Pathways Involved in Tinnitus
Source: Front Neurosci. 2017 Mar 2;11:71. doi: 10.3389/fnins.2017.00071 (PMC5332393; doi:10.3389/fnins.2017.00071)
Supplement: Supplementary file 2 [file DataSheet2.XLSX]

## Sheet: Main Effect
Chromosome	SNP	BP	p-value	ANNOT
18	rs7235154	3326164	3.413e-07	.
18	rs7235165	3326179	3.413e-07	.
5	chr5:133365915	133365915	4.995e-07	VDAC1
3	rs937499	144182672	8.769e-07	.
3	rs36285	144177153	1.961e-06	.
3	rs36284	144177457	2.558e-06	.
3	rs2649726	144177551	2.558e-06	.
3	rs42381	144177691	2.558e-06	.
3	chr3:42662282	42662282	2.65e-06	NKTR
3	rs2063795	190531554	2.71e-06	.
3	rs185182	144178051	2.917e-06	.
16	rs7193449	57596152	3.515e-06	.
14	chr14:26707772	26707772	3.694e-06	.
3	rs251491	144181438	4.093e-06	.
3	rs251490	144181477	4.093e-06	.
8	chr8:83840955	83840955	4.886e-06	.
3	chr3:42660915	42660915	5.169e-06	NKTR
3	rs668856	144182680	6.063e-06	.
3	rs251489	144182231	7.809e-06	.
3	rs339712	42691124	8.666e-06	.
3	rs339711	42692354	8.666e-06	.
1	rs2486824	161732700	8.952e-06	.
3	rs339710	42695054	9.357e-06	.
3	rs4683441	144192754	9.432e-06	.
8	rs17746987	83888430	9.934e-06	.
8	chr8:83888576	83888576	9.934e-06	.
8	chr8:83840950	83840950	1.05e-05	.
10	chr10:126473878	126473878	1.113e-05	.
10	chr10:126473993	126473993	1.113e-05	.
10	chr10:126474001	126474001	1.113e-05	.
8	chr8:83885626	83885626	1.128e-05	.
14	rs12897084	26710179	1.179e-05	.
3	rs3101060	144185346	1.194e-05	.
3	rs251484	144186454	1.194e-05	.
10	rs4746994	64575330	1.213e-05	NRBF2
13	chr13:38953821	38953821	1.215e-05	LHFP
10	rs6583770	93135477	1.217e-05	.
3	rs339716	42686659	1.29e-05
3	rs339715	42687127	1.29e-05
3	rs235207	42689716	1.29e-05
3	rs339707	42698831	1.29e-05
3	rs339706	42699109	1.29e-05	.
8	chr8:83751977	83751977	1.295e-05	.
8	rs4237098	83753283	1.295e-05	.
8	rs4634643	83757004	1.295e-05	.
8	chr8:83887327	83887327	1.361e-05	.
14	rs11848522	26696435	1.373e-05	.
14	rs11850325	26696727	1.373e-05	.
14	rs17434055	26698864	1.373e-05	.
14	rs12896535	26700112	1.373e-05	.
14	rs35400095	26703174	1.373e-05	.
14	rs12887897	26703453	1.373e-05	.
14	rs11846024	26703487	1.373e-05	.
14	rs34429098	26703710	1.373e-05	.
8	rs2977552	134313542	1.419e-05	.
8	rs17671144	83816248	1.421e-05	.
8	chr8:83594112	83594112	1.455e-05	.
8	chr8:83604124	83604124	1.455e-05	.
8	chr8:83626577	83626577	1.455e-05	.
8	chr8:83650014	83650014	1.455e-05	.
8	chr8:83650048	83650048	1.455e-05	.
8	chr8:83653240	83653240	1.455e-05	.
8	chr8:83677299	83677299	1.48e-05	.
8	chr8:83679669	83679669	1.48e-05	.
8	chr8:83681530	83681530	1.48e-05	.
8	chr8:83843730	83843730	1.495e-05	.
8	chr8:83849627	83849627	1.495e-05	.
8	chr8:83851707	83851707	1.495e-05	.
8	rs878153	83867540	1.495e-05	.
8	chr8:83868779	83868779	1.495e-05	.
8	chr8:83870906	83870906	1.495e-05	.
8	chr8:83871264	83871264	1.495e-05	.
8	chr8:83872512	83872512	1.495e-05	.
8	chr8:83873097	83873097	1.495e-05	.
8	chr8:83873320	83873320	1.495e-05	.
8	chr8:83875617	83875617	1.495e-05	.
8	chr8:83876751	83876751	1.495e-05	.
8	chr8:83879645	83879645	1.495e-05	.
8	chr8:83881796	83881796	1.495e-05	.
8	rs17673952	83881929	1.495e-05	.
8	chr8:83883136	83883136	1.495e-05	.
8	rs12164159	83883229	1.495e-05	.
8	rs1357917	83883467	1.495e-05	.
8	rs1357918	83883630	1.495e-05	.
8	rs1357919	83883646	1.495e-05	.
8	chr8:83884515	83884515	1.495e-05	.
8	chr8:83884898	83884898	1.495e-05	.
8	chr8:83885400	83885400	1.495e-05	.
8	chr8:83886491	83886491	1.495e-05	.
8	chr8:83886591	83886591	1.495e-05	.
8	chr8:83886917	83886917	1.495e-05	.
8	chr8:83887040	83887040	1.495e-05	.
8	chr8:83887163	83887163	1.495e-05	.
8	chr8:83887346	83887346	1.495e-05	.
8	chr8:83887360	83887360	1.495e-05	.
8	chr8:83887370	83887370	1.495e-05	.
19	chr19:60917972	60917972	1.542e-05	NLRP9
13	rs12583864	38956463	1.558e-05	LHFP
1	chr1:161712803	161712803	1.59e-05	.
7	chr7:106583773	106583773	1.687e-05	PRKAR2B
18	rs4892091	69091064	1.694e-05	.
4	chr4:189931437	189931437	1.717e-05	.
6	chr6:22852994	22852994	1.753e-05	.
19	chr19:34412116	34412116	1.759e-05	.
8	chr8:83677365	83677365	1.788e-05	.
8	rs11987007	83677726	1.788e-05	.
7	rs2701685	107086820	1.81e-05	.
1	rs11803040	161722115	1.858e-05	.
1	rs1890798	161723972	1.858e-05	.
1	chr1:161729083	161729083	1.858e-05	.
1	rs7518043	161730760	1.858e-05	.
1	chr1:161732543	161732543	1.858e-05	.
1	rs7519557	161733365	1.858e-05	.
8	chr8:83684568	83684568	1.927e-05	.
8	chr8:83688792	83688792	1.927e-05	.
8	rs939999	83695904	1.927e-05	.
8	rs12176615	83696288	1.927e-05	.
8	chr8:83697244	83697244	1.927e-05	.
8	chr8:83699483	83699483	1.927e-05	.
8	chr8:83703491	83703491	1.927e-05	.
8	chr8:83703991	83703991	1.927e-05	.
3	rs251485	144187196	1.935e-05	.
1	rs9988536	207409334	1.938e-05	.
1	chr1:207413494	207413494	1.938e-05	.
3	rs12695770	144196804	1.965e-05	.
3	rs10935474	144197306	1.965e-05	.
10	chr10:126493447	126493447	1.975e-05	FAM175B
10	chr10:126502376	126502376	1.975e-05	FAM175B
10	chr10:126517823	126517823	1.975e-05	.
15	chr15:35511185	35511185	2.002e-05	.
15	rs2912115	58048716	2.048e-05	.
2	chr2:188030271	188030271	2.065e-05	.
3	rs1375814	144210505	2.091e-05	SR140
21	rs714400	22621467	2.111e-05	.
21	rs2827423	22627595	2.111e-05	.
14	rs1500443	26680179	2.114e-05	.
14	rs34839855	24733583	2.119e-05	.
4	chr4:92170500	92170500	2.128e-05	.
8	chr8:83740282	83740282	2.144e-05	.
8	chr8:83741791	83741791	2.144e-05	.
8	chr8:83742182	83742182	2.144e-05	.
8	chr8:83747106	83747106	2.144e-05	.
8	chr8:83747308	83747308	2.144e-05	.
8	chr8:83747831	83747831	2.144e-05	.
8	chr8:83750393	83750393	2.144e-05	.
3	rs4132587	33998070	2.203e-05	.
3	rs4258910	33998229	2.203e-05	.
14	rs11847870	26709993	2.305e-05	.
1	rs17363667	161714474	2.31e-05	.
7	rs2712196	106916033	2.316e-05	COG5
13	rs4941672	49900266	2.316e-05	.
3	rs12629322	33966858	2.333e-05	.
3	rs1545597	144204159	2.341e-05	SR140
1	rs6671803	207420818	2.429e-05	.
1	chr1:207424361	207424361	2.429e-05	.
3	rs13097841	33995904	2.452e-05	.
8	chr8:83723068	83723068	2.499e-05	.
8	rs3928684	83724782	2.499e-05	.
8	rs4739898	83743326	2.499e-05	.
9	rs2779550	100291497	2.521e-05	GABBR2
4	chr4:151392048	151392048	2.53e-05	DCLK2
6	chr6:71839855	71839855	2.569e-05	.
8	chr8:141051210	141051210	2.62e-05	NIBP
10	chr10:126530408	126530408	2.628e-05	.
8	rs1493302	86536532	2.643e-05
8	chr8:83838919	83838919	2.646e-05	.
3	rs13098651	33989098	2.708e-05	.
3	rs251486	144189030	2.711e-05	.
3	rs3902877	144203420	2.729e-05	SR140
3	rs17557029	144203524	2.729e-05	SR140
3	rs11915462	144205601	2.729e-05	SR140
3	rs7644475	144208825	2.729e-05	SR140
1	chr1:161735537	161735537	2.738e-05	.
7	rs2222845	107069065	2.755e-05	.
7	rs2204833	107070305	2.755e-05	.
1	rs6540521	207401746	2.828e-05	.
19	rs4807907	1328173	2.84e-05	MUM1
21	rs2824210	17355113	2.868e-05	.
10	chr10:64872722	64872722	2.873e-05	JMJD1C
16	chr16:57590980	57590980	2.89e-05	.
10	chr10:99718811	99718811	3.009e-05	CRTAC1
3	chr3:33994403	33994403	3.031e-05	.
1	rs6691380	207405971	3.042e-05	.
3	chr3:34001031	34001031	3.049e-05	.
21	rs2212285	22631817	3.09e-05	.
8	chr8:83529173	83529173	3.1e-05	.
14	chr14:26676673	26676673	3.102e-05	.
10	chr10:64521300	64521300	3.127e-05	.
10	rs4598556	64527049	3.127e-05	.
3	rs12485790	144193041	3.144e-05	.
3	rs6802376	144193235	3.144e-05	.
3	rs11919215	144193482	3.144e-05	.
3	rs6778454	144193887	3.144e-05	.
3	rs6770102	144194498	3.144e-05	.
8	rs28575431	8298979	3.23e-05	.
7	rs2807	107048014	3.281e-05	BCAP29
8	rs28604581	83595073	3.302e-05	.
8	rs16910580	83601617	3.302e-05	.
8	chr8:83606110	83606110	3.302e-05	.
8	chr8:83606343	83606343	3.302e-05	.
8	rs1849732	83610400	3.302e-05	.
8	rs16910586	83613694	3.302e-05	.
8	chr8:83620989	83620989	3.302e-05	.
8	rs16910618	83622301	3.302e-05	.
8	rs1034520	83629014	3.302e-05	.
8	chr8:83632948	83632948	3.302e-05	.
8	chr8:83633168	83633168	3.302e-05	.
8	rs1996190	83633749	3.302e-05	.
8	chr8:83634546	83634546	3.302e-05	.
8	chr8:83634552	83634552	3.302e-05	.
8	chr8:83634557	83634557	3.302e-05	.
8	rs991862	83646171	3.302e-05	.
8	rs991863	83646581	3.302e-05	.
8	rs10095256	83647344	3.302e-05	.
8	rs10101346	83650567	3.302e-05	.
8	chr8:83650625	83650625	3.302e-05	.
8	rs10086623	83650750	3.302e-05	.
8	chr8:83652944	83652944	3.302e-05	.
8	chr8:83656649	83656649	3.302e-05	.
8	chr8:83658988	83658988	3.302e-05	.
8	chr8:83660707	83660707	3.302e-05	.
8	chr8:83661226	83661226	3.302e-05	.
8	chr8:83665898	83665898	3.302e-05	.
8	chr8:83665899	83665899	3.302e-05	.
8	chr8:83666051	83666051	3.302e-05	.
8	chr8:83666139	83666139	3.302e-05	.
8	chr8:83667892	83667892	3.302e-05	.
8	chr8:83674179	83674179	3.302e-05	.
21	rs4456786	22696254	3.312e-05	.
7	rs2712230	107081387	3.317e-05	.
7	rs2701682	107083071	3.317e-05	.
7	rs9791733	106828966	3.375e-05	COG5
7	rs1858888	106833298	3.375e-05	COG5
7	rs4730237	106834790	3.375e-05	COG5
7	rs2237668	106837445	3.375e-05	COG5
7	rs4730238	106842023	3.375e-05	COG5
1	rs6672714	207398412	3.403e-05	.
1	chr1:207413783	207413783	3.403e-05	.
1	chr1:207414158	207414158	3.403e-05	.
15	rs8039128	35623512	3.426e-05	.
15	chr15:35623784	35623784	3.426e-05	.
7	rs17154091	106872026	3.429e-05	COG5
7	rs4727679	106872254	3.429e-05	COG5
6	chr6:71844117	71844117	3.436e-05	.
6	rs16869781	71846705	3.436e-05	.
6	rs9455320	71847426	3.436e-05	.
3	rs2124543	144195070	3.499e-05	.
15	chr15:35639051	35639051	3.517e-05	.
3	chr3:138572782	138572782	3.589e-05	.
18	chr18:67270433	67270433	3.589e-05	.
13	rs7999971	38941103	3.593e-05	LHFP
3	rs2290549	144224975	3.607e-05	SR140
13	rs1410113	49861552	3.61e-05	.
15	chr15:35631118	35631118	3.649e-05	.
7	rs4720229	4297418	3.686e-05	.
8	chr8:83888142	83888142	3.708e-05	.
8	chr8:83888392	83888392	3.708e-05	.
6	rs12203341	114479040	3.73e-05	.
6	rs2282237	114485663	3.73e-05	HS3ST5
6	rs12190983	114491728	3.73e-05	.
6	rs1961955	114494414	3.73e-05	.
6	rs1157989	114495119	3.73e-05	.
6	rs7753206	114496816	3.73e-05	.
6	rs12201726	114502682	3.73e-05	.
6	rs12201804	114503034	3.73e-05	.
6	rs10782177	114505593	3.73e-05	.
6	rs12211751	114509285	3.73e-05	.
3	rs1965343	144211524	3.763e-05	SR140
3	rs2124541	144213464	3.763e-05	SR140
3	rs4350875	33976138	3.77e-05	.
7	chr7:107006611	107006611	3.787e-05	.
3	chr3:190533000	190533000	3.791e-05	.
3	rs339704	42699938	3.845e-05	.
7	rs4727678	106870871	3.846e-05	COG5
6	chr6:22802618	22802618	3.849e-05	.
10	rs4747045	64596488	3.865e-05	.
15	chr15:35551271	35551271	3.873e-05	.
3	rs2124542	144195226	3.892e-05	.
3	rs12492904	144197227	3.892e-05	.
3	rs10935475	144197584	3.892e-05	.
3	chr3:144201714	144201714	3.892e-05	.
3	rs766360	144203038	3.892e-05	.
3	chr3:67437068	67437068	3.948e-05	.
3	chr3:67480682	67480682	3.948e-05	.
9	rs10739592	123011433	3.953e-05
15	rs6494705	66027879	3.989e-05	.
14	rs34749650	26669256	4.092e-05	.
7	rs12672451	106641053	4.123e-05	COG5
7	chr7:106643238	106643238	4.123e-05	COG5
3	chr3:188739226	188739226	4.143e-05	.
3	chr3:188740234	188740234	4.143e-05	.
3	chr3:144209259	144209259	4.152e-05	SR140
3	chr3:141584477	141584477	4.164e-05	CLSTN2
3	rs251487	144191923	4.177e-05	.
15	rs1457249	35592264	4.238e-05	.
15	rs8041772	35592595	4.238e-05	.
15	chr15:35592975	35592975	4.238e-05	.
15	chr15:35596954	35596954	4.238e-05	.
15	chr15:35613394	35613394	4.238e-05	.
15	rs8033524	35622528	4.238e-05	.
15	rs8038494	35622624	4.238e-05	.
1	rs6694795	207420205	4.254e-05	.
1	chr1:207422011	207422011	4.254e-05	.
6	chr6:114476755	114476755	4.27e-05	.
6	rs7743208	114512397	4.27e-05	.
18	chr18:22352590	22352590	4.29e-05	KCTD1
3	rs4683724	144275031	4.306e-05	.
3	rs7649225	144275449	4.306e-05	.
3	rs4683730	144285940	4.306e-05	.
3	rs9820175	144291471	4.306e-05	.
3	rs6808406	144295726	4.306e-05	.
3	rs6784200	144295799	4.306e-05	.
3	rs9831162	144296654	4.306e-05	.
7	rs7798364	106862630	4.312e-05	COG5
7	rs10224503	106862805	4.312e-05	COG5
7	rs2023685	106955571	4.338e-05	COG5
2	chr2:58856093	58856093	4.386e-05	.
4	rs6847559	25446408	4.401e-05	KIAA0746
3	rs4149496	144324885	4.543e-05	.
18	chr18:3332173	3332173	4.569e-05	.
10	chr10:126549152	126549152	4.609e-05	.
7	rs2237660	106650199	4.615e-05	COG5
7	rs2237661	106650359	4.615e-05	COG5
7	chr7:106653414	106653414	4.615e-05	COG5
7	chr7:106653734	106653734	4.615e-05	COG5
7	rs2301801	106657982	4.615e-05	COG5
7	chr7:106738815	106738815	4.615e-05	COG5
21	rs9978464	17358668	4.625e-05	.
3	rs833801	144190176	4.643e-05	.
3	rs4380367	33977067	4.645e-05	.
3	chr3:33983490	33983490	4.645e-05	.
10	chr10:64535807	64535807	4.713e-05	.
15	rs16965049	35527217	4.716e-05	.
8	rs17623133	88112639	4.722e-05	CNBD1
21	rs2205324	17362994	4.747e-05	.
10	chr10:64533567	64533567	4.751e-05	.
3	rs1868569	144272367	4.779e-05	.
3	rs1868570	144272593	4.779e-05	.
3	rs2353408	144273720	4.779e-05	.
10	chr10:64519284	64519284	4.78e-05	.
19	rs266805	1327723	4.781e-05	MUM1|
8	chr8:83603658	83603658	4.801e-05	.
8	chr8:83610542	83610542	4.801e-05	.
8	chr8:83667063	83667063	4.801e-05	.
15	chr15:35614121	35614121	4.86e-05	.
3	chr3:188734630	188734630	4.881e-05	.
7	chr7:106930619	106930619	4.885e-05	COG5
7	rs2520250	106935936	4.885e-05	COG5
4	chr4:190018741	190018741	4.944e-05	.
3	rs7611721	144226579	4.952e-05	SR140
19	rs2247675	1312793	4.97e-05	MUM1|
19	rs2526132	1315855	4.97e-05	MUM1
19	rs2526134	1316620	4.97e-05	MUM1|
19	rs2668417	1316827	4.97e-05	MUM1
19	rs2668418	1317422	4.97e-05	MUM1
19	rs2668419	1317994	4.97e-05	MUM1|
19	rs2526136	1319398	4.97e-05	MUM1|
19	rs2668423	1321526	4.97e-05	MUM1|
19	rs2526139	1323046	4.97e-05	MUM1
19	rs2668426	1323050	4.97e-05	MUM1
19	rs2668427	1323132	4.97e-05	MUM1|
19	rs2526140	1325450	4.97e-05	MUM1
5	rs6556120	173549305	5.032e-05	.
7	chr7:107005783	107005783	5.035e-05	DUS4L
19	chr19:40771831	40771831	5.055e-05	.
15	chr15:35637441	35637441	5.056e-05	.
18	rs4892092	69091693	5.058e-05	.
9	chr9:24153308	24153308	5.081e-05	.
9	chr9:24166821	24166821	5.081e-05	.
3	rs2137586	144211294	5.124e-05	SR140
3	rs2175739	144211304	5.124e-05	SR140
3	rs35691142	33986202	5.152e-05	.
7	rs2395868	106684736	5.162e-05	COG5
7	rs2107317	106686921	5.162e-05	COG5
7	chr7:106687450	106687450	5.162e-05	COG5
7	chr7:106688977	106688977	5.162e-05	COG5
7	rs2237665	106694234	5.162e-05	COG5
7	rs13230144	106696408	5.162e-05	COG5
7	rs17153981	106709342	5.162e-05	COG5
7	rs7803151	106721482	5.162e-05	COG5
7	rs2395869	106727334	5.162e-05	COG5
7	chr7:106739200	106739200	5.162e-05	COG5
7	chr7:106752245	106752245	5.162e-05	COG5
7	rs982447	106760770	5.162e-05	COG5
7	chr7:106762295	106762295	5.162e-05	COG5
7	rs6949634	106771920	5.162e-05	COG5
7	rs7788330	106772884	5.162e-05	COG5
7	rs7788271	106773109	5.162e-05	COG5
7	chr7:106775224	106775224	5.162e-05	COG5
7	chr7:106787887	106787887	5.162e-05	COG5
7	rs7777950	106791908	5.162e-05	COG5
7	rs17154040	106792482	5.162e-05	COG5
7	rs4730235	106809742	5.162e-05	COG5
7	chr7:106811724	106811724	5.162e-05	COG5
7	chr7:106817675	106817675	5.162e-05	COG5
7	rs7790080	106818558	5.162e-05	COG5
8	rs16910705	83725479	5.198e-05	.
15	rs16965032	35503364	5.205e-05	.
2	chr2:101235658	101235658	5.243e-05	.
16	rs5735	23108349	5.247e-05	SCNN1G||=nonsense
1	chr1:204464771	204464771	5.251e-05	.
1	chr1:204467641	204467641	5.251e-05	.
1	rs28450935	204469058	5.251e-05	.
1	chr1:204469948	204469948	5.251e-05	.
1	rs28674525	204470421	5.251e-05	.
1	rs28409984	204470864	5.251e-05	.
1	rs28608579	204471014	5.251e-05	.
1	chr1:204471811	204471811	5.251e-05	.
1	chr1:204471816	204471816	5.251e-05	.
1	rs28378117	204472553	5.251e-05	.
1	rs28482296	204472706	5.251e-05	.
1	rs28463351	204472880	5.251e-05	.
1	rs35501772	204473072	5.251e-05	.
1	rs28736463	204476609	5.251e-05	.
1	chr1:204478123	204478123	5.251e-05	.
1	chr1:204481177	204481177	5.251e-05	.
1	rs28619955	204482556	5.251e-05	.
1	chr1:204483832	204483832	5.251e-05	.
1	chr1:204484017	204484017	5.251e-05	.
1	chr1:204484191	204484191	5.251e-05	CTSE
1	chr1:204485742	204485742	5.251e-05	CTSE
3	rs7652745	144255752	5.279e-05	SR140
3	rs10790	144261356	5.279e-05	SR140
13	rs9888507	38935288	5.297e-05	LHFP
13	rs17059971	38935586	5.297e-05	LHFP
13	rs7995349	38935987	5.297e-05	LHFP
13	rs7990728	38936088	5.297e-05	LHFP
13	rs7990910	38936179	5.297e-05	LHFP
19	chr19:1326809	1326809	5.299e-05	MUM1
1	chr1:240823677	240823677	5.353e-05	.
14	rs34136557	24845763	5.353e-05	.
19	chr19:40778892	40778892	5.459e-05	.
7	rs12670688	106608252	5.47e-05	HBP1
7	rs2701678	107070947	5.474e-05	.
7	rs2701679	107071144	5.474e-05	.
7	chr7:107079287	107079287	5.474e-05	.
3	rs6440129	144227983	5.494e-05	SR140
3	rs1532588	144228272	5.494e-05	SR140
3	rs1449868	144229566	5.494e-05	SR140
3	rs1839406	144229678	5.494e-05	SR140
3	rs4683722	144231015	5.494e-05	SR140
3	rs6781080	144231204	5.494e-05	SR140
3	rs6781887	144232126	5.494e-05	SR140
3	rs6808689	144232509	5.494e-05	SR140
3	rs6440131	144233598	5.494e-05	SR140
3	rs6783145	144233824	5.494e-05	SR140
1	rs7535124	207403104	5.548e-05	.
10	rs9299455	64743607	5.56e-05	JMJD1C
15	rs1457246	35573564	5.567e-05	.
9	chr9:76862281	76862281	5.568e-05	.
12	chr12:14003988	14003988	5.604e-05	GRIN2B
16	rs8043699	57597758	5.608e-05	.
8	chr8:142427539	142427539	5.641e-05	.
3	rs3856697	144269944	5.654e-05	.
3	rs9851353	144271223	5.654e-05	.
7	rs2520252	106946469	5.721e-05	COG5
3	rs35784080	188738417	5.742e-05	.
3	chr3:188739190	188739190	5.742e-05	.
3	chr3:188739211	188739211	5.742e-05	.
3	chr3:188740352	188740352	5.742e-05	.
3	chr3:188741204	188741204	5.742e-05	.
3	chr3:188741222	188741222	5.742e-05	.
3	rs13087732	188741270	5.742e-05	.
3	rs13093957	188742300	5.742e-05	.
3	rs13074060	188742336	5.742e-05	.
3	rs13094470	188742499	5.742e-05	.
3	rs11720978	188742851	5.742e-05	.
3	rs12485777	188743727	5.742e-05	.
3	rs16862261	188748598	5.742e-05	.
7	chr7:106665752	106665752	5.77e-05	COG5
7	rs7806163	106940258	5.77e-05	COG5
19	chr19:34438194	34438194	5.819e-05	.
16	rs11865345	23108094	5.829e-05	SCNN1G
16	rs5734	23108262	5.829e-05	SCNN1G||=nonsense
15	rs7176700	35548694	5.854e-05	.
14	chr14:73268812	73268812	5.865e-05	C14orf43
3	rs11922201	144197639	5.879e-05	.
3	rs1814565	144199611	5.879e-05	.
2	chr2:101245314	101245314	5.907e-05	C2orf29
6	chr6:114512690	114512690	5.944e-05	.
6	rs10484897	71821958	5.949e-05	.
6	chr6:71837852	71837852	6.02e-05	.
1	rs34954699	161716914	6.046e-05	.
3	rs13075955	144273125	6.048e-05	.
3	rs10451867	144273294	6.048e-05	.
3	rs9875210	144291245	6.048e-05	.
3	rs11709036	144292057	6.048e-05	.
3	rs1375813	144292267	6.048e-05	.
6	chr6:33923333	33923333	6.086e-05	.
7	rs34325395	106901044	6.089e-05	GPR22|COG5
3	rs3821645	144234062	6.092e-05	SR140
15	rs4528526	35545091	6.193e-05	.
15	chr15:35547216	35547216	6.193e-05	.
1	chr1:207427582	207427582	6.201e-05	.
8	chr8:83548317	83548317	6.203e-05	.
8	chr8:83551183	83551183	6.203e-05	.
8	chr8:83555012	83555012	6.203e-05	.
13	rs1149830	49958653	6.223e-05	.
3	rs10937312	188802383	6.243e-05	.
3	rs9847059	144264661	6.264e-05	.
3	rs9814656	144265886	6.264e-05	.
3	rs7648143	144266649	6.264e-05	.
3	rs13094293	144267011	6.264e-05	.
3	rs937498	144269261	6.264e-05	.
6	rs11381660	141040412	6.31e-05	.
15	rs2960796	58047062	6.367e-05	.
15	rs10518952	35567312	6.371e-05	.
15	rs1893395	35569444	6.371e-05	.
15	rs7165784	35584641	6.371e-05	.
15	chr15:35585246	35585246	6.371e-05	.
15	rs8037507	35586158	6.371e-05	.
15	rs8037425	35586479	6.371e-05	.
15	chr15:35587020	35587020	6.371e-05	.
15	rs8023436	35587467	6.371e-05	.
15	rs8027914	35587506	6.371e-05	.
15	chr15:35588105	35588105	6.371e-05	.
15	rs1902623	35591461	6.371e-05	.
7	rs2237662	106661301	6.446e-05	COG5
7	chr7:106663880	106663880	6.446e-05	COG5
8	chr8:134305066	134305066	6.448e-05	WISP1
18	chr18:22354021	22354021	6.463e-05	KCTD1
21	rs2824211	17355249	6.522e-05	.
11	chr11:34926695	34926695	6.621e-05	PDHX
7	chr7:156523006	156523006	6.632e-05	.
19	chr19:60958135	60958135	6.697e-05	.
3	rs12490776	144269372	6.699e-05	.
15	chr15:35551149	35551149	6.723e-05	.
3	rs1449869	144234983	6.75e-05	SR140
13	rs12583364	38936512	6.768e-05	LHFP
13	rs7996490	38936763	6.768e-05	LHFP
13	rs17059988	38937622	6.768e-05	LHFP
13	rs12873765	38937652	6.768e-05	LHFP
13	rs12583593	38937686	6.768e-05	LHFP
13	rs12584451	38937708	6.768e-05	LHFP
13	rs10492737	38937812	6.768e-05	LHFP
9	chr9:27405565	27405565	6.776e-05	MOBKL2B
1	chr1:58708408	58708408	6.777e-05	.
22	rs5754181	31371306	6.781e-05	SYN3
16	rs12920681	23106397	6.853e-05	SCNN1G
7	rs3801966	106611816	6.854e-05	HBP1
3	rs10413	144261984	6.936e-05	SR140
3	rs9862433	144264312	6.936e-05	.
16	rs7193918	57598801	6.949e-05	.
21	rs2026857	17355620	6.955e-05	.
16	rs34680555	23083856	7.096e-05	.
16	rs12445185	23085222	7.096e-05	.
15	rs16965076	35537768	7.12e-05	.
15	rs7168802	35537890	7.12e-05	.
15	rs7169917	35538504	7.12e-05	.
15	rs6495905	35541143	7.12e-05	.
15	rs11852816	35543986	7.12e-05	.
15	chr15:35544967	35544967	7.12e-05	.
15	chr15:35548106	35548106	7.12e-05	.
3	rs936197	144268103	7.144e-05	.
19	rs3826942	1311575	7.144e-05	MUM1|=MISSENSE
2	rs1922786	58717077	7.182e-05	.
6	chr6:141145996	141145996	7.211e-05	.
9	chr9:103009463	103009463	7.249e-05	PRG-3
6	rs9320479	114514715	7.259e-05	.
9	chr9:24144779	24144779	7.26e-05	.
15	rs11852994	35558617	7.283e-05	.
15	chr15:35559016	35559016	7.283e-05	.
21	rs2827497	22704579	7.29e-05	.
3	rs13099995	144246699	7.318e-05	SR140
4	chr4:118236975	118236975	7.353e-05	.
4	chr4:118240133	118240133	7.353e-05	.
9	rs932700	797796	7.392e-05	.
3	rs1053950	144253004	7.395e-05	SR140
3	rs6440134	144254259	7.395e-05	SR140
3	rs10935479	144256428	7.395e-05	SR140
3	rs1043898	144258841	7.395e-05	SR140
3	rs7623532	144260198	7.395e-05	SR140
3	rs4683721	144227467	7.447e-05	SR140
3	rs4683444	144236986	7.474e-05	SR140
3	rs1827159	144238431	7.474e-05	SR140
3	rs1530753	144240782	7.474e-05	SR140
2	rs4972769	176127653	7.476e-05	.
3	rs12054198	193263564	7.498e-05	.
21	rs34768761	22688261	7.532e-05	.
21	rs9976502	22662840	7.571e-05	.
15	chr15:35642632	35642632	7.648e-05	.
15	chr15:35643058	35643058	7.648e-05	.
15	rs4924173	35644222	7.648e-05	.
3	rs3111313	42615398	7.719e-05	.
21	rs1964980	22644475	7.731e-05	.
16	rs2042399	57022021	7.733e-05	.
6	chr6:71816679	71816679	7.811e-05	.
15	chr15:35484718	35484718	7.811e-05	.
15	rs973575	35497911	7.811e-05	.
15	rs16965026	35500689	7.811e-05	.
3	rs6796771	144246673	7.833e-05	SR140
16	rs4480807	23085267	7.874e-05	|=nonsense
3	chr3:144248587	144248587	7.883e-05	SR140
3	chr3:144249423	144249423	7.883e-05	SR140
3	rs6440133	144249434	7.883e-05	SR140
3	rs6806551	144249466	7.883e-05	SR140
3	rs9816317	144250525	7.883e-05	SR140
3	rs13715	144261722	7.905e-05	SR140
3	rs10513184	144265798	7.905e-05	.
6	chr6:71825204	71825204	7.922e-05	.
6	chr6:71825291	71825291	7.922e-05	.
19	chr19:60906222	60906222	7.958e-05	.
3	rs16862258	188744800	7.965e-05	.
6	rs9455324	71858891	7.965e-05	.
6	chr6:71866624	71866624	7.965e-05	.
10	chr10:69676665	69676665	8.043e-05	.
7	rs2712195	106914732	8.077e-05	COG5
7	rs2237671	106918764	8.077e-05	COG5
7	rs11535285	106931102	8.077e-05	COG5
7	rs2520256	106949751	8.077e-05	COG5
11	rs4140414	32375181	8.176e-05	WT1
11	rs10767934	32375928	8.176e-05	WT1
11	rs5030270	32377068	8.176e-05	WT1
15	rs7162069	35528327	8.176e-05	.
15	rs1966907	35529231	8.176e-05	.
15	chr15:35529699	35529699	8.176e-05	.
3	rs9835348	144228950	8.244e-05	SR140
3	rs4030582	144231408	8.244e-05	SR140
6	rs7764690	114516395	8.267e-05	.
6	rs12211928	114518730	8.267e-05	.
3	rs1349262	144242096	8.27e-05	SR140
3	rs936194	144243380	8.27e-05	SR140
3	rs936196	144243535	8.27e-05	SR140
3	rs6805417	144245177	8.27e-05	SR140
3	rs34165568	144245201	8.27e-05	SR140
10	chr10:69666070	69666070	8.274e-05	.
19	rs10451425	60921860	8.308e-05	NLRP9
7	rs2237659	106634728	8.315e-05	COG5
16	rs12445824	23068483	8.332e-05	.
21	rs2827485	22698631	8.503e-05	.
16	rs7403827	23078143	8.524e-05	.
16	rs9938626	23080255	8.524e-05	.
16	rs2157783	23081188	8.524e-05	.
8	rs10957236	63838655	8.529e-05	NKAIN3
13	rs10492736	38937932	8.606e-05	LHFP
19	chr19:2678141	2678141	8.62e-05	.
8	rs5891847	63423139	8.627e-05	NKAIN3
4	rs17049001	118222750	8.634e-05	.
6	chr6:22929216	22929216	8.653e-05	.
3	rs2353409	144247382	8.718e-05	SR140
1	rs7518058	20310150	8.762e-05
3	rs4683723	144236926	8.856e-05	SR140
10	rs35784615	66156771	8.875e-05	.
10	rs12780764	66156978	8.875e-05	.
10	rs4390239	66161519	8.875e-05	.
15	chr15:35589073	35589073	8.882e-05	.
9	rs7020737	135672366	8.925e-05	VAV2
8	rs7816541	63875220	8.943e-05	NKAIN3
18	rs1791087	3327116	9.042e-05	.
13	rs9301209	106756128	9.052e-05	FAM155A
21	rs9980306	17356949	9.07e-05	.
21	rs8130804	17357237	9.07e-05	.
21	rs2824215	17357277	9.07e-05	.
21	rs9982865	17357322	9.07e-05	.
21	rs2824216	17357331	9.07e-05	.
6	chr6:54645691	54645691	9.097e-05	.
13	rs9576825	38966014	9.1e-05	LHFP
13	rs927513	38966974	9.1e-05	LHFP
3	rs13088422	144245201	9.144e-05	SR140
3	rs9877128	144245600	9.144e-05	SR140
3	rs9877135	144245620	9.144e-05	SR140
6	chr6:141069863	141069863	9.183e-05	.
6	chr6:141077703	141077703	9.183e-05	.
6	chr6:141086808	141086808	9.183e-05	.
6	chr6:141114257	141114257	9.183e-05	.
3	rs11708575	188745826	9.287e-05	.
3	chr3:34009048	34009048	9.289e-05	.
15	rs11247252	99376450	9.316e-05	LRRK1
6	rs12207338	114526655	9.405e-05	.
6	rs12213853	114526994	9.405e-05	.
6	rs9481418	114527070	9.405e-05	.
6	rs11967410	114535639	9.405e-05	.
6	rs17191369	114546982	9.405e-05	.
6	rs11970460	114552077	9.405e-05	.
6	rs9488328	114553128	9.405e-05	.
6	rs9488329	114554296	9.405e-05	.
15	chr15:35640210	35640210	9.42e-05	.
3	rs12636105	35074324	9.434e-05	.
16	rs11074545	23081248	9.45e-05	.
3	rs13063005	188713820	9.527e-05	.
9	chr9:73915660	73915660	9.628e-05	.
3	rs2045306	144252149	9.661e-05	SR140
7	rs2237658	106625102	9.674e-05	HBP1
15	chr15:35624285	35624285	9.731e-05	.
8	rs5021313	83825266	9.737e-05	.
8	chr8:83830543	83830543	9.737e-05	.
8	chr8:83831223	83831223	9.737e-05	.
8	chr8:83841716	83841716	9.737e-05	.
8	rs2895846	83845118	9.737e-05	.
3	rs11711220	124162062	9.791e-05	SEMA5B
8	rs1389247	86509835	9.833e-05
15	chr15:35519189	35519189	9.935e-05	.
7	rs2712197	106919477	9.936e-05	COG5
7	chr7:106923596	106923596	9.936e-05	COG5
7	rs2520246	106925192	9.936e-05	COG5

## Sheet: Main Effect Genic
Chromosome	SNP	BP	p-value	ANNOT
5	chr5:133365915	133365915	4.995e-07	VDAC1
3	chr3:42662282	42662282	2.65e-06	NKTR
3	chr3:42660915	42660915	5.169e-06	NKTR
10	rs4746994	64575330	1.213e-05	NRBF2
13	chr13:38953821	38953821	1.215e-05	LHFP
19	chr19:60917972	60917972	1.542e-05	NLRP9
13	rs12583864	38956463	1.558e-05	LHFP
7	chr7:106583773	106583773	1.687e-05	PRKAR2B
10	chr10:126493447	126493447	1.975e-05	FAM175B
10	chr10:126502376	126502376	1.975e-05	FAM175B
3	rs1375814	144210505	2.091e-05	SR140
7	rs2712196	106916033	2.316e-05	COG5
3	rs1545597	144204159	2.341e-05	SR140
9	rs2779550	100291497	2.521e-05	GABBR2
4	chr4:151392048	151392048	2.53e-05	DCLK2
8	chr8:141051210	141051210	2.62e-05	NIBP
3	rs3902877	144203420	2.729e-05	SR140
3	rs17557029	144203524	2.729e-05	SR140
3	rs11915462	144205601	2.729e-05	SR140
3	rs7644475	144208825	2.729e-05	SR140
19	rs4807907	1328173	2.84e-05	MUM1
10	chr10:64872722	64872722	2.873e-05	JMJD1C
10	chr10:99718811	99718811	3.009e-05	CRTAC1
7	rs2807	107048014	3.281e-05	BCAP29
7	rs9791733	106828966	3.375e-05	COG5
7	rs1858888	106833298	3.375e-05	COG5
7	rs4730237	106834790	3.375e-05	COG5
7	rs2237668	106837445	3.375e-05	COG5
7	rs4730238	106842023	3.375e-05	COG5
7	rs17154091	106872026	3.429e-05	COG5
7	rs4727679	106872254	3.429e-05	COG5
13	rs7999971	38941103	3.593e-05	LHFP
3	rs2290549	144224975	3.607e-05	SR140
6	rs2282237	114485663	3.73e-05	HS3ST5
3	rs1965343	144211524	3.763e-05	SR140
3	rs2124541	144213464	3.763e-05	SR140
7	rs4727678	106870871	3.846e-05	COG5
7	rs12672451	106641053	4.123e-05	COG5
7	chr7:106643238	106643238	4.123e-05	COG5
3	chr3:144209259	144209259	4.152e-05	SR140
3	chr3:141584477	141584477	4.164e-05	CLSTN2
18	chr18:22352590	22352590	4.29e-05	KCTD1
7	rs7798364	106862630	4.312e-05	COG5
7	rs10224503	106862805	4.312e-05	COG5
7	rs2023685	106955571	4.338e-05	COG5
4	rs6847559	25446408	4.401e-05	KIAA0746
7	rs2237660	106650199	4.615e-05	COG5
7	rs2237661	106650359	4.615e-05	COG5
7	chr7:106653414	106653414	4.615e-05	COG5
7	chr7:106653734	106653734	4.615e-05	COG5
7	rs2301801	106657982	4.615e-05	COG5
7	chr7:106738815	106738815	4.615e-05	COG5
8	rs17623133	88112639	4.722e-05	CNBD1
19	rs266805	1327723	4.781e-05	MUM1|
7	chr7:106930619	106930619	4.885e-05	COG5
7	rs2520250	106935936	4.885e-05	COG5
3	rs7611721	144226579	4.952e-05	SR140
19	rs2247675	1312793	4.97e-05	MUM1|
19	rs2526132	1315855	4.97e-05	MUM1
19	rs2526134	1316620	4.97e-05	MUM1|
19	rs2668417	1316827	4.97e-05	MUM1
19	rs2668418	1317422	4.97e-05	MUM1
19	rs2668419	1317994	4.97e-05	MUM1|
19	rs2526136	1319398	4.97e-05	MUM1|
19	rs2668423	1321526	4.97e-05	MUM1|
19	rs2526139	1323046	4.97e-05	MUM1
19	rs2668426	1323050	4.97e-05	MUM1
19	rs2668427	1323132	4.97e-05	MUM1|
19	rs2526140	1325450	4.97e-05	MUM1
7	chr7:107005783	107005783	5.035e-05	DUS4L
3	rs2137586	144211294	5.124e-05	SR140
3	rs2175739	144211304	5.124e-05	SR140
7	rs2395868	106684736	5.162e-05	COG5
7	rs2107317	106686921	5.162e-05	COG5
7	chr7:106687450	106687450	5.162e-05	COG5
7	chr7:106688977	106688977	5.162e-05	COG5
7	rs2237665	106694234	5.162e-05	COG5
7	rs13230144	106696408	5.162e-05	COG5
7	rs17153981	106709342	5.162e-05	COG5
7	rs7803151	106721482	5.162e-05	COG5
7	rs2395869	106727334	5.162e-05	COG5
7	chr7:106739200	106739200	5.162e-05	COG5
7	chr7:106752245	106752245	5.162e-05	COG5
7	rs982447	106760770	5.162e-05	COG5
7	chr7:106762295	106762295	5.162e-05	COG5
7	rs6949634	106771920	5.162e-05	COG5
7	rs7788330	106772884	5.162e-05	COG5
7	rs7788271	106773109	5.162e-05	COG5
7	chr7:106775224	106775224	5.162e-05	COG5
7	chr7:106787887	106787887	5.162e-05	COG5
7	rs7777950	106791908	5.162e-05	COG5
7	rs17154040	106792482	5.162e-05	COG5
7	rs4730235	106809742	5.162e-05	COG5
7	chr7:106811724	106811724	5.162e-05	COG5
7	chr7:106817675	106817675	5.162e-05	COG5
7	rs7790080	106818558	5.162e-05	COG5
16	rs5735	23108349	5.247e-05	SCNN1G||=nonsense
1	chr1:204484191	204484191	5.251e-05	CTSE
1	chr1:204485742	204485742	5.251e-05	CTSE
3	rs7652745	144255752	5.279e-05	SR140
3	rs10790	144261356	5.279e-05	SR140
13	rs9888507	38935288	5.297e-05	LHFP
13	rs17059971	38935586	5.297e-05	LHFP
13	rs7995349	38935987	5.297e-05	LHFP
13	rs7990728	38936088	5.297e-05	LHFP
13	rs7990910	38936179	5.297e-05	LHFP
19	chr19:1326809	1326809	5.299e-05	MUM1
7	rs12670688	106608252	5.47e-05	HBP1
3	rs6440129	144227983	5.494e-05	SR140
3	rs1532588	144228272	5.494e-05	SR140
3	rs1449868	144229566	5.494e-05	SR140
3	rs1839406	144229678	5.494e-05	SR140
3	rs4683722	144231015	5.494e-05	SR140
3	rs6781080	144231204	5.494e-05	SR140
3	rs6781887	144232126	5.494e-05	SR140
3	rs6808689	144232509	5.494e-05	SR140
3	rs6440131	144233598	5.494e-05	SR140
3	rs6783145	144233824	5.494e-05	SR140
10	rs9299455	64743607	5.56e-05	JMJD1C
12	chr12:14003988	14003988	5.604e-05	GRIN2B
7	rs2520252	106946469	5.721e-05	COG5
7	chr7:106665752	106665752	5.77e-05	COG5
7	rs7806163	106940258	5.77e-05	COG5
16	rs11865345	23108094	5.829e-05	SCNN1G
16	rs5734	23108262	5.829e-05	SCNN1G||=nonsense
14	chr14:73268812	73268812	5.865e-05	C14orf43
2	chr2:101245314	101245314	5.907e-05	C2orf29
7	rs34325395	106901044	6.089e-05	GPR22|COG5
3	rs3821645	144234062	6.092e-05	SR140
7	rs2237662	106661301	6.446e-05	COG5
7	chr7:106663880	106663880	6.446e-05	COG5
8	chr8:134305066	134305066	6.448e-05	WISP1
18	chr18:22354021	22354021	6.463e-05	KCTD1
11	chr11:34926695	34926695	6.621e-05	PDHX
3	rs1449869	144234983	6.75e-05	SR140
13	rs12583364	38936512	6.768e-05	LHFP
13	rs7996490	38936763	6.768e-05	LHFP
13	rs17059988	38937622	6.768e-05	LHFP
13	rs12873765	38937652	6.768e-05	LHFP
13	rs12583593	38937686	6.768e-05	LHFP
13	rs12584451	38937708	6.768e-05	LHFP
13	rs10492737	38937812	6.768e-05	LHFP
9	chr9:27405565	27405565	6.776e-05	MOBKL2B
22	rs5754181	31371306	6.781e-05	SYN3
16	rs12920681	23106397	6.853e-05	SCNN1G
7	rs3801966	106611816	6.854e-05	HBP1
3	rs10413	144261984	6.936e-05	SR140
19	rs3826942	1311575	7.144e-05	MUM1|=MISSENSE
9	chr9:103009463	103009463	7.249e-05	PRG-3
3	rs13099995	144246699	7.318e-05	SR140
3	rs1053950	144253004	7.395e-05	SR140
3	rs6440134	144254259	7.395e-05	SR140
3	rs10935479	144256428	7.395e-05	SR140
3	rs1043898	144258841	7.395e-05	SR140
3	rs7623532	144260198	7.395e-05	SR140
3	rs4683721	144227467	7.447e-05	SR140
3	rs4683444	144236986	7.474e-05	SR140
3	rs1827159	144238431	7.474e-05	SR140
3	rs1530753	144240782	7.474e-05	SR140
3	rs6796771	144246673	7.833e-05	SR140
16	rs4480807	23085267	7.874e-05	|=nonsense
3	chr3:144248587	144248587	7.883e-05	SR140
3	chr3:144249423	144249423	7.883e-05	SR140
3	rs6440133	144249434	7.883e-05	SR140
3	rs6806551	144249466	7.883e-05	SR140
3	rs9816317	144250525	7.883e-05	SR140
3	rs13715	144261722	7.905e-05	SR140
7	rs2712195	106914732	8.077e-05	COG5
7	rs2237671	106918764	8.077e-05	COG5
7	rs11535285	106931102	8.077e-05	COG5
7	rs2520256	106949751	8.077e-05	COG5
11	rs4140414	32375181	8.176e-05	WT1
11	rs10767934	32375928	8.176e-05	WT1
11	rs5030270	32377068	8.176e-05	WT1
3	rs9835348	144228950	8.244e-05	SR140
3	rs4030582	144231408	8.244e-05	SR140
3	rs1349262	144242096	8.27e-05	SR140
3	rs936194	144243380	8.27e-05	SR140
3	rs936196	144243535	8.27e-05	SR140
3	rs6805417	144245177	8.27e-05	SR140
3	rs34165568	144245201	8.27e-05	SR140
19	rs10451425	60921860	8.308e-05	NLRP9
7	rs2237659	106634728	8.315e-05	COG5
8	rs10957236	63838655	8.529e-05	NKAIN3
13	rs10492736	38937932	8.606e-05	LHFP
8	rs5891847	63423139	8.627e-05	NKAIN3
3	rs2353409	144247382	8.718e-05	SR140
3	rs4683723	144236926	8.856e-05	SR140
9	rs7020737	135672366	8.925e-05	VAV2
8	rs7816541	63875220	8.943e-05	NKAIN3
13	rs9301209	106756128	9.052e-05	FAM155A
13	rs9576825	38966014	9.1e-05	LHFP
13	rs927513	38966974	9.1e-05	LHFP
3	rs13088422	144245201	9.144e-05	SR140
3	rs9877128	144245600	9.144e-05	SR140
3	rs9877135	144245620	9.144e-05	SR140
15	rs11247252	99376450	9.316e-05	LRRK1
3	rs2045306	144252149	9.661e-05	SR140
7	rs2237658	106625102	9.674e-05	HBP1
3	rs11711220	124162062	9.791e-05	SEMA5B
7	rs2712197	106919477	9.936e-05	COG5
7	chr7:106923596	106923596	9.936e-05	COG5
7	rs2520246	106925192	9.936e-05	COG5

## Sheet: Interaction
Chromosome	SNP	BP	P-value	ANNOT
14	rs12894195	64590106	1.229e-05	MAX|FNTB
14	rs36045499	64573226	1.834e-05	MAX|FNTB
14	rs4468529	64681721	2.271e-05	.
6	chr6:90059261	90059261	2.277e-05	GABRR2
13	rs7326001	78488646	2.414e-05	.
14	rs11622550	64586859	2.879e-05	MAX|FNTB
22	rs11705530	20364704	3.023e-05	PPIL2
22	rs4821168	20365187	3.023e-05	PPIL2
22	rs11703445	20366200	3.023e-05	PPIL2
22	rs2840341	20364569	3.108e-05	PPIL2
22	chr22:20363718	20363718	3.245e-05	PPIL2
22	chr22:20363831	20363831	3.245e-05	PPIL2
22	rs2034570	20364558	3.245e-05	PPIL2
22	chr22:20391758	20391758	4.098e-05	YPEL1
9	chr9:128366126	128366126	4.394e-05	.
22	rs10604344	20361984	4.428e-05	PPIL2
22	rs10604345	20361988	4.428e-05	PPIL2
1	chr1:163765422	163765422	4.493e-05	.
11	rs12363784	2894351	4.524e-05	SLC22A18
14	rs35294894	64668740	4.549e-05	.
22	rs7291614	20370295	4.56e-05	PPIL2
22	rs741617	20372079	4.56e-05	PPIL2
22	rs2278118	20372918	4.56e-05	PPIL2
22	chr22:20373909	20373909	4.56e-05	PPIL2
22	rs8142802	20374240	4.56e-05	PPIL2
22	chr22:20375315	20375315	4.56e-05	PPIL2
10	rs4317909	95296965	4.648e-05	.
14	rs17102423	64674481	4.703e-05	.
14	rs12147959	64645052	4.768e-05	.
14	rs11158573	64649123	4.768e-05	.
14	rs7144259	64607312	4.774e-05	MAX
11	chr11:2894032	2894032	4.869e-05	SLC22A18
14	rs12880781	64646010	4.908e-05	.
14	rs35769504	64646610	4.908e-05	.
14	rs11158572	64647164	4.908e-05	.
14	rs12888794	64647580	4.908e-05	.
14	rs10873180	64674114	5.099e-05	.
14	rs17825846	64668505	5.27e-05	.
22	rs2070504	20378770	5.357e-05	PPIL2
22	rs10009	20381709	5.357e-05	PPIL2|
22	rs1045681	20382814	5.357e-05	YPEL1|
22	rs7285388	20383776	5.357e-05	YPEL1
22	rs1860	20385394	5.357e-05	YPEL1|
14	rs12883529	64691952	5.369e-05	.
14	rs4899165	64697294	5.435e-05	.
14	rs11627859	64672137	5.467e-05	.
14	rs3783720	64545164	5.495e-05	MAX|FNTB
11	chr11:2892456	2892456	5.522e-05	SLC22A18
14	rs4902364	64671759	5.662e-05	.
14	rs4902365	64671817	5.662e-05	.
8	chr8:136903691	136903691	5.671e-05	.
8	chr8:136904312	136904312	5.671e-05	.
14	rs11626496	64670734	5.863e-05	.
9	chr9:128364696	128364696	5.896e-05	.
14	rs10873181	64674212	6.008e-05	.
14	rs11627382	64549961	6.02e-05	MAX|FNTB
22	rs7286619	20362207	6.024e-05	PPIL2
22	rs1811070	20362779	6.024e-05	PPIL2
14	rs4902370	64688927	6.111e-05	.
4	chr4:136437749	136437749	6.156e-05	.
22	rs12170039	20376787	6.182e-05	PPIL2|
14	rs12884836	64671110	6.262e-05	.
14	rs10873183	64675361	6.27e-05	.
22	rs11705326	20361301	6.28e-05	PPIL2
14	rs3783721	64544763	6.405e-05	MAX|FNTB
9	rs7019492	88859576	6.503e-05	.
7	rs1549865	10356313	6.609e-05	.
7	rs1549863	10356737	6.609e-05	.
14	rs11158574	64649220	6.708e-05	.
14	rs4899160	64550965	6.866e-05	MAX|FNTB
14	rs11624169	64551463	6.866e-05	MAX|FNTB
14	rs884683	64644235	6.872e-05	.
14	rs11623603	64672040	6.955e-05	.
22	chr22:20332021	20332021	6.972e-05	.
14	rs11626156	64653168	6.994e-05	.
14	rs868814	64654261	6.994e-05	.
4	rs17527299	40776733	7.128e-05	APBB2
4	rs6831843	40783721	7.128e-05	APBB2
4	chr4:40784771	40784771	7.128e-05	APBB2
4	rs28727892	40790234	7.128e-05	APBB2
4	rs10013879	40792717	7.128e-05	APBB2
14	rs4902363	64671442	7.189e-05	.
14	rs8004805	64649473	7.296e-05	.
11	rs3764893	2894831	7.437e-05	SLC22A18
11	rs3764894	2894833	7.437e-05	SLC22A18
14	rs11626720	64607857	7.462e-05	MAX
14	rs11627757	64554207	7.499e-05	MAX|FNTB
14	rs7160037	64560701	7.515e-05	MAX|FNTB
22	rs108816	20355670	7.581e-05	PPIL2|
22	rs3788329	20358124	7.581e-05	PPIL2|
9	chr9:128365516	128365516	7.689e-05	.
4	rs28698961	88971011	7.735e-05	.
22	rs3804071	20336440	7.762e-05
14	rs3783715	64559771	7.851e-05	MAX|FNTB
9	rs34630583	18610907	7.954e-05	ADAMTSL1
9	rs13293473	18611725	7.954e-05	ADAMTSL1
9	chr9:18611995	18611995	7.954e-05	ADAMTSL1
14	rs12893404	64596875	8.013e-05	MAX|FNTB
22	chr22:20353032	20353032	8.219e-05	PPIL2
7	rs6415296	10348574	8.432e-05	.
13	chr13:44957421	44957421	8.46e-05	COG3
14	rs12887607	64666640	8.683e-05	.
14	rs11158575	64651418	8.768e-05	.
22	chr22:20390375	20390375	8.91e-05	YPEL1
14	rs34459643	64649167	9.084e-05	.
14	rs7160683	64651896	9.084e-05	.
9	rs11787618	18604722	9.369e-05	ADAMTSL1
14	rs7146939	64653334	9.393e-05	.
14	rs2411994	64660290	9.393e-05	.
14	rs8015330	64671936	9.5e-05	.
4	chr4:136642333	136642333	9.729e-05	.
22	rs9941935	20345144	9.746e-05	#NAME?
22	chr22:20345242	20345242	9.746e-05	.
22	rs11089651	20347001	9.746e-05	.
22	rs5998956	20347776	9.746e-05	.

## Sheet: Interaction Genic
Chromosome	SNP	BP	P-value	ANNOT
14	rs12894195	64590106	1.229e-05	MAX|FNTB
14	rs36045499	64573226	1.834e-05	MAX|FNTB
6	chr6:90059261	90059261	2.277e-05	GABRR2
14	rs11622550	64586859	2.879e-05	MAX|FNTB
22	rs11705530	20364704	3.023e-05	PPIL2
22	rs4821168	20365187	3.023e-05	PPIL2
22	rs11703445	20366200	3.023e-05	PPIL2
22	rs2840341	20364569	3.108e-05	PPIL2
22	chr22:20363718	20363718	3.245e-05	PPIL2
22	chr22:20363831	20363831	3.245e-05	PPIL2
22	rs2034570	20364558	3.245e-05	PPIL2
22	chr22:20391758	20391758	4.098e-05	YPEL1
22	rs10604344	20361984	4.428e-05	PPIL2
22	rs10604345	20361988	4.428e-05	PPIL2
11	rs12363784	2894351	4.524e-05	SLC22A18
22	rs7291614	20370295	4.56e-05	PPIL2
22	rs741617	20372079	4.56e-05	PPIL2
22	rs2278118	20372918	4.56e-05	PPIL2
22	chr22:20373909	20373909	4.56e-05	PPIL2
22	rs8142802	20374240	4.56e-05	PPIL2
22	chr22:20375315	20375315	4.56e-05	PPIL2
14	rs7144259	64607312	4.774e-05	MAX
11	chr11:2894032	2894032	4.869e-05	SLC22A18
22	rs2070504	20378770	5.357e-05	PPIL2
22	rs10009	20381709	5.357e-05	PPIL2|
22	rs1045681	20382814	5.357e-05	YPEL1|
22	rs7285388	20383776	5.357e-05	YPEL1
22	rs1860	20385394	5.357e-05	YPEL1|
14	rs3783720	64545164	5.495e-05	MAX|FNTB
11	chr11:2892456	2892456	5.522e-05	SLC22A18
14	rs11627382	64549961	6.02e-05	MAX|FNTB
22	rs7286619	20362207	6.024e-05	PPIL2
22	rs1811070	20362779	6.024e-05	PPIL2
22	rs12170039	20376787	6.182e-05	PPIL2|
22	rs11705326	20361301	6.28e-05	PPIL2
14	rs3783721	64544763	6.405e-05	MAX|FNTB
14	rs4899160	64550965	6.866e-05	MAX|FNTB
14	rs11624169	64551463	6.866e-05	MAX|FNTB
4	rs17527299	40776733	7.128e-05	APBB2
4	rs6831843	40783721	7.128e-05	APBB2
4	chr4:40784771	40784771	7.128e-05	APBB2
4	rs28727892	40790234	7.128e-05	APBB2
4	rs10013879	40792717	7.128e-05	APBB2
11	rs3764893	2894831	7.437e-05	SLC22A18
11	rs3764894	2894833	7.437e-05	SLC22A18
14	rs11626720	64607857	7.462e-05	MAX
14	rs11627757	64554207	7.499e-05	MAX|FNTB
14	rs7160037	64560701	7.515e-05	MAX|FNTB
22	rs108816	20355670	7.581e-05	PPIL2|
22	rs3788329	20358124	7.581e-05	PPIL2|
14	rs3783715	64559771	7.851e-05	MAX|FNTB
9	rs34630583	18610907	7.954e-05	ADAMTSL1
9	rs13293473	18611725	7.954e-05	ADAMTSL1
9	chr9:18611995	18611995	7.954e-05	ADAMTSL1
14	rs12893404	64596875	8.013e-05	MAX|FNTB
22	chr22:20353032	20353032	8.219e-05	PPIL2
13	chr13:44957421	44957421	8.46e-05	COG3
22	chr22:20390375	20390375	8.91e-05	YPEL1
9	rs11787618	18604722	9.369e-05	ADAMTSL1

## Sheet: Joint
Chromosome	SNP	BP	P-value	ANNOT
18	rs7235154	3326164	6.7e-06	.
18	rs7235165	3326179	6.7e-06	.
13	chr13:44957421	44957421	6.845e-06	COG3
5	chr5:133365915	133365915	7.659e-06	VDAC1
3	chr3:42662282	42662282	7.908e-06	NKTR
14	chr14:26707772	26707772	8.186e-06	.
1	rs10779419	219293052	8.776e-06	.
1	rs4642889	219288418	1.031e-05	.
3	chr3:42660915	42660915	1.098e-05	NKTR
14	rs12894195	64590106	1.229e-05	MAX|FNTB
16	rs7193449	57596152	1.399e-05	.
14	rs36045499	64573226	1.418e-05	MAX|FNTB
8	rs2977552	134313542	1.475e-05	.
10	rs6583770	93135477	1.487e-05	.
14	rs12894195	64590106	1.57e-05	MAX|FNTB
22	rs11705530	20364704	1.62e-05	PPIL2
22	rs4821168	20365187	1.62e-05	PPIL2
22	rs11703445	20366200	1.62e-05	PPIL2
3	rs937499	144182672	1.629e-05	.
3	rs2063795	190531554	1.675e-05	.
22	rs2840341	20364569	1.707e-05	PPIL2
14	rs8017358	23595114	1.736e-05	LRRC16B
22	rs133851	24467327	1.772e-05	.
2	rs10173589	238122423	1.774e-05	MLPH
22	chr22:20363718	20363718	1.833e-05	PPIL2
22	chr22:20363831	20363831	1.833e-05	PPIL2
22	rs2034570	20364558	1.833e-05	PPIL2
14	rs36045499	64573226	1.834e-05	MAX|FNTB
8	chr8:134305066	134305066	1.856e-05	WISP1
10	rs915122	121179456	2.131e-05	GRK5
14	rs4899165	64697294	2.173e-05	.
22	chr22:20391758	20391758	2.221e-05	YPEL1
14	rs12897084	26710179	2.235e-05	.
14	rs4468529	64681721	2.271e-05	.
6	chr6:90059261	90059261	2.277e-05	GABRR2
13	rs7326001	78488646	2.414e-05	.
8	rs10087496	139420781	2.439e-05	FAM135B
14	rs3783720	64545164	2.473e-05	MAX|FNTB
4	chr4:136437749	136437749	2.482e-05	.
14	rs11848522	26696435	2.525e-05	.
14	rs11850325	26696727	2.525e-05	.
14	rs17434055	26698864	2.525e-05	.
14	rs12896535	26700112	2.525e-05	.
14	rs35400095	26703174	2.525e-05	.
14	rs12887897	26703453	2.525e-05	.
14	rs11846024	26703487	2.525e-05	.
14	rs34429098	26703710	2.525e-05	.
2	rs10173589	238122423	2.633e-05	MLPH
3	rs36285	144177153	2.637e-05	.
22	rs7291614	20370295	2.652e-05	PPIL2
22	rs741617	20372079	2.652e-05	PPIL2
22	rs2278118	20372918	2.652e-05	PPIL2
22	chr22:20373909	20373909	2.652e-05	PPIL2
22	rs8142802	20374240	2.652e-05	PPIL2
22	chr22:20375315	20375315	2.652e-05	PPIL2
22	rs2070504	20378770	2.726e-05	PPIL2
22	rs10009	20381709	2.726e-05	PPIL2|
22	rs1045681	20382814	2.726e-05	YPEL1|
22	rs7285388	20383776	2.726e-05	YPEL1
22	rs1860	20385394	2.726e-05	YPEL1|
14	rs11627382	64549961	2.789e-05	MAX|FNTB
8	rs11166809	139416254	2.82e-05	FAM135B
12	rs2077036	124567826	2.829e-05	TMEM132B
8	chr8:1771598	1771598	2.834e-05	ARHGEF10
6	rs12203341	114479040	2.853e-05	.
6	rs2282237	114485663	2.853e-05	HS3ST5
6	rs12190983	114491728	2.853e-05	.
6	rs1961955	114494414	2.853e-05	.
6	rs1157989	114495119	2.853e-05	.
6	rs7753206	114496816	2.853e-05	.
6	rs12201726	114502682	2.853e-05	.
6	rs12201804	114503034	2.853e-05	.
6	rs10782177	114505593	2.853e-05	.
6	rs12211751	114509285	2.853e-05	.
14	rs11622550	64586859	2.879e-05	MAX|FNTB
10	rs4317909	95296965	2.94e-05	.
10	rs10787967	121180030	3.009e-05	GRK5
22	rs11705530	20364704	3.023e-05	PPIL2
22	rs4821168	20365187	3.023e-05	PPIL2
22	rs11703445	20366200	3.023e-05	PPIL2
19	chr19:34438194	34438194	3.038e-05	.
1	chr1:161735537	161735537	3.06e-05	.
22	rs10604344	20361984	3.081e-05	PPIL2
22	rs10604345	20361988	3.081e-05	PPIL2
6	rs11381660	141040412	3.093e-05	.
22	rs2840341	20364569	3.108e-05	PPIL2
22	rs7286619	20362207	3.129e-05	PPIL2
22	rs1811070	20362779	3.129e-05	PPIL2
2	rs10173589	238122423	3.14e-05	MLPH
1	rs10779419	219293052	3.192e-05	.
10	rs1889432	121175991	3.204e-05	GRK5
10	chr10:121176775	121176775	3.204e-05	GRK5
1	rs7529510	156992537	3.24e-05	.
13	rs4941672	49900266	3.24e-05	.
22	chr22:20363718	20363718	3.245e-05	PPIL2
22	chr22:20363831	20363831	3.245e-05	PPIL2
22	rs2034570	20364558	3.245e-05	PPIL2
1	rs7416455	219288022	3.251e-05	.
3	rs36284	144177457	3.289e-05	.
3	rs2649726	144177551	3.289e-05	.
3	rs42381	144177691	3.289e-05	.
6	chr6:114476755	114476755	3.309e-05	.
6	rs7743208	114512397	3.309e-05	.
1	rs11803040	161722115	3.327e-05	.
1	rs1890798	161723972	3.327e-05	.
1	chr1:161729083	161729083	3.327e-05	.
1	rs7518043	161730760	3.327e-05	.
1	chr1:161732543	161732543	3.327e-05	.
1	rs7519557	161733365	3.327e-05	.
22	rs11705326	20361301	3.353e-05	PPIL2
22	rs12170039	20376787	3.36e-05	PPIL2|
14	rs4899160	64550965	3.37e-05	MAX|FNTB
14	rs11624169	64551463	3.37e-05	MAX|FNTB
1	rs4846684	219283530	3.39e-05	.
8	chr8:141051210	141051210	3.574e-05	NIBP
10	chr10:126473878	126473878	3.575e-05	.
10	chr10:126473993	126473993	3.575e-05	.
10	chr10:126474001	126474001	3.575e-05	.
19	chr19:34412116	34412116	3.621e-05	.
3	rs185182	144178051	3.667e-05	.
14	rs1500443	26680179	3.673e-05	.
14	rs7146599	23597512	3.695e-05	LRRC16B
1	chr1:163765422	163765422	3.801e-05	.
14	rs7160037	64560701	3.867e-05	MAX|FNTB
14	rs11627757	64554207	3.899e-05	MAX|FNTB
4	chr4:136642333	136642333	3.908e-05	.
4	rs28698961	88971011	3.92e-05	.
1	chr1:161712803	161712803	3.957e-05	.
3	rs251491	144181438	3.971e-05	.
3	rs251490	144181477	3.971e-05	.
6	chr6:141145996	141145996	3.972e-05	.
14	rs3783721	64544763	3.993e-05	MAX|FNTB
4	chr4:189931437	189931437	4.033e-05	.
14	rs11622550	64586859	4.055e-05	MAX|FNTB
10	rs867478	121181896	4.066e-05	GRK5
2	rs484871	141100437	4.067e-05	LRP1B
2	rs580724	141100642	4.067e-05	LRP1B
2	rs499085	141101470	4.067e-05	LRP1B
2	rs515937	141101474	4.067e-05	LRP1B
22	chr22:20391758	20391758	4.098e-05	YPEL1
14	rs3783715	64559771	4.157e-05	MAX|FNTB
1	rs4642889	219288418	4.169e-05	.
14	rs4468529	64681721	4.333e-05	.
10	rs4752301	121161742	4.337e-05	GRK5
2	rs2583543	85256485	4.344e-05	TCF7L1
2	rs2568198	85257057	4.344e-05	TCF7L1
2	rs2568200	85258543	4.344e-05	TCF7L1
9	chr9:128366126	128366126	4.394e-05	.
8	chr8:83840955	83840955	4.398e-05	.
3	rs339712	42691124	4.42e-05	.
3	rs339711	42692354	4.42e-05	.
22	rs10604344	20361984	4.428e-05	PPIL2
22	rs10604345	20361988	4.428e-05	PPIL2
8	chr8:83840950	83840950	4.434e-05	.
1	chr1:163765422	163765422	4.493e-05	.
11	rs12363784	2894351	4.524e-05	SLC22A18
14	rs35294894	64668740	4.549e-05	.
8	chr8:1771598	1771598	4.551e-05	ARHGEF10
22	rs7291614	20370295	4.56e-05	PPIL2
22	rs741617	20372079	4.56e-05	PPIL2
22	rs2278118	20372918	4.56e-05	PPIL2
22	chr22:20373909	20373909	4.56e-05	PPIL2
22	rs8142802	20374240	4.56e-05	PPIL2
22	chr22:20375315	20375315	4.56e-05	PPIL2
22	rs108816	20355670	4.577e-05	PPIL2|
22	rs3788329	20358124	4.577e-05	PPIL2|
10	rs4317909	95296965	4.648e-05	.
20	rs2423027	4738868	4.65e-05	RASSF2
6	chr6:90059261	90059261	4.691e-05	GABRR2
14	rs17102423	64674481	4.703e-05	.
10	rs10886478	121171268	4.714e-05	GRK5
22	chr22:20390375	20390375	4.726e-05	YPEL1
22	rs3804071	20336440	4.758e-05
14	rs12147959	64645052	4.768e-05	.
14	rs11158573	64649123	4.768e-05	.
14	rs7144259	64607312	4.774e-05	MAX
10	rs4752303	121166325	4.836e-05	GRK5
10	rs4752305	121166591	4.836e-05	GRK5
10	rs1537576	121167523	4.836e-05	GRK5
10	chr10:121168728	121168728	4.836e-05	GRK5
10	rs928570	121170555	4.836e-05	GRK5
10	rs928569	121170556	4.836e-05	GRK5
13	chr13:44957421	44957421	4.852e-05	COG3
22	rs11089647	20333928	4.855e-05
2	rs13014924	26588262	4.862e-05	OTOF
1	rs34126693	156991161	4.865e-05	.
11	chr11:2894032	2894032	4.869e-05	SLC22A18
6	chr6:141069863	141069863	4.899e-05	.
6	chr6:141077703	141077703	4.899e-05	.
6	chr6:141086808	141086808	4.899e-05	.
6	chr6:141114257	141114257	4.899e-05	.
6	rs2120950	166440448	4.903e-05	.
6	rs2120949	166440454	4.903e-05	.
14	rs12880781	64646010	4.908e-05	.
14	rs35769504	64646610	4.908e-05	.
14	rs11158572	64647164	4.908e-05	.
14	rs12888794	64647580	4.908e-05	.
3	rs12495585	167115373	4.91e-05	.
3	rs339710	42695054	4.921e-05	.
1	rs12728355	245038824	4.922e-05	.
2	rs481253	141090595	4.99e-05	LRP1B
2	rs10205932	26594049	5.019e-05	OTOF
10	rs2420620	121162816	5.029e-05	GRK5
14	rs6573541	23589799	5.06e-05	LOC728635
14	rs10873180	64674114	5.099e-05	.
12	rs7313145	124507539	5.178e-05	TMEM132B
2	rs577973	141100303	5.208e-05	LRP1B
14	rs7148185	23590444	5.226e-05	.
22	chr22:20353032	20353032	5.23e-05	PPIL2
7	rs4720247	4347531	5.269e-05	.
14	rs17825846	64668505	5.27e-05	.
3	rs3101060	144185346	5.313e-05	.
3	rs251484	144186454	5.313e-05	.
14	rs2184286	64688690	5.343e-05	.
22	rs2070504	20378770	5.357e-05	PPIL2
22	rs10009	20381709	5.357e-05	PPIL2|
22	rs1045681	20382814	5.357e-05	YPEL1|
22	rs7285388	20383776	5.357e-05	YPEL1
22	rs1860	20385394	5.357e-05	YPEL1|
14	rs12883529	64691952	5.369e-05	.
1	rs17363667	161714474	5.391e-05	.
8	rs7812330	139399918	5.402e-05	FAM135B
6	rs9320479	114514715	5.434e-05	.
14	rs4899165	64697294	5.435e-05	.
14	rs11627859	64672137	5.467e-05	.
14	rs3783720	64545164	5.495e-05	MAX|FNTB
8	rs17746987	83888430	5.509e-05	.
8	chr8:83888576	83888576	5.509e-05	.
11	chr11:2892456	2892456	5.522e-05	SLC22A18
7	rs6972042	10430594	5.526e-05	.
4	chr4:129265567	129265567	5.54e-05	LARP2
4	chr4:129325551	129325551	5.54e-05	LARP2
12	rs7980560	124498878	5.584e-05	TMEM132B
12	rs7980672	124498993	5.584e-05	TMEM132B
12	rs1826335	124500329	5.584e-05	TMEM132B
22	chr22:20332021	20332021	5.65e-05	.
14	rs4902364	64671759	5.662e-05	.
14	rs4902365	64671817	5.662e-05	.
8	chr8:136903691	136903691	5.671e-05	.
8	chr8:136904312	136904312	5.671e-05	.
14	rs12147959	64645052	5.706e-05	.
14	rs11158573	64649123	5.706e-05	.
16	rs11640727	7145740	5.775e-05	A2BP1
14	rs7144259	64607312	5.808e-05	MAX
14	rs11626496	64670734	5.863e-05	.
9	chr9:128364696	128364696	5.896e-05	.
8	chr8:1769813	1769813	5.925e-05	ARHGEF10
8	chr8:1770586	1770586	5.925e-05	ARHGEF10
14	chr14:64686862	64686862	5.938e-05	.
14	rs7148693	64687637	5.938e-05	.
14	rs2411993	64688408	5.938e-05	.
14	rs8022528	64688844	5.938e-05	.
14	rs17102423	64674481	5.954e-05	.
2	rs481253	141090595	5.969e-05	LRP1B
14	rs34839855	24733583	5.99e-05	.
14	rs10873181	64674212	6.008e-05	.
14	rs11627382	64549961	6.02e-05	MAX|FNTB
14	rs12880781	64646010	6.02e-05	.
14	rs35769504	64646610	6.02e-05	.
14	rs11158572	64647164	6.02e-05	.
14	rs12888794	64647580	6.02e-05	.
22	rs7286619	20362207	6.024e-05	PPIL2
22	rs1811070	20362779	6.024e-05	PPIL2
8	chr8:136903691	136903691	6.048e-05	.
8	chr8:136904312	136904312	6.048e-05	.
8	rs996955	139447407	6.054e-05	FAM135B
8	chr8:83838919	83838919	6.062e-05	.
14	rs34739651	64686028	6.085e-05	.
14	rs7350714	64686641	6.085e-05	.
14	rs4902370	64688927	6.111e-05	.
3	rs339716	42686659	6.131e-05
3	rs339715	42687127	6.131e-05
3	rs235207	42689716	6.131e-05
3	rs339707	42698831	6.131e-05
3	rs339706	42699109	6.131e-05	.
4	chr4:136437749	136437749	6.156e-05	.
22	rs12170039	20376787	6.182e-05	PPIL2|
14	rs12884836	64671110	6.262e-05	.
14	rs10873183	64675361	6.27e-05	.
6	rs7764690	114516395	6.273e-05	.
6	rs12211928	114518730	6.273e-05	.
22	rs11705326	20361301	6.28e-05	PPIL2
14	rs12894195	64590106	6.304e-05	MAX|FNTB
12	rs1814500	124485139	6.305e-05	TMEM132B
12	rs7310173	124486596	6.305e-05	TMEM132B
12	rs4036452	124486839	6.305e-05	TMEM132B
12	rs2131072	124487077	6.305e-05	TMEM132B
12	rs2009880	124487318	6.305e-05	TMEM132B
12	rs1984673	124487570	6.305e-05	TMEM132B
12	rs999702	124487615	6.305e-05	TMEM132B
12	rs1826336	124488251	6.305e-05	TMEM132B
12	rs3847940	124488772	6.305e-05	TMEM132B
12	rs3858694	124488820	6.305e-05	TMEM132B
12	rs3963551	124489271	6.305e-05	TMEM132B
12	rs7488300	124489354	6.305e-05	TMEM132B
12	rs10744205	124489536	6.305e-05	TMEM132B
12	rs10744206	124489679	6.305e-05	TMEM132B
12	rs10773163	124489719	6.305e-05	TMEM132B
12	rs10773164	124489897	6.305e-05	TMEM132B
12	rs10744207	124489992	6.305e-05	TMEM132B
12	rs10773165	124490053	6.305e-05	TMEM132B
12	rs7314837	124490345	6.305e-05	TMEM132B
12	rs4765251	124490356	6.305e-05	TMEM132B
12	rs4765040	124490407	6.305e-05	TMEM132B
12	rs1527134	124490767	6.305e-05	TMEM132B
12	rs1527133	124490785	6.305e-05	TMEM132B
12	rs1527132	124490813	6.305e-05	TMEM132B
12	rs1527131	124490888	6.305e-05	TMEM132B
12	rs7954425	124491041	6.305e-05	TMEM132B
12	rs11058172	124491132	6.305e-05	TMEM132B
12	rs7970201	124491342	6.305e-05	TMEM132B
12	rs6489003	124491413	6.305e-05	TMEM132B
12	rs1491900	124491626	6.305e-05	TMEM132B
12	rs1491899	124491848	6.305e-05	TMEM132B
12	rs1462729	124492231	6.305e-05	TMEM132B
2	rs504651	141098783	6.366e-05	LRP1B
2	rs522243	141098867	6.366e-05	LRP1B
2	rs547663	141099297	6.366e-05	LRP1B
2	rs566701	141099592	6.366e-05	LRP1B
14	rs11627859	64672137	6.381e-05	.
4	rs754739	8382783	6.401e-05	.
14	rs11847870	26709993	6.404e-05	.
14	rs3783721	64544763	6.405e-05	MAX|FNTB
8	rs12545595	139426103	6.464e-05	FAM135B
8	chr8:83594112	83594112	6.483e-05	.
8	chr8:83604124	83604124	6.483e-05	.
8	chr8:83626577	83626577	6.483e-05	.
8	chr8:83650014	83650014	6.483e-05	.
8	chr8:83650048	83650048	6.483e-05	.
8	chr8:83653240	83653240	6.483e-05	.
8	rs11782241	139401122	6.489e-05	FAM135B
9	rs7019492	88859576	6.503e-05	.
20	rs2423025	4738821	6.521e-05	RASSF2
20	rs2423026	4738836	6.521e-05	RASSF2
9	rs1341070	18564445	6.565e-05	ADAMTSL1
8	rs9650543	139423379	6.574e-05	FAM135B
14	rs35294894	64668740	6.6e-05	.
7	rs1549865	10356313	6.609e-05	.
7	rs1549863	10356737	6.609e-05	.
8	rs4410912	139422831	6.686e-05	FAM135B
17	rs11867208	17445334	6.694e-05	.
17	rs9895955	17446177	6.694e-05	.
17	rs6502609	17447038	6.694e-05	.
17	rs7215833	17448033	6.694e-05	.
17	rs11078390	17450412	6.694e-05	.
14	rs11158574	64649220	6.708e-05	.
2	rs1529521	5794020	6.731e-05	.
4	chr4:129346913	129346913	6.742e-05	LARP2
8	rs10112372	139420691	6.747e-05	FAM135B
8	rs11166811	139421424	6.747e-05	FAM135B
8	rs10105423	139422897	6.747e-05	FAM135B
8	rs16908871	139424788	6.747e-05	FAM135B
8	rs12546040	139425807	6.747e-05	FAM135B
8	rs12547720	139425888	6.747e-05	FAM135B
8	rs12546065	139425898	6.747e-05	FAM135B
8	rs28397951	139426002	6.747e-05	FAM135B
8	rs16908884	139429460	6.747e-05	FAM135B
9	rs7020737	135672366	6.748e-05	VAV2
14	rs4902364	64671759	6.763e-05	.
14	rs4902365	64671817	6.763e-05	.
14	rs4899163	64685702	6.77e-05	.
8	chr8:83885626	83885626	6.782e-05	.
1	rs1583970	219437497	6.797e-05	.
3	rs668856	144182680	6.802e-05	.
11	rs12363784	2894351	6.858e-05	SLC22A18
14	rs4899160	64550965	6.866e-05	MAX|FNTB
14	rs11624169	64551463	6.866e-05	MAX|FNTB
14	rs884683	64644235	6.872e-05	.
4	rs13115620	136529774	6.879e-05	.
8	rs12546144	139426433	6.926e-05	FAM135B
8	rs34625086	139427138	6.926e-05	FAM135B
8	rs11782838	139428112	6.926e-05	FAM135B
5	chr5:74323081	74323081	6.948e-05	.
5	rs7707833	74323619	6.948e-05	.
5	rs6453103	74324523	6.948e-05	.
5	rs6453104	74324825	6.948e-05	.
5	rs6453105	74324939	6.948e-05	.
5	rs11953548	74326275	6.948e-05	.
14	rs11623603	64672040	6.955e-05	.
22	rs9941935	20345144	6.967e-05	#NAME?
22	chr22:20345242	20345242	6.967e-05	.
22	rs11089651	20347001	6.967e-05	.
22	rs5998956	20347776	6.967e-05	.
22	chr22:20332021	20332021	6.972e-05	.
14	rs17825846	64668505	6.975e-05	.
14	rs11626156	64653168	6.994e-05	.
14	rs868814	64654261	6.994e-05	.
13	chr13:38953821	38953821	7.002e-05	LHFP
3	rs6445826	56824039	7.012e-05	ARHGEF3
21	rs9637177	44180261	7.025e-05	AGPAT3
21	rs2838441	44180915	7.025e-05	AGPAT3|
10	chr10:126493447	126493447	7.046e-05	FAM175B
10	chr10:126502376	126502376	7.046e-05	FAM175B
10	chr10:126517823	126517823	7.046e-05	.
4	rs17527299	40776733	7.128e-05	APBB2
4	rs6831843	40783721	7.128e-05	APBB2
4	chr4:40784771	40784771	7.128e-05	APBB2
4	rs28727892	40790234	7.128e-05	APBB2
4	rs10013879	40792717	7.128e-05	APBB2
14	rs11626496	64670734	7.165e-05	.
1	rs1355390	224351840	7.166e-05	.
2	rs516729	141098268	7.173e-05	LRP1B
2	rs518446	141098432	7.173e-05	LRP1B
2	chr2:58856093	58856093	7.176e-05	.
14	rs4902363	64671442	7.189e-05	.
2	rs7592353	141097941	7.223e-05	LRP1B
8	chr8:1770941	1770941	7.227e-05	ARHGEF10
6	rs12207338	114526655	7.232e-05	.
6	rs12213853	114526994	7.232e-05	.
6	rs9481418	114527070	7.232e-05	.
6	rs11967410	114535639	7.232e-05	.
6	rs17191369	114546982	7.232e-05	.
6	rs11970460	114552077	7.232e-05	.
6	rs9488328	114553128	7.232e-05	.
6	rs9488329	114554296	7.232e-05	.
8	rs16900516	126371249	7.241e-05	NSMCE2
8	rs7003102	126372675	7.241e-05	NSMCE2
3	rs12495585	167115373	7.254e-05	.
17	rs897458	17452326	7.254e-05	.
6	chr6:114512690	114512690	7.292e-05	.
14	rs8004805	64649473	7.296e-05	.
5	rs4423979	74331513	7.297e-05	.
8	rs11994679	139434766	7.299e-05	FAM135B
17	rs4646341	17434535	7.299e-05	PEMT
17	rs4646340	17434740	7.299e-05	PEMT
14	rs11626720	64607857	7.309e-05	MAX
8	rs12546084	139426158	7.319e-05	FAM135B
14	rs36045499	64573226	7.347e-05	MAX|FNTB
17	rs11078389	17419077	7.398e-05	PEMT
17	rs4646347	17419603	7.398e-05	PEMT
17	rs4646346	17419642	7.398e-05	PEMT
8	rs340708	139450728	7.433e-05	FAM135B
8	rs340710	139451387	7.433e-05	FAM135B
8	rs340711	139451944	7.433e-05	FAM135B
22	chr22:20349205	20349205	7.433e-05	.
4	chr4:136593528	136593528	7.435e-05	.
11	rs3764893	2894831	7.437e-05	SLC22A18
11	rs3764894	2894833	7.437e-05	SLC22A18
15	rs2912115	58048716	7.439e-05	.
17	rs1809206	17452112	7.451e-05	.
8	chr8:83887327	83887327	7.456e-05	.
14	rs11626720	64607857	7.462e-05	MAX
1	rs2486824	161732700	7.465e-05	.
14	rs11626156	64653168	7.473e-05	.
14	rs868814	64654261	7.473e-05	.
11	rs7124424	40610123	7.476e-05	.
14	rs11627757	64554207	7.499e-05	MAX|FNTB
8	rs1519369	139463091	7.512e-05	FAM135B
8	rs1519370	139463296	7.512e-05	FAM135B
14	rs7160037	64560701	7.515e-05	MAX|FNTB
4	rs2331801	171229122	7.54e-05	AADAT
1	rs34954699	161716914	7.55e-05	.
8	rs340706	139448040	7.567e-05	FAM135B
22	rs108816	20355670	7.581e-05	PPIL2|
22	rs3788329	20358124	7.581e-05	PPIL2|
6	chr6:71839855	71839855	7.617e-05	.
11	chr11:2894032	2894032	7.621e-05	SLC22A18
5	rs11954672	74322184	7.641e-05	.
5	rs35247359	74322476	7.641e-05	.
6	chr6:141047031	141047031	7.652e-05	.
6	chr6:141069876	141069876	7.652e-05	.
6	rs2018948	141095237	7.652e-05	.
6	rs2876449	141099634	7.652e-05	.
8	chr8:139474885	139474885	7.652e-05	FAM135B
9	rs35875473	18565736	7.682e-05	ADAMTSL1
9	chr9:128365516	128365516	7.689e-05	.
4	rs28698961	88971011	7.735e-05	.
10	rs1889431	121175737	7.748e-05	GRK5
10	rs28714201	121177335	7.748e-05	GRK5
22	rs3804071	20336440	7.762e-05
14	rs4638469	64683261	7.813e-05	.
17	rs2124344	17420920	7.834e-05	PEMT
14	rs3783715	64559771	7.851e-05	MAX|FNTB
8	rs17671144	83816248	7.859e-05	.
12	rs2345231	124487029	7.861e-05	TMEM132B
12	rs2345232	124487034	7.861e-05	TMEM132B
12	rs10846890	124489781	7.861e-05	TMEM132B
12	rs11061032	129659865	7.867e-05	.
8	rs7007866	126373029	7.895e-05	NSMCE2
8	chr8:1770941	1770941	7.897e-05	ARHGEF10
17	rs12936201	17452434	7.904e-05	.
11	rs3764893	2894831	7.919e-05	SLC22A18
11	rs3764894	2894833	7.919e-05	SLC22A18
9	rs34630583	18610907	7.954e-05	ADAMTSL1
9	rs13293473	18611725	7.954e-05	ADAMTSL1
9	chr9:18611995	18611995	7.954e-05	ADAMTSL1
8	chr8:83677299	83677299	7.976e-05	.
8	chr8:83679669	83679669	7.976e-05	.
8	chr8:83681530	83681530	7.976e-05	.
10	rs4752308	121174818	7.981e-05	GRK5
8	chr8:139419357	139419357	7.983e-05	FAM135B
14	rs12893404	64596875	8.013e-05	MAX|FNTB
9	rs17228625	18564893	8.022e-05	ADAMTSL1
8	rs1519366	139458859	8.026e-05	FAM135B
8	rs1519367	139458940	8.026e-05	FAM135B
8	rs1519368	139459177	8.026e-05	FAM135B
8	rs11782146	139459231	8.026e-05	FAM135B
8	rs11782149	139459281	8.026e-05	FAM135B
8	rs4909781	139459321	8.026e-05	FAM135B
1	rs10158835	112571487	8.038e-05	.
9	rs2779550	100291497	8.069e-05	GABBR2
14	rs10873180	64674114	8.07e-05	.
3	rs251489	144182231	8.074e-05	.
6	chr6:141164816	141164816	8.113e-05	.
6	chr6:141194739	141194739	8.113e-05	.
6	chr6:141222453	141222453	8.113e-05	.
5	rs6863045	20753389	8.153e-05	.
14	rs884683	64644235	8.18e-05	.
19	chr19:3066857	3066857	8.199e-05	GNA11
9	rs13294657	18562900	8.219e-05	ADAMTSL1
9	rs13294711	18562982	8.219e-05	ADAMTSL1
9	rs35568696	18563017	8.219e-05	ADAMTSL1
9	rs13299349	18563360	8.219e-05	ADAMTSL1
9	rs13300372	18563918	8.219e-05	ADAMTSL1
9	rs1341069	18564406	8.219e-05	ADAMTSL1
22	chr22:20353032	20353032	8.219e-05	PPIL2
4	chr4:151392048	151392048	8.241e-05	DCLK2
8	chr8:83751977	83751977	8.245e-05	.
8	rs4237098	83753283	8.245e-05	.
8	rs4634643	83757004	8.245e-05	.
8	rs908843	139451045	8.261e-05	FAM135B
8	rs7827562	139453163	8.261e-05	FAM135B
8	rs4909780	139457026	8.261e-05	FAM135B
8	rs7825523	139458420	8.261e-05	FAM135B
1	rs7529510	156992537	8.399e-05	.
17	rs12948060	17418109	8.411e-05	PEMT
7	rs6415296	10348574	8.432e-05	.
2	rs509929	141096062	8.436e-05	LRP1B
5	rs906680	108035654	8.444e-05	.
8	rs10087496	139420781	8.448e-05	FAM135B
13	chr13:44957421	44957421	8.46e-05	COG3
8	chr8:83888142	83888142	8.494e-05	.
8	chr8:83888392	83888392	8.494e-05	.
8	chr8:1769813	1769813	8.502e-05	ARHGEF10
8	chr8:1770586	1770586	8.502e-05	ARHGEF10
6	rs2146274	88884507	8.516e-05	.
6	rs1078602	88885237	8.516e-05	.
8	rs6577918	139427114	8.551e-05	FAM135B
13	rs12583864	38956463	8.582e-05	LHFP
17	rs4646357	17411444	8.667e-05	PEMT
17	rs4646354	17412098	8.667e-05	PEMT
17	rs4244598	17413338	8.667e-05	PEMT
17	rs4646351	17414868	8.667e-05	PEMT
17	rs4646350	17414879	8.667e-05	PEMT
17	rs4646349	17414929	8.667e-05	PEMT
17	rs729974	17416292	8.667e-05	PEMT
17	rs7209113	17416746	8.667e-05	PEMT
16	rs6497752	24615769	8.672e-05	.
8	rs340713	139452941	8.679e-05	FAM135B
14	rs12887607	64666640	8.683e-05	.
2	rs481253	141090595	8.733e-05	LRP1B
3	rs12629322	33966858	8.737e-05	.
7	rs2190892	39400987	8.739e-05	POU6F2
7	rs2237404	39402781	8.739e-05	POU6F2
14	rs11158575	64651418	8.768e-05	.
18	chr18:67270433	67270433	8.775e-05	.
9	rs10868926	72705591	8.784e-05	TRPM3
18	rs4892091	69091064	8.835e-05	.
14	rs11622481	23606590	8.852e-05	LRRC16B
22	chr22:20390375	20390375	8.91e-05	YPEL1
8	rs10875429	139429880	9.001e-05	FAM135B
8	rs1567686	139430979	9.001e-05	FAM135B
20	rs2423022	4738149	9.061e-05	RASSF2
20	rs2423023	4738443	9.061e-05	RASSF2
22	rs11705530	20364704	9.061e-05	PPIL2
22	rs4821168	20365187	9.061e-05	PPIL2
22	rs11703445	20366200	9.061e-05	PPIL2
14	rs34459643	64649167	9.084e-05	.
14	rs7160683	64651896	9.084e-05	.
8	chr8:134303333	134303333	9.089e-05	WISP1
17	rs8079427	17406723	9.121e-05	PEMT
17	rs897451	17407716	9.121e-05	PEMT
8	chr8:83843730	83843730	9.153e-05	.
8	chr8:83849627	83849627	9.153e-05	.
8	chr8:83851707	83851707	9.153e-05	.
8	rs878153	83867540	9.153e-05	.
8	chr8:83868779	83868779	9.153e-05	.
8	chr8:83870906	83870906	9.153e-05	.
8	chr8:83871264	83871264	9.153e-05	.
8	chr8:83872512	83872512	9.153e-05	.
8	chr8:83873097	83873097	9.153e-05	.
8	chr8:83873320	83873320	9.153e-05	.
8	chr8:83875617	83875617	9.153e-05	.
8	chr8:83876751	83876751	9.153e-05	.
8	chr8:83879645	83879645	9.153e-05	.
8	chr8:83881796	83881796	9.153e-05	.
8	rs17673952	83881929	9.153e-05	.
8	chr8:83883136	83883136	9.153e-05	.
8	rs12164159	83883229	9.153e-05	.
8	rs1357917	83883467	9.153e-05	.
8	rs1357918	83883630	9.153e-05	.
8	rs1357919	83883646	9.153e-05	.
8	chr8:83884515	83884515	9.153e-05	.
8	chr8:83884898	83884898	9.153e-05	.
8	chr8:83885400	83885400	9.153e-05	.
8	chr8:83886491	83886491	9.153e-05	.
8	chr8:83886591	83886591	9.153e-05	.
8	chr8:83886917	83886917	9.153e-05	.
8	chr8:83887040	83887040	9.153e-05	.
8	chr8:83887163	83887163	9.153e-05	.
8	chr8:83887346	83887346	9.153e-05	.
8	chr8:83887360	83887360	9.153e-05	.
8	chr8:83887370	83887370	9.153e-05	.
8	rs11166817	139435716	9.237e-05	FAM135B
8	rs17722613	139436209	9.237e-05	FAM135B
8	rs11782012	139436444	9.237e-05	FAM135B
4	rs13142155	136538714	9.239e-05	.
3	rs12495585	167115373	9.25e-05	.
6	rs1867596	166437419	9.25e-05	.
10	chr10:126530408	126530408	9.287e-05	.
12	rs10771011	23675661	9.344e-05	SOX5
17	rs4646369	17404060	9.368e-05	PEMT
9	rs11787618	18604722	9.369e-05	ADAMTSL1
8	rs6993249	139435013	9.386e-05	FAM135B
14	rs7146939	64653334	9.393e-05	.
14	rs2411994	64660290	9.393e-05	.
13	rs9301208	106756100	9.396e-05	FAM155A
4	chr4:129379104	129379104	9.429e-05	.
1	rs11118634	219272483	9.447e-05	.
1	rs10863575	219273719	9.447e-05	.
1	rs10458469	219273893	9.447e-05	.
1	rs4391670	219274351	9.447e-05	.
1	rs10458466	219274507	9.447e-05	.
1	rs7517569	219275332	9.447e-05	.
1	rs11118635	219279188	9.447e-05	.
2	rs484871	141100437	9.471e-05	LRP1B
2	rs580724	141100642	9.471e-05	LRP1B
2	rs499085	141101470	9.471e-05	LRP1B
2	rs515937	141101474	9.471e-05	LRP1B
14	rs2898863	64667262	9.475e-05	.
14	rs35002541	64668457	9.475e-05	.
2	rs9287898	169237133	9.484e-05	LASS6
22	rs2840341	20364569	9.499e-05	PPIL2
14	rs8015330	64671936	9.5e-05	.
13	chr13:42451739	42451739	9.501e-05	EPSTI1
2	rs2421899	117668557	9.549e-05	.
14	chr14:26676673	26676673	9.574e-05	.
1	rs12091776	245045430	9.581e-05	.
10	chr10:64872722	64872722	9.608e-05	JMJD1C
6	chr6:71844117	71844117	9.635e-05	.
6	rs16869781	71846705	9.635e-05	.
6	rs9455320	71847426	9.635e-05	.
1	rs12567206	243388795	9.643e-05	KIF26B
13	rs1410113	49861552	9.644e-05	.
17	rs8082417	17404524	9.653e-05	PEMT
6	rs9403105	140045546	9.692e-05	.
17	rs4244596	17399760	9.694e-05	PEMT
4	chr4:136642333	136642333	9.729e-05	.
22	rs9941935	20345144	9.746e-05	#NAME?
22	chr22:20345242	20345242	9.746e-05	.
22	rs11089651	20347001	9.746e-05	.
22	rs5998956	20347776	9.746e-05	.
8	rs11166810	139416823	9.748e-05	FAM135B
11	rs1495302	40597486	9.825e-05	.
11	rs10768613	40601223	9.825e-05	.
7	rs17162989	10424556	9.849e-05	.
8	chr8:83677365	83677365	9.863e-05	.
8	rs11987007	83677726	9.863e-05	.
1	rs12566539	243388794	9.866e-05	KIF26B
9	rs7019492	88859576	9.888e-05	.
22	rs11090685	43146643	9.93e-05	.
22	rs9614880	43147156	9.93e-05	.
2	rs6708908	175011880	9.95e-05	GPR155
22	rs2034572	20364264	9.973e-05	PPIL2
14	rs11158574	64649220	9.996e-05	.

## Sheet: Joint Genic
Chromosome	SNP	BP	P-value	ANNOT
13	chr13:44957421	44957421	6.845e-06	COG3
5	chr5:133365915	133365915	7.659e-06	VDAC1
3	chr3:42662282	42662282	7.908e-06	NKTR
3	chr3:42660915	42660915	1.098e-05	NKTR
14	rs12894195	64590106	1.229e-05	MAX|FNTB
14	rs36045499	64573226	1.418e-05	MAX|FNTB
14	rs12894195	64590106	1.57e-05	MAX|FNTB
22	rs11705530	20364704	1.62e-05	PPIL2
22	rs4821168	20365187	1.62e-05	PPIL2
22	rs11703445	20366200	1.62e-05	PPIL2
22	rs2840341	20364569	1.707e-05	PPIL2
14	rs8017358	23595114	1.736e-05	LRRC16B
2	rs10173589	238122423	1.774e-05	MLPH
22	chr22:20363718	20363718	1.833e-05	PPIL2
22	chr22:20363831	20363831	1.833e-05	PPIL2
22	rs2034570	20364558	1.833e-05	PPIL2
14	rs36045499	64573226	1.834e-05	MAX|FNTB
8	chr8:134305066	134305066	1.856e-05	WISP1
10	rs915122	121179456	2.131e-05	GRK5
22	chr22:20391758	20391758	2.221e-05	YPEL1
6	chr6:90059261	90059261	2.277e-05	GABRR2
8	rs10087496	139420781	2.439e-05	FAM135B
14	rs3783720	64545164	2.473e-05	MAX|FNTB
2	rs10173589	238122423	2.633e-05	MLPH
22	rs7291614	20370295	2.652e-05	PPIL2
22	rs741617	20372079	2.652e-05	PPIL2
22	rs2278118	20372918	2.652e-05	PPIL2
22	chr22:20373909	20373909	2.652e-05	PPIL2
22	rs8142802	20374240	2.652e-05	PPIL2
22	chr22:20375315	20375315	2.652e-05	PPIL2
22	rs2070504	20378770	2.726e-05	PPIL2
22	rs10009	20381709	2.726e-05	PPIL2|
22	rs1045681	20382814	2.726e-05	YPEL1|
22	rs7285388	20383776	2.726e-05	YPEL1
22	rs1860	20385394	2.726e-05	YPEL1|
14	rs11627382	64549961	2.789e-05	MAX|FNTB
8	rs11166809	139416254	2.82e-05	FAM135B
12	rs2077036	124567826	2.829e-05	TMEM132B
8	chr8:1771598	1771598	2.834e-05	ARHGEF10
6	rs2282237	114485663	2.853e-05	HS3ST5
14	rs11622550	64586859	2.879e-05	MAX|FNTB
10	rs10787967	121180030	3.009e-05	GRK5
22	rs11705530	20364704	3.023e-05	PPIL2
22	rs4821168	20365187	3.023e-05	PPIL2
22	rs11703445	20366200	3.023e-05	PPIL2
22	rs10604344	20361984	3.081e-05	PPIL2
22	rs10604345	20361988	3.081e-05	PPIL2
22	rs2840341	20364569	3.108e-05	PPIL2
22	rs7286619	20362207	3.129e-05	PPIL2
22	rs1811070	20362779	3.129e-05	PPIL2
2	rs10173589	238122423	3.14e-05	MLPH
10	rs1889432	121175991	3.204e-05	GRK5
10	chr10:121176775	121176775	3.204e-05	GRK5
22	chr22:20363718	20363718	3.245e-05	PPIL2
22	chr22:20363831	20363831	3.245e-05	PPIL2
22	rs2034570	20364558	3.245e-05	PPIL2
22	rs11705326	20361301	3.353e-05	PPIL2
22	rs12170039	20376787	3.36e-05	PPIL2|
14	rs4899160	64550965	3.37e-05	MAX|FNTB
14	rs11624169	64551463	3.37e-05	MAX|FNTB
8	chr8:141051210	141051210	3.574e-05	NIBP
14	rs7146599	23597512	3.695e-05	LRRC16B
14	rs7160037	64560701	3.867e-05	MAX|FNTB
14	rs11627757	64554207	3.899e-05	MAX|FNTB
14	rs3783721	64544763	3.993e-05	MAX|FNTB
14	rs11622550	64586859	4.055e-05	MAX|FNTB
10	rs867478	121181896	4.066e-05	GRK5
2	rs484871	141100437	4.067e-05	LRP1B
2	rs580724	141100642	4.067e-05	LRP1B
2	rs499085	141101470	4.067e-05	LRP1B
2	rs515937	141101474	4.067e-05	LRP1B
22	chr22:20391758	20391758	4.098e-05	YPEL1
14	rs3783715	64559771	4.157e-05	MAX|FNTB
10	rs4752301	121161742	4.337e-05	GRK5
2	rs2583543	85256485	4.344e-05	TCF7L1
2	rs2568198	85257057	4.344e-05	TCF7L1
2	rs2568200	85258543	4.344e-05	TCF7L1
22	rs10604344	20361984	4.428e-05	PPIL2
22	rs10604345	20361988	4.428e-05	PPIL2
11	rs12363784	2894351	4.524e-05	SLC22A18
8	chr8:1771598	1771598	4.551e-05	ARHGEF10
22	rs7291614	20370295	4.56e-05	PPIL2
22	rs741617	20372079	4.56e-05	PPIL2
22	rs2278118	20372918	4.56e-05	PPIL2
22	chr22:20373909	20373909	4.56e-05	PPIL2
22	rs8142802	20374240	4.56e-05	PPIL2
22	chr22:20375315	20375315	4.56e-05	PPIL2
22	rs108816	20355670	4.577e-05	PPIL2|
22	rs3788329	20358124	4.577e-05	PPIL2|
20	rs2423027	4738868	4.65e-05	RASSF2
6	chr6:90059261	90059261	4.691e-05	GABRR2
10	rs10886478	121171268	4.714e-05	GRK5
22	chr22:20390375	20390375	4.726e-05	YPEL1
14	rs7144259	64607312	4.774e-05	MAX
10	rs4752303	121166325	4.836e-05	GRK5
10	rs4752305	121166591	4.836e-05	GRK5
10	rs1537576	121167523	4.836e-05	GRK5
10	chr10:121168728	121168728	4.836e-05	GRK5
10	rs928570	121170555	4.836e-05	GRK5
10	rs928569	121170556	4.836e-05	GRK5
13	chr13:44957421	44957421	4.852e-05	COG3
2	rs13014924	26588262	4.862e-05	OTOF
11	chr11:2894032	2894032	4.869e-05	SLC22A18
2	rs481253	141090595	4.99e-05	LRP1B
2	rs10205932	26594049	5.019e-05	OTOF
10	rs2420620	121162816	5.029e-05	GRK5
14	rs6573541	23589799	5.06e-05	LOC728635
12	rs7313145	124507539	5.178e-05	TMEM132B
2	rs577973	141100303	5.208e-05	LRP1B
22	chr22:20353032	20353032	5.23e-05	PPIL2
22	rs2070504	20378770	5.357e-05	PPIL2
22	rs10009	20381709	5.357e-05	PPIL2|
22	rs1045681	20382814	5.357e-05	YPEL1|
22	rs7285388	20383776	5.357e-05	YPEL1
22	rs1860	20385394	5.357e-05	YPEL1|
8	rs7812330	139399918	5.402e-05	FAM135B
14	rs3783720	64545164	5.495e-05	MAX|FNTB
11	chr11:2892456	2892456	5.522e-05	SLC22A18
4	chr4:129265567	129265567	5.54e-05	LARP2
4	chr4:129325551	129325551	5.54e-05	LARP2
12	rs7980560	124498878	5.584e-05	TMEM132B
12	rs7980672	124498993	5.584e-05	TMEM132B
12	rs1826335	124500329	5.584e-05	TMEM132B
16	rs11640727	7145740	5.775e-05	A2BP1
14	rs7144259	64607312	5.808e-05	MAX
8	chr8:1769813	1769813	5.925e-05	ARHGEF10
8	chr8:1770586	1770586	5.925e-05	ARHGEF10
2	rs481253	141090595	5.969e-05	LRP1B
14	rs11627382	64549961	6.02e-05	MAX|FNTB
22	rs7286619	20362207	6.024e-05	PPIL2
22	rs1811070	20362779	6.024e-05	PPIL2
8	rs996955	139447407	6.054e-05	FAM135B
22	rs12170039	20376787	6.182e-05	PPIL2|
22	rs11705326	20361301	6.28e-05	PPIL2
14	rs12894195	64590106	6.304e-05	MAX|FNTB
12	rs1814500	124485139	6.305e-05	TMEM132B
12	rs7310173	124486596	6.305e-05	TMEM132B
12	rs4036452	124486839	6.305e-05	TMEM132B
12	rs2131072	124487077	6.305e-05	TMEM132B
12	rs2009880	124487318	6.305e-05	TMEM132B
12	rs1984673	124487570	6.305e-05	TMEM132B
12	rs999702	124487615	6.305e-05	TMEM132B
12	rs1826336	124488251	6.305e-05	TMEM132B
12	rs3847940	124488772	6.305e-05	TMEM132B
12	rs3858694	124488820	6.305e-05	TMEM132B
12	rs3963551	124489271	6.305e-05	TMEM132B
12	rs7488300	124489354	6.305e-05	TMEM132B
12	rs10744205	124489536	6.305e-05	TMEM132B
12	rs10744206	124489679	6.305e-05	TMEM132B
12	rs10773163	124489719	6.305e-05	TMEM132B
12	rs10773164	124489897	6.305e-05	TMEM132B
12	rs10744207	124489992	6.305e-05	TMEM132B
12	rs10773165	124490053	6.305e-05	TMEM132B
12	rs7314837	124490345	6.305e-05	TMEM132B
12	rs4765251	124490356	6.305e-05	TMEM132B
12	rs4765040	124490407	6.305e-05	TMEM132B
12	rs1527134	124490767	6.305e-05	TMEM132B
12	rs1527133	124490785	6.305e-05	TMEM132B
12	rs1527132	124490813	6.305e-05	TMEM132B
12	rs1527131	124490888	6.305e-05	TMEM132B
12	rs7954425	124491041	6.305e-05	TMEM132B
12	rs11058172	124491132	6.305e-05	TMEM132B
12	rs7970201	124491342	6.305e-05	TMEM132B
12	rs6489003	124491413	6.305e-05	TMEM132B
12	rs1491900	124491626	6.305e-05	TMEM132B
12	rs1491899	124491848	6.305e-05	TMEM132B
12	rs1462729	124492231	6.305e-05	TMEM132B
2	rs504651	141098783	6.366e-05	LRP1B
2	rs522243	141098867	6.366e-05	LRP1B
2	rs547663	141099297	6.366e-05	LRP1B
2	rs566701	141099592	6.366e-05	LRP1B
14	rs3783721	64544763	6.405e-05	MAX|FNTB
8	rs12545595	139426103	6.464e-05	FAM135B
8	rs11782241	139401122	6.489e-05	FAM135B
20	rs2423025	4738821	6.521e-05	RASSF2
20	rs2423026	4738836	6.521e-05	RASSF2
9	rs1341070	18564445	6.565e-05	ADAMTSL1
8	rs9650543	139423379	6.574e-05	FAM135B
8	rs4410912	139422831	6.686e-05	FAM135B
4	chr4:129346913	129346913	6.742e-05	LARP2
8	rs10112372	139420691	6.747e-05	FAM135B
8	rs11166811	139421424	6.747e-05	FAM135B
8	rs10105423	139422897	6.747e-05	FAM135B
8	rs16908871	139424788	6.747e-05	FAM135B
8	rs12546040	139425807	6.747e-05	FAM135B
8	rs12547720	139425888	6.747e-05	FAM135B
8	rs12546065	139425898	6.747e-05	FAM135B
8	rs28397951	139426002	6.747e-05	FAM135B
8	rs16908884	139429460	6.747e-05	FAM135B
9	rs7020737	135672366	6.748e-05	VAV2
11	rs12363784	2894351	6.858e-05	SLC22A18
14	rs4899160	64550965	6.866e-05	MAX|FNTB
14	rs11624169	64551463	6.866e-05	MAX|FNTB
8	rs12546144	139426433	6.926e-05	FAM135B
8	rs34625086	139427138	6.926e-05	FAM135B
8	rs11782838	139428112	6.926e-05	FAM135B
22	rs9941935	20345144	6.967e-05	#NAME?
13	chr13:38953821	38953821	7.002e-05	LHFP
3	rs6445826	56824039	7.012e-05	ARHGEF3
21	rs9637177	44180261	7.025e-05	AGPAT3
21	rs2838441	44180915	7.025e-05	AGPAT3|
10	chr10:126493447	126493447	7.046e-05	FAM175B
10	chr10:126502376	126502376	7.046e-05	FAM175B
4	rs17527299	40776733	7.128e-05	APBB2
4	rs6831843	40783721	7.128e-05	APBB2
4	chr4:40784771	40784771	7.128e-05	APBB2
4	rs28727892	40790234	7.128e-05	APBB2
4	rs10013879	40792717	7.128e-05	APBB2
2	rs516729	141098268	7.173e-05	LRP1B
2	rs518446	141098432	7.173e-05	LRP1B
2	rs7592353	141097941	7.223e-05	LRP1B
8	chr8:1770941	1770941	7.227e-05	ARHGEF10
8	rs16900516	126371249	7.241e-05	NSMCE2
8	rs7003102	126372675	7.241e-05	NSMCE2
8	rs11994679	139434766	7.299e-05	FAM135B
17	rs4646341	17434535	7.299e-05	PEMT
17	rs4646340	17434740	7.299e-05	PEMT
14	rs11626720	64607857	7.309e-05	MAX
8	rs12546084	139426158	7.319e-05	FAM135B
14	rs36045499	64573226	7.347e-05	MAX|FNTB
17	rs11078389	17419077	7.398e-05	PEMT
17	rs4646347	17419603	7.398e-05	PEMT
17	rs4646346	17419642	7.398e-05	PEMT
8	rs340708	139450728	7.433e-05	FAM135B
8	rs340710	139451387	7.433e-05	FAM135B
8	rs340711	139451944	7.433e-05	FAM135B
11	rs3764893	2894831	7.437e-05	SLC22A18
11	rs3764894	2894833	7.437e-05	SLC22A18
14	rs11626720	64607857	7.462e-05	MAX
14	rs11627757	64554207	7.499e-05	MAX|FNTB
8	rs1519369	139463091	7.512e-05	FAM135B
8	rs1519370	139463296	7.512e-05	FAM135B
14	rs7160037	64560701	7.515e-05	MAX|FNTB
4	rs2331801	171229122	7.54e-05	AADAT
8	rs340706	139448040	7.567e-05	FAM135B
22	rs108816	20355670	7.581e-05	PPIL2|
22	rs3788329	20358124	7.581e-05	PPIL2|
11	chr11:2894032	2894032	7.621e-05	SLC22A18
8	chr8:139474885	139474885	7.652e-05	FAM135B
9	rs35875473	18565736	7.682e-05	ADAMTSL1
10	rs1889431	121175737	7.748e-05	GRK5
10	rs28714201	121177335	7.748e-05	GRK5
17	rs2124344	17420920	7.834e-05	PEMT
14	rs3783715	64559771	7.851e-05	MAX|FNTB
12	rs2345231	124487029	7.861e-05	TMEM132B
12	rs2345232	124487034	7.861e-05	TMEM132B
12	rs10846890	124489781	7.861e-05	TMEM132B
8	rs7007866	126373029	7.895e-05	NSMCE2
8	chr8:1770941	1770941	7.897e-05	ARHGEF10
11	rs3764893	2894831	7.919e-05	SLC22A18
11	rs3764894	2894833	7.919e-05	SLC22A18
9	rs34630583	18610907	7.954e-05	ADAMTSL1
9	rs13293473	18611725	7.954e-05	ADAMTSL1
9	chr9:18611995	18611995	7.954e-05	ADAMTSL1
10	rs4752308	121174818	7.981e-05	GRK5
8	chr8:139419357	139419357	7.983e-05	FAM135B
14	rs12893404	64596875	8.013e-05	MAX|FNTB
9	rs17228625	18564893	8.022e-05	ADAMTSL1
8	rs1519366	139458859	8.026e-05	FAM135B
8	rs1519367	139458940	8.026e-05	FAM135B
8	rs1519368	139459177	8.026e-05	FAM135B
8	rs11782146	139459231	8.026e-05	FAM135B
8	rs11782149	139459281	8.026e-05	FAM135B
8	rs4909781	139459321	8.026e-05	FAM135B
9	rs2779550	100291497	8.069e-05	GABBR2
19	chr19:3066857	3066857	8.199e-05	GNA11
9	rs13294657	18562900	8.219e-05	ADAMTSL1
9	rs13294711	18562982	8.219e-05	ADAMTSL1
9	rs35568696	18563017	8.219e-05	ADAMTSL1
9	rs13299349	18563360	8.219e-05	ADAMTSL1
9	rs13300372	18563918	8.219e-05	ADAMTSL1
9	rs1341069	18564406	8.219e-05	ADAMTSL1
22	chr22:20353032	20353032	8.219e-05	PPIL2
4	chr4:151392048	151392048	8.241e-05	DCLK2
8	rs908843	139451045	8.261e-05	FAM135B
8	rs7827562	139453163	8.261e-05	FAM135B
8	rs4909780	139457026	8.261e-05	FAM135B
8	rs7825523	139458420	8.261e-05	FAM135B
17	rs12948060	17418109	8.411e-05	PEMT
2	rs509929	141096062	8.436e-05	LRP1B
8	rs10087496	139420781	8.448e-05	FAM135B
13	chr13:44957421	44957421	8.46e-05	COG3
8	chr8:1769813	1769813	8.502e-05	ARHGEF10
8	chr8:1770586	1770586	8.502e-05	ARHGEF10
8	rs6577918	139427114	8.551e-05	FAM135B
13	rs12583864	38956463	8.582e-05	LHFP
17	rs4646357	17411444	8.667e-05	PEMT
17	rs4646354	17412098	8.667e-05	PEMT
17	rs4244598	17413338	8.667e-05	PEMT
17	rs4646351	17414868	8.667e-05	PEMT
17	rs4646350	17414879	8.667e-05	PEMT
17	rs4646349	17414929	8.667e-05	PEMT
17	rs729974	17416292	8.667e-05	PEMT
17	rs7209113	17416746	8.667e-05	PEMT
8	rs340713	139452941	8.679e-05	FAM135B
2	rs481253	141090595	8.733e-05	LRP1B
7	rs2190892	39400987	8.739e-05	POU6F2
7	rs2237404	39402781	8.739e-05	POU6F2
9	rs10868926	72705591	8.784e-05	TRPM3
14	rs11622481	23606590	8.852e-05	LRRC16B
22	chr22:20390375	20390375	8.91e-05	YPEL1
8	rs10875429	139429880	9.001e-05	FAM135B
8	rs1567686	139430979	9.001e-05	FAM135B
20	rs2423022	4738149	9.061e-05	RASSF2
20	rs2423023	4738443	9.061e-05	RASSF2
22	rs11705530	20364704	9.061e-05	PPIL2
22	rs4821168	20365187	9.061e-05	PPIL2
22	rs11703445	20366200	9.061e-05	PPIL2
8	chr8:134303333	134303333	9.089e-05	WISP1
17	rs8079427	17406723	9.121e-05	PEMT
17	rs897451	17407716	9.121e-05	PEMT
8	rs11166817	139435716	9.237e-05	FAM135B
8	rs17722613	139436209	9.237e-05	FAM135B
8	rs11782012	139436444	9.237e-05	FAM135B
12	rs10771011	23675661	9.344e-05	SOX5
17	rs4646369	17404060	9.368e-05	PEMT
9	rs11787618	18604722	9.369e-05	ADAMTSL1
8	rs6993249	139435013	9.386e-05	FAM135B
13	rs9301208	106756100	9.396e-05	FAM155A
2	rs484871	141100437	9.471e-05	LRP1B
2	rs580724	141100642	9.471e-05	LRP1B
2	rs499085	141101470	9.471e-05	LRP1B
2	rs515937	141101474	9.471e-05	LRP1B
2	rs9287898	169237133	9.484e-05	LASS6
22	rs2840341	20364569	9.499e-05	PPIL2
13	chr13:42451739	42451739	9.501e-05	EPSTI1
10	chr10:64872722	64872722	9.608e-05	JMJD1C
1	rs12567206	243388795	9.643e-05	KIF26B
17	rs8082417	17404524	9.653e-05	PEMT
17	rs4244596	17399760	9.694e-05	PEMT
22	rs9941935	20345144	9.746e-05	#NAME?
8	rs11166810	139416823	9.748e-05	FAM135B
1	rs12566539	243388794	9.866e-05	KIF26B
2	rs6708908	175011880	9.95e-05	GPR155
22	rs2034572	20364264	9.973e-05	PPIL2
