# Supplementary material for: A Pilot Genome-Wide Association Study Identifies Potential Metabolic Pathways Involved in Tinnitus
Source: Front Neurosci. 2017 Mar 2;11:71. doi: 10.3389/fnins.2017.00071 (PMC5332393; doi:10.3389/fnins.2017.00071)
Supplement: Supplementary file 3 [file DataSheet3.XLSX]

## Sheet: Main Effects
DB	GS	ORIG_GS_SIZE	EFF_GS_SIZE	#_GENES_ABS_LIST	#_GENES_WO_SCORE	#_GENES_REM_PROXIM	MED_GENE_SIZE_KB	MEAN_GENE_SIZE_KB	NOMINAL_GSEA_PVAL_75PERC_CUTOFF	FDR_75PERC_CUTOFF	EXP_#_GENES_ABOVE_75PERC_CUTOFF	OBS_#_GENES_ABOVE_75PERC_CUTOFF	#_GENES_FLAGGED	FLAGGED_GENE_NAMES
Panther	Ras_Pathway	14	13	0	1	0	85	144	0.0008	0.0244	3	9	0
KEGG	KEGG_VASCULAR_SMOOTH_MUSCLE_CONTRACTION	115	104	2	4	5	50	129	0.0001	0.0313	26	43	0
BIOCARTA	PML_PATHWAY	17	16	1	0	0	33	54	0.001593	0.1575	4	10	0
KEGG	KEGG_REGULATION_OF_ACTIN_CYTOSKELETON	216	191	5	14	6	58	88	0.0027	0.1652	48	65	0
Panther	Apoptosis_signaling_pathway	53	49	3	1	0	26	36	0.0054	0.19125	12	21	0
Panther	p53_pathway	59	54	0	3	2	21	43	0.0077	0.209833	14	22	0
BIOCARTA	AKAP95_PATHWAY	12	12	0	0	0	21	44	0.0137	0.225117	3	7	0
BIOCARTA	NO1_PATHWAY	31	29	1	1	0	47	141	0.004	0.225867	7	14	0
BIOCARTA	VEGF_PATHWAY	29	27	0	2	0	42	85	0.0073	0.22992	7	13	0
KEGG	KEGG_GNRH_SIGNALING_PATHWAY	101	90	1	6	4	36	107	0.0173	0.243264	23	32	0
KEGG	KEGG_MELANOGENESIS	102	95	1	2	4	34	85	0.0027	0.2435	24	36	0
PANTHER_BIOLOGICAL_PROCESS	Phosphate_metabolism	91	75	8	5	3	54	91	0.001	0.2505	19	31	0
Ingenuity	NRF2-mediated.Oxidative.Stress.Response	51	48	0	2	1	32	56	0.0078	0.25375	12	20	0
KEGG	KEGG_GLIOMA	65	61	0	3	1	75	96	0.0159	0.25724	15	23	0
BIOCARTA	LONGEVITY_PATHWAY	15	14	0	1	0	37	79	0.0118	0.262025	4	8	0
KEGG	KEGG_PROGESTERONE_MEDIATED_OOCYTE_MATURATION	86	73	1	10	2	45	85	0.0145	0.262138	18	27	0
KEGG	KEGG_PHOSPHATIDYLINOSITOL_SIGNALING_SYSTEM	76	74	0	1	1	73	138	0.0164	0.267633	19	27	0
Panther	TCA_cycle	14	13	0	1	0	28	35	0.0219	0.272925	3	7	0
KEGG	KEGG_FC_EPSILON_RI_SIGNALING_PATHWAY	79	66	2	6	5	48	96	0.0149	0.281343	17	25	0
Ingenuity	PI3K.AKT.Signaling	29	29	0	0	0	36	57	0.0391	0.2868	7	12	0
PANTHER_MOLECULAR_FUNCTION	Transaminase	25	22	2	0	1	29	38	0.0106	0.294825	6	11	0
PANTHER_BIOLOGICAL_PROCESS	Apoptosis	228	174	26	21	7	29	66	0.0029	0.30295	44	60	0
BIOCARTA	P27_PATHWAY	13	11	0	2	0	16	36	0.0063	0.30615	3	7	0
PANTHER_MOLECULAR_FUNCTION	Other_DNA-binding_protein	331	208	84	14	25	15	43	0.0041	0.309633	52	69	0
KEGG	KEGG_NATURAL_KILLER_CELL_MEDIATED_CYTOTOXICITY	137	100	14	5	18	33	64	0.023	0.313767	25	34	0
KEGG	KEGG_CELL_CYCLE	128	115	4	7	2	30	54	0.0136	0.322133	29	40	0
Ingenuity	SAPK.JNK.Signaling	32	29	1	2	0	37	57	0.0387	0.3223	7	12	0
Ingenuity	VEGF.Signaling	16	16	0	0	0	57	85	0.0279	0.32875	4	8	0
BIOCARTA	GCR_PATHWAY	20	18	1	1	0	33	59	0.0201	0.330743	5	9	0
Ingenuity	PPAR.Signaling	19	18	1	0	0	39	57	0.056	0.33455	5	8	0
BIOCARTA	IL10_PATHWAY	17	15	1	0	1	19	39	0.0536	0.336905	4	7	0
BIOCARTA	CTL_PATHWAY	15	11	3	0	1	9	24	0.0304	0.33796	3	6	0
BIOCARTA	D4GDI_PATHWAY	13	13	0	0	0	33	38	0.0265	0.339938	3	7	0
Ingenuity	p38.MAPK.Signaling	27	24	0	2	1	34	52	0.0211	0.341733	6	11	0
BIOCARTA	PLCE_PATHWAY	12	12	0	0	0	84	95	0.0561	0.345358	3	6	0
BIOCARTA	FMLP_PATHWAY	37	33	1	3	0	35	96	0.0214	0.352333	8	14	0
PANTHER_MOLECULAR_FUNCTION	Other_oxidoreductase	32	26	4	1	1	16	48	0.0165	0.353567	7	12	0
KEGG	KEGG_NEUROTROPHIN_SIGNALING_PATHWAY	126	112	0	10	4	51	83	0.0778	0.353653	28	35	0
BIOCARTA	HIVNEF_PATHWAY	58	54	1	2	1	36	59	0.0312	0.356553	14	20	0
BIOCARTA	CFTR_PATHWAY	12	12	0	0	0	84	88	0.0532	0.356856	3	6	0
KEGG	KEGG_LONG_TERM_DEPRESSION	70	64	1	3	2	71	176	0.034	0.358985	16	23	0
KEGG	KEGG_ALDOSTERONE_REGULATED_SODIUM_REABSORPTION	42	39	0	2	1	46	87	0.0875	0.359731	10	14	0
KEGG	KEGG_ENDOMETRIAL_CANCER	52	49	0	3	0	81	143	0.086	0.361418	12	17	0
Panther	p38_MAPK_pathway	20	19	0	1	0	37	49	0.0276	0.36294	5	9	0
Ingenuity	Nitric.Oxide.Signaling.in.the.Cardiovascular.System	10	10	0	0	0	38	136	0.0815	0.36443	3	5	0
KEGG	KEGG_COLORECTAL_CANCER	62	59	0	3	0	55	99	0.0788	0.364445	15	20	0
KEGG	KEGG_ALLOGRAFT_REJECTION	38	16	21	1	0	8	15	0.0797	0.368008	4	7	0
BIOCARTA	FCER1_PATHWAY	39	35	1	3	0	81	82	0.0346	0.371762	9	14	0
KEGG	KEGG_NON_SMALL_CELL_LUNG_CANCER	54	52	0	2	0	81	123	0.0416	0.372813	13	19	0
BIOCARTA	MAPK_PATHWAY	87	81	0	5	1	47	75	0.0575	0.373568	20	27	0
Ingenuity	BMP.Signaling.pathway	25	24	0	1	0	74	87	0.0074	0.3739	6	12	0
BIOCARTA	RELA_PATHWAY	16	14	1	1	0	30	44	0.0361	0.375009	4	7	0
KEGG	KEGG_P53_SIGNALING_PATHWAY	69	66	1	2	0	25	41	0.0779	0.37543	17	22	0
Ingenuity	Death.Receptor.Signaling	30	29	1	0	0	25	48	0.036	0.37634	7	12	0
KEGG	KEGG_MAPK_SIGNALING_PATHWAY	267	232	5	18	12	43	91	0.051	0.3782	58	69	0
BIOCARTA	RAB_PATHWAY	12	11	0	1	0	38	48	0.1179	0.379411	3	5	0
KEGG	KEGG_PATHWAYS_IN_CANCER	328	301	4	12	11	45	90	0.0596	0.379867	75	87	0
BIOCARTA	CASPASE_PATHWAY	23	22	0	1	0	27	33	0.0781	0.380777	6	9	0
Panther	VEGF_signaling_pathway	14	14	0	0	0	73	86	0.0417	0.380917	4	7	0
BIOCARTA	ALK_PATHWAY	37	36	0	0	1	55	72	0.0891	0.38132	9	13	0
BIOCARTA	SKP2E2F_PATHWAY	10	8	0	2	0	16	46	0.1091	0.381681	2	4	0
KEGG	KEGG_CIRCADIAN_RHYTHM_MAMMAL	13	12	0	1	0	40	59	0.0541	0.382086	3	6	0
KEGG	KEGG_CHRONIC_MYELOID_LEUKEMIA	73	69	0	3	1	55	85	0.0118	0.38224	17	26	0
KEGG	KEGG_PANCREATIC_CANCER	70	64	0	6	0	58	79	0.0972	0.384213	16	21	0
KEGG	KEGG_FOCAL_ADHESION	201	181	4	12	4	70	103	0.0369	0.384294	45	56	0
BIOCARTA	ECM_PATHWAY	24	24	0	0	0	70	92	0.0582	0.385214	6	10	0
BIOCARTA	TH1TH2_PATHWAY	19	16	2	1	0	25	30	0.0765	0.385515	4	7	0
KEGG	KEGG_VIRAL_MYOCARDITIS	73	45	22	4	2	36	84	0.0728	0.385515	11	16	0
KEGG	KEGG_SELENOAMINO_ACID_METABOLISM	26	26	0	0	0	27	37	0.0901	0.385652	7	10	0
KEGG	KEGG_BASAL_CELL_CARCINOMA	55	53	0	0	2	25	51	0.0902	0.385769	13	18	0
KEGG	KEGG_LYSINE_DEGRADATION	44	40	1	3	0	40	53	0.0543	0.386067	10	15	0
PANTHER_MOLECULAR_FUNCTION	Nucleic_acid_binding	729	570	61	50	48	23	65	0.0081	0.38638	143	166	0
BIOCARTA	TFF_PATHWAY	21	20	0	1	0	55	84	0.1007	0.387581	5	8	0
BIOCARTA	TCYTOTOXIC_PATHWAY	14	11	2	0	1	24	37	0.1104	0.388047	3	5	0
BIOCARTA	IGF1R_PATHWAY	23	22	0	1	0	83	86	0.0747	0.389066	6	9	0
KEGG	KEGG_PROPANOATE_METABOLISM	33	30	1	0	2	41	80	0.0463	0.38935	8	12	0
BIOCARTA	SPRY_PATHWAY	18	17	1	0	0	88	74	0.0427	0.389629	4	8	0
BIOCARTA	THELPER_PATHWAY	14	11	2	0	1	31	37	0.109	0.389954	3	5	0
KEGG	KEGG_OOCYTE_MEIOSIS	114	98	3	9	4	36	75	0.0081	0.390775	25	35	0
KEGG	KEGG_VASOPRESSIN_REGULATED_WATER_REABSORPTION	44	41	0	3	0	30	69	0.0645	0.390873	10	15	0
KEGG	KEGG_HUNTINGTONS_DISEASE	185	164	14	4	3	16	52	0.0611	0.391924	41	50	0
KEGG	KEGG_BASAL_TRANSCRIPTION_FACTORS	36	29	2	5	0	33	47	0.0835	0.392443	7	11	0
KEGG	KEGG_CITRATE_CYCLE_TCA_CYCLE	32	27	2	2	1	29	44	0.1033	0.392472	7	10	0
BIOCARTA	IL2RB_PATHWAY	38	35	0	2	1	36	51	0.0373	0.39418	9	14	0
KEGG	KEGG_INSULIN_SIGNALING_PATHWAY	137	123	1	9	4	42	75	0.0509	0.394621	31	39	0
BIOCARTA	CHREBP2_PATHWAY	44	39	3	2	0	38	83	0.086	0.395131	10	14	0
KEGG	KEGG_PROSTATE_CANCER	89	82	0	6	1	60	84	0.1014	0.395195	21	26	0
BIOCARTA	SODD_PATHWAY	10	9	1	0	0	34	28	0.0477	0.396662	2	5	0
KEGG	KEGG_ERBB_SIGNALING_PATHWAY	87	81	1	4	1	81	143	0.0545	0.39798	20	27	0
Ingenuity	Integrin.Signaling	38	37	1	0	0	88	116	0.0571	0.3981	9	14	0
BIOCARTA	IL2_PATHWAY	22	19	0	2	1	33	49	0.0701	0.398423	5	8	0
BIOCARTA	KERATINOCYTE_PATHWAY	46	44	1	0	1	39	91	0.0291	0.400008	11	17	0
KEGG	KEGG_MELANOMA	71	64	0	5	2	61	93	0.0585	0.403871	16	22	0
BIOCARTA	SHH_PATHWAY	16	16	0	0	0	107	108	0.0774	0.412672	4	7	0
BIOCARTA	RANKL_PATHWAY	14	14	0	0	0	28	32	0.1127	0.422795	4	6	0
BIOCARTA	NTHI_PATHWAY	24	22	1	1	0	54	62	0.072	0.423883	6	9	0
KEGG	KEGG_FOLATE_BIOSYNTHESIS	11	9	0	0	2	24	26	0.1643	0.42573	2	4	0
BIOCARTA	IL3_PATHWAY	15	13	1	0	1	24	50	0.0811	0.427773	3	6	0
KEGG	KEGG_ALPHA_LINOLENIC_ACID_METABOLISM	19	15	1	1	2	20	34	0.1471	0.429437	4	6	0
KEGG	KEGG_B_CELL_RECEPTOR_SIGNALING_PATHWAY	75	69	0	6	0	59	83	0.1141	0.431895	17	22	0
BIOCARTA	NFAT_PATHWAY	54	50	1	2	1	32	67	0.0953	0.433879	13	17	0
KEGG	KEGG_RENIN_ANGIOTENSIN_SYSTEM	17	15	0	2	0	28	39	0.1525	0.437841	4	6	0
BIOCARTA	MYOSIN_PATHWAY	31	28	1	2	0	94	148	0.0688	0.440374	7	11	0
KEGG	KEGG_INOSITOL_PHOSPHATE_METABOLISM	54	52	0	2	0	62	117	0.1306	0.440893	13	17	0
KEGG	KEGG_ACUTE_MYELOID_LEUKEMIA	60	52	3	4	1	68	79	0.1328	0.444339	13	17	0
KEGG	KEGG_T_CELL_RECEPTOR_SIGNALING_PATHWAY	108	95	1	9	3	54	77	0.1266	0.446493	24	29	0
Ingenuity	Actin.Cytoskeleton.Signaling	29	26	1	2	0	78	93	0.0939	0.450454	7	10	0
PANTHER_MOLECULAR_FUNCTION	Voltage-gated_potassium_channel	91	84	2	2	3	33	109	0.0047	0.45165	21	32	0
Ingenuity	NFKB.Signaling	43	39	2	2	0	35	53	0.0888	0.454625	10	14	0
BIOCARTA	CERAMIDE_PATHWAY	22	21	0	1	0	38	54	0.1328	0.455495	5	8	0
BIOCARTA	CDMAC_PATHWAY	16	15	1	0	0	14	140	0.1447	0.457605	4	6	0
KEGG	KEGG_VIBRIO_CHOLERAE_INFECTION	56	50	3	3	0	37	74	0.1646	0.458096	13	16	0
BIOCARTA	ETC_PATHWAY	12	9	2	1	0	20	37	0.1621	0.458412	2	4	0
KEGG	KEGG_CYTOSOLIC_DNA_SENSING_PATHWAY	56	46	1	1	8	13	26	0.1535	0.459261	12	15	0
BIOCARTA	IL6_PATHWAY	22	21	0	1	0	60	54	0.1282	0.460087	5	8	0
KEGG	KEGG_TRYPTOPHAN_METABOLISM	40	36	1	2	1	29	42	0.1653	0.462473	9	12	0
KEGG	KEGG_THYROID_CANCER	29	29	0	0	0	46	69	0.1693	0.46393	7	10	0
BIOCARTA	TNFR1_PATHWAY	29	28	1	0	0	39	60	0.1348	0.466845	7	10	0
KEGG	KEGG_CHEMOKINE_SIGNALING_PATHWAY	190	156	2	7	25	40	88	0.1415	0.467798	39	45	0
KEGG	KEGG_BLADDER_CANCER	42	39	0	3	0	25	57	0.1639	0.468079	10	13	0
KEGG	KEGG_TASTE_TRANSDUCTION	52	39	1	2	10	19	79	0.155	0.469879	10	13	0
BIOCARTA	AT1R_PATHWAY	34	32	1	1	0	81	111	0.1509	0.471702	8	11	0
BIOCARTA	IL4_PATHWAY	11	9	0	2	0	51	51	0.1693	0.473084	2	4	0
Panther	T_cell_activation	31	21	8	1	1	21	42	0.056	0.474114	5	9	0
BIOCARTA	VIP_PATHWAY	27	25	1	1	0	41	80	0.1509	0.474586	6	9	0
BIOCARTA	BLYMPHOCYTE_PATHWAY	11	9	2	0	0	36	52	0.1701	0.475117	2	4	0
BIOCARTA	PITX2_PATHWAY	15	15	0	0	0	47	77	0.1505	0.480261	4	6	0
BIOCARTA	IL22BP_PATHWAY	16	15	0	0	1	24	47	0.1486	0.480547	4	6	0
BIOCARTA	P38MAPK_PATHWAY	40	39	0	1	0	49	67	0.1506	0.480602	10	13	0
BIOCARTA	P53_PATHWAY	16	15	0	1	0	13	53	0.1495	0.481039	4	6	0
GOTERM	receptor complex	15	15	0	0	0	41	83	0.0006	0.4883	4	10	0
BIOCARTA	IL12_PATHWAY	23	19	2	1	1	30	48	0.1794	0.49253	5	7	0
KEGG	KEGG_PENTOSE_PHOSPHATE_PATHWAY	27	23	0	4	0	31	36	0.1965	0.499309	6	8	0
KEGG	KEGG_PROTEIN_EXPORT	24	23	1	0	0	30	65	0.197	0.500938	6	8	0
PANTHER_MOLECULAR_FUNCTION	Homeobox_transcription_factor	249	163	48	9	29	7	40	0.0017	0.504	41	57	0
KEGG	KEGG_ENDOCYTOSIS	183	165	10	7	1	44	88	0.1663	0.504906	41	47	0
KEGG	KEGG_BETA_ALANINE_METABOLISM	22	20	0	1	1	44	87	0.213	0.505145	5	7	0
PANTHER_BIOLOGICAL_PROCESS	Receptor_protein_tyrosine_kinase_signaling_pathway	211	176	18	10	7	64	136	0.0109	0.50765	44	58	0
KEGG	KEGG_TGF_BETA_SIGNALING_PATHWAY	86	81	2	1	2	37	62	0.1985	0.514338	20	24	0
KEGG	KEGG_CYSTEINE_AND_METHIONINE_METABOLISM	34	31	0	1	2	23	37	0.2224	0.519585	8	10	0
KEGG	KEGG_GLYCOSPHINGOLIPID_BIOSYNTHESIS_GANGLIO_SERIES	15	14	0	0	1	55	101	0.2555	0.519954	4	5	0
KEGG	KEGG_TERPENOID_BACKBONE_BIOSYNTHESIS	15	14	0	0	1	22	42	0.2605	0.520177	4	5	0
PANTHER_BIOLOGICAL_PROCESS	Mitosis	156	120	19	15	2	44	81	0.0136	0.52072	30	41	0
KEGG	KEGG_JAK_STAT_SIGNALING_PATHWAY	155	122	5	4	24	23	49	0.1949	0.52073	31	35	0
KEGG	KEGG_NICOTINATE_AND_NICOTINAMIDE_METABOLISM	24	24	0	0	0	43	54	0.2321	0.520897	6	8	0
KEGG	KEGG_TIGHT_JUNCTION	134	121	3	5	5	47	133	0.1922	0.524521	30	35	0
KEGG	KEGG_GLYCOSAMINOGLYCAN_DEGRADATION	21	17	0	2	2	43	94	0.2285	0.525239	4	6	0
KEGG	KEGG_WNT_SIGNALING_PATHWAY	151	139	2	7	3	40	78	0.2277	0.527167	35	39	0
KEGG	KEGG_VALINE_LEUCINE_AND_ISOLEUCINE_DEGRADATION	44	43	0	1	0	39	63	0.257	0.527311	11	13	0
KEGG	KEGG_LYSOSOME	121	111	2	7	1	25	40	0.266	0.528048	28	31	0
KEGG	KEGG_GLYCEROPHOSPHOLIPID_METABOLISM	77	68	2	5	2	41	71	0.2286	0.528329	17	20	0
KEGG	KEGG_GLYCINE_SERINE_AND_THREONINE_METABOLISM	31	25	0	3	3	21	26	0.2727	0.530208	6	8	0
KEGG	KEGG_RENAL_CELL_CARCINOMA	70	66	0	4	0	64	75	0.2705	0.53071	17	19	0
KEGG	KEGG_TYPE_I_DIABETES_MELLITUS	44	21	22	0	1	16	81	0.2649	0.531976	5	7	0
KEGG	KEGG_SULFUR_METABOLISM	13	11	2	0	0	31	62	0.2867	0.532863	3	4	0
KEGG	KEGG_VALINE_LEUCINE_AND_ISOLEUCINE_BIOSYNTHESIS	11	8	2	1	0	62	66	0.3213	0.533283	2	3	0
KEGG	KEGG_PROTEASOME	48	42	6	0	0	16	27	0.2327	0.534468	11	13	0
BIOCARTA	MONOCYTE_PATHWAY	11	10	0	0	1	47	48	0.2168	0.534556	3	4	0
KEGG	KEGG_PRIMARY_IMMUNODEFICIENCY	35	29	2	4	0	13	25	0.2918	0.534809	7	9	0
KEGG	KEGG_ALZHEIMERS_DISEASE	169	148	13	5	3	16	66	0.2507	0.535283	37	41	0
KEGG	KEGG_VEGF_SIGNALING_PATHWAY	76	64	1	7	4	36	72	0.2278	0.535361	16	19	0
KEGG	KEGG_UBIQUITIN_MEDIATED_PROTEOLYSIS	138	123	4	10	1	46	82	0.2652	0.535399	31	34	0
KEGG	KEGG_LONG_TERM_POTENTIATION	70	65	0	4	1	74	157	0.2575	0.535907	16	19	0
KEGG	KEGG_GLYCOSAMINOGLYCAN_BIOSYNTHESIS_HEPARAN_SULFATE	26	25	0	1	0	52	122	0.2836	0.537989	6	8	0
KEGG	KEGG_DORSO_VENTRAL_AXIS_FORMATION	25	22	2	1	0	96	108	0.2942	0.538572	6	7	0
BIOCARTA	CARM1_PATHWAY	13	13	0	0	0	97	97	0.2106	0.539256	3	5	0
KEGG	KEGG_PANTOTHENATE_AND_COA_BIOSYNTHESIS	16	15	0	0	1	31	101	0.3113	0.540019	4	5	0
KEGG	KEGG_LEUKOCYTE_TRANSENDOTHELIAL_MIGRATION	118	103	3	8	4	42	95	0.258	0.543786	26	29	0
BIOCARTA	GPCR_PATHWAY	35	31	1	3	0	81	108	0.2306	0.550234	8	10	0
REACTOME	AUTODEGRADATION_OF_CDH1_BY_CDH1_APC	57	52	2	3	0	18	31	0.0752	0.550709	13	18	0
REACTOME	SIGNALLING_TO_RAS	26	23	0	2	1	49	58	0.0928	0.551317	6	9	0
REACTOME	IONOTROPIC_ACTIVITY_OF_KAINATE_RECEPTORS	12	11	0	1	0	239	224	0.1171	0.551351	3	5	0
REACTOME	P130CAS_LINKAGE_TO_MAPK_SIGNALING_FOR_INTEGRINS	15	14	0	0	1	54	81	0.1047	0.552517	4	6	0
BIOCARTA	PS1_PATHWAY	14	14	0	0	0	58	78	0.2638	0.553455	4	5	0
BIOCARTA	NOS1_PATHWAY	22	21	1	0	0	97	148	0.2512	0.553694	5	7	0
REACTOME	GS_ALPHA_MEDIATED_EVENTS_IN_GLUCAGON_SIGNALLING	27	26	0	1	0	63	87	0.0931	0.553978	7	10	0
BIOCARTA	PAR1_PATHWAY	37	34	1	2	0	81	132	0.2113	0.554397	9	11	0
BIOCARTA	BCR_PATHWAY	35	31	1	3	0	80	92	0.226	0.55494	8	10	0
BIOCARTA	PTC1_PATHWAY	11	11	0	0	0	31	50	0.287	0.555078	3	4	0
REACTOME	SMOOTH_MUSCLE_CONTRACTION	24	23	0	0	1	35	74	0.0949	0.555096	6	9	0
BIOCARTA	HSP27_PATHWAY	15	14	1	0	0	17	35	0.2582	0.555106	4	5	0
BIOCARTA	PROTEASOME_PATHWAY	19	17	0	2	0	25	35	0.2349	0.55544	4	6	0
REACTOME	AXON_GUIDANCE	161	153	1	6	1	79	120	0.0584	0.556121	38	47	0
REACTOME	SHCMEDIATED_CASCADE	21	19	0	1	1	24	41	0.0777	0.556667	5	8	0
BIOCARTA	EIF_PATHWAY	16	14	0	2	0	16	48	0.2562	0.557018	4	5	0
KEGG	KEGG_SMALL_CELL_LUNG_CANCER	84	78	0	5	1	58	101	0.2935	0.557207	20	22	0
BIOCARTA	EPO_PATHWAY	19	17	0	1	1	24	45	0.2331	0.557874	4	6	0
REACTOME	PHOSPHOLIPASE_CMEDIATED_CASCADE	23	20	0	1	2	29	39	0.0972	0.559043	5	8	0
REACTOME	PKA_ACTIVATION	17	17	0	0	0	105	120	0.1098	0.55917	4	7	0
BIOCARTA	GH_PATHWAY	28	27	0	0	1	45	93	0.2115	0.5605	7	9	0
REACTOME	REGULATION_OF_APC_ACTIVATORS_BETWEEN_G1_S_AND_EARLY_ANAPHASE	71	66	2	3	0	16	31	0.0737	0.561573	17	22	0
REACTOME	NUCLEAR_RECEPTOR_TRANSCRIPTION_PATHWAY	50	48	0	2	0	46	108	0.0673	0.561837	12	17	0
BIOCARTA	AKAPCENTROSOME_PATHWAY	15	14	0	1	0	46	113	0.2513	0.562033	4	5	0
BIOCARTA	PPARA_PATHWAY	58	51	3	2	2	44	80	0.1777	0.562239	13	16	0
BIOCARTA	CCR3_PATHWAY	23	21	1	1	0	81	165	0.2606	0.562723	5	7	0
BIOCARTA	TCR_PATHWAY	47	41	3	2	1	42	84	0.1991	0.563219	10	13	0
REACTOME	SHC_RELATED_EVENTS	14	14	0	0	0	40	60	0.1081	0.56404	4	6	0
BIOCARTA	NFKB_PATHWAY	23	20	1	2	0	24	34	0.2147	0.564344	5	7	0
BIOCARTA	MCALPAIN_PATHWAY	25	24	0	1	0	57	87	0.2316	0.564605	6	8	0
KEGG	KEGG_PEROXISOME	78	75	0	3	0	22	37	0.3137	0.565845	19	21	0
KEGG	KEGG_HEDGEHOG_SIGNALING_PATHWAY	56	52	0	2	2	30	64	0.31	0.565849	13	15	0
BIOCARTA	LYM_PATHWAY	11	11	0	0	0	21	31	0.2827	0.566331	3	4	0
BIOCARTA	HCMV_PATHWAY	17	16	0	1	0	78	75	0.3655	0.567071	4	5	0
REACTOME	FRS2_MEDIATED_ACTIVATION	16	16	0	0	0	59	70	0.08	0.567284	4	7	0
KEGG	KEGG_AXON_GUIDANCE	129	117	0	9	3	100	158	0.3016	0.567806	29	32	0
REACTOME	G_BETA_GAMMA_SIGNALLING_THROUGH_PLC_BETA	20	19	0	0	1	18	84	0.0782	0.568345	5	8	0
REACTOME	DARPP32_EVENTS	26	26	0	0	0	38	137	0.0879	0.568573	7	10	0
REACTOME	GRB2_SOS_PROVIDES_LINKAGE_TO_MAPK_SIGNALING_FOR_INTERGRINS	15	14	0	0	1	68	92	0.1133	0.56862	4	6	0
BIOCARTA	PYK2_PATHWAY	29	28	1	0	0	50	96	0.2491	0.570018	7	9	0
REACTOME	CLASS_B2_SECRETIN_FAMILY_RECEPTORS	85	79	0	2	4	16	36	0.0669	0.57013	20	26	0
BIOCARTA	CK1_PATHWAY	17	16	0	1	0	48	136	0.3695	0.571012	4	5	0
KEGG	KEGG_GAP_JUNCTION	90	83	1	5	1	47	127	0.3152	0.57153	21	23	0
BIOCARTA	TPO_PATHWAY	24	23	0	0	1	61	90	0.3414	0.571538	6	7	0
BIOCARTA	ACE2_PATHWAY	13	8	1	3	1	33	76	0.3164	0.571942	2	3	0
REACTOME	G_ALPHA_S_SIGNALLING_EVENTS	126	116	1	4	5	26	87	0.0769	0.572134	29	36	0
BIOCARTA	DC_PATHWAY	22	18	0	2	2	10	12	0.2778	0.573291	5	6	0
BIOCARTA	G2_PATHWAY	24	23	0	1	0	31	46	0.3466	0.573407	6	7	0
BIOCARTA	TGFB_PATHWAY	19	19	0	0	0	87	81	0.3378	0.573899	5	6	0
BIOCARTA	STATHMIN_PATHWAY	19	18	0	0	1	66	86	0.2783	0.574992	5	6	0
KEGG	KEGG_ONE_CARBON_POOL_BY_FOLATE	17	16	0	1	0	37	58	0.373	0.575924	4	5	0
BIOCARTA	FAS_PATHWAY	30	30	0	0	0	47	76	0.3352	0.575957	8	9	0
KEGG	KEGG_LEISHMANIA_INFECTION	72	49	15	5	3	21	44	0.3308	0.576174	12	14	0
BIOCARTA	CACAM_PATHWAY	14	13	1	0	0	61	82	0.4174	0.576429	3	4	0
BIOCARTA	HDAC_PATHWAY	30	27	1	2	0	59	88	0.3502	0.576487	7	8	0
BIOCARTA	ARAP_PATHWAY	18	16	1	0	1	58	71	0.3723	0.576545	4	5	0
BIOCARTA	GRANULOCYTES_PATHWAY	14	13	1	0	0	16	30	0.4095	0.576585	3	4	0
BIOCARTA	CYTOKINE_PATHWAY	21	18	2	0	1	5	17	0.2793	0.577096	5	6	0
BIOCARTA	RAS_PATHWAY	23	20	0	3	0	52	60	0.3773	0.577881	5	6	0
BIOCARTA	CXCR4_PATHWAY	24	24	0	0	0	83	127	0.3933	0.578118	6	7	0
REACTOME	G_PROTEIN_BETA_GAMMA_SIGNALLING	28	25	0	1	2	53	89	0.0716	0.578254	6	10	0
BIOCARTA	CSK_PATHWAY	24	19	4	0	1	71	73	0.3352	0.578298	5	6	0
BIOCARTA	ASBCELL_PATHWAY	12	9	2	1	0	11	18	0.401	0.579001	2	3	0
BIOCARTA	CELLCYCLE_PATHWAY	23	20	0	2	1	12	43	0.3892	0.579973	5	6	0
BIOCARTA	AGPCR_PATHWAY	13	13	0	0	0	97	140	0.4133	0.580011	3	4	0
BIOCARTA	IGF1_PATHWAY	21	20	0	1	0	71	72	0.3823	0.581446	5	6	0
BIOCARTA	BARR_MAPK_PATHWAY	12	12	0	0	0	86	130	0.3449	0.581631	3	4	0
KEGG	KEGG_FC_GAMMA_R_MEDIATED_PHAGOCYTOSIS	97	91	2	3	1	65	103	0.328	0.581646	23	25	0
BIOCARTA	RHO_PATHWAY	32	27	1	4	0	40	67	0.3654	0.581754	7	8	0
Panther	FAS_signaling_pathway	22	22	0	0	0	50	69	0.0721	0.582163	6	9	0
BIOCARTA	ERK_PATHWAY	28	27	0	1	0	61	82	0.3566	0.582291	7	8	0
REACTOME	ACTIVATION_OF_RAC	14	13	0	1	0	114	211	0.0828	0.583169	3	6	0
KEGG	KEGG_DILATED_CARDIOMYOPATHY	92	80	3	5	4	63	130	0.3374	0.583238	20	22	0
BIOCARTA	TNFR2_PATHWAY	18	16	1	1	0	42	52	0.3728	0.583414	4	5	0
REACTOME	GRB2_EVENTS_IN_EGFR_SIGNALING	13	13	0	0	0	81	72	0.0773	0.583475	3	6	0
KEGG	KEGG_GLYCOSAMINOGLYCAN_BIOSYNTHESIS_CHONDROITIN_SULFATE	22	20	0	2	0	40	107	0.3861	0.583682	5	6	0
BIOCARTA	RB_PATHWAY	13	12	0	1	0	18	49	0.3476	0.584289	3	4	0
KEGG	KEGG_SPHINGOLIPID_METABOLISM	40	35	2	3	0	44	58	0.3735	0.585817	9	10	0
BIOCARTA	ERK5_PATHWAY	18	17	0	1	0	47	63	0.4269	0.585897	4	5	0
KEGG	KEGG_BASE_EXCISION_REPAIR	35	31	2	2	0	12	22	0.3686	0.586597	8	9	0
KEGG	KEGG_PARKINSONS_DISEASE	133	106	21	5	1	12	35	0.3245	0.587164	27	29	0
KEGG	KEGG_AUTOIMMUNE_THYROID_DISEASE	53	24	20	1	8	6	34	0.3925	0.588279	6	7	0
BIOCARTA	CBL_PATHWAY	13	12	0	1	0	94	146	0.3524	0.588631	3	4	0
BIOCARTA	STRESS_PATHWAY	25	22	2	1	0	41	56	0.3033	0.588702	6	7	0
BIOCARTA	ARF_PATHWAY	17	17	0	0	0	35	51	0.4268	0.589249	4	5	0
BIOCARTA	INTEGRIN_PATHWAY	38	37	1	0	0	55	76	0.3044	0.58938	9	11	0
BIOCARTA	MPR_PATHWAY	34	33	0	1	0	40	55	0.2966	0.589407	8	10	0
BIOCARTA	TID_PATHWAY	19	17	2	0	0	35	54	0.4238	0.589791	4	5	0
BIOCARTA	RAC1_PATHWAY	23	22	1	0	0	66	90	0.3037	0.590163	6	7	0
KEGG	KEGG_CARDIAC_MUSCLE_CONTRACTION	80	65	7	5	3	16	90	0.3502	0.590284	16	18	0
BIOCARTA	NO2IL12_PATHWAY	17	15	0	1	1	27	42	0.3131	0.590315	4	5	0
BIOCARTA	CREB_PATHWAY	27	26	0	1	0	87	122	0.3135	0.590358	7	8	0
BIOCARTA	NGF_PATHWAY	18	17	0	1	0	42	50	0.4199	0.590557	4	5	0
BIOCARTA	ETS_PATHWAY	18	18	0	0	0	27	50	0.2893	0.590957	5	6	0
BIOCARTA	NDKDYNAMIN_PATHWAY	19	17	1	0	1	59	85	0.4249	0.592409	4	5	0
BIOCARTA	BIOPEPTIDES_PATHWAY	43	40	1	1	1	66	93	0.2788	0.593458	10	12	0
BIOCARTA	AKAP13_PATHWAY	12	12	0	0	0	88	102	0.3473	0.59369	3	4	0
PANTHER_MOLECULAR_FUNCTION	Guanyl-nucleotide_exchange_factor	138	123	8	7	0	111	145	0.0234	0.593957	31	41	0
REACTOME	LYSOSOME_VESICLE_BIOGENESIS	24	22	1	1	0	25	50	0.0729	0.597397	6	9	0
BIOCARTA	HER2_PATHWAY	22	22	0	0	0	78	146	0.3002	0.599428	6	7	0
PANTHER_BIOLOGICAL_PROCESS	Tricarboxylic_acid_pathway	36	25	10	1	0	36	65	0.0287	0.599483	6	11	0
BIOCARTA	GLEEVEC_PATHWAY	23	21	0	1	1	45	61	0.4281	0.600128	5	6	0
REACTOME	GLYCOGEN_BREAKDOWN_GLYCOGENOLYSIS	16	13	0	3	0	36	48	0.0785	0.600574	3	6	0
BIOCARTA	IL7_PATHWAY	17	15	0	1	1	75	89	0.3078	0.601014	4	5	0
BIOCARTA	BARRESTIN_SRC_PATHWAY	15	15	0	0	0	71	112	0.3087	0.601853	4	5	0
PANTHER_BIOLOGICAL_PROCESS	Apoptotic_processes	18	15	3	0	0	12	31	0.0171	0.604	4	8	0
REACTOME	CITRIC_ACID_CYCLE	19	18	0	1	0	33	53	0.1395	0.604925	5	7	0
BIOCARTA	EIF2_PATHWAY	11	10	0	1	0	32	61	0.4864	0.606121	3	3	0
BIOCARTA	WNT_PATHWAY	26	25	0	1	0	56	74	0.444	0.606688	6	7	0
BIOCARTA	LEPTIN_PATHWAY	11	10	0	1	0	54	112	0.4814	0.606912	3	3	0
REACTOME	MRNA_3_END_PROCESSING	34	31	0	3	0	16	25	0.1253	0.607613	8	11	0
REACTOME	NCAM_SIGNALING_FOR_NEURITE_OUT_GROWTH	69	64	1	3	1	76	107	0.0574	0.607777	16	22	0
BIOCARTA	NUCLEARRS_PATHWAY	15	14	1	0	0	65	69	0.4762	0.608662	4	4	0
REACTOME	FRS2MEDIATED_CASCADE	27	24	0	1	2	36	49	0.1221	0.60959	6	9	0
BIOCARTA	GSK3_PATHWAY	27	25	0	2	0	35	54	0.4353	0.609781	6	7	0
BIOCARTA	PLATELETAPP_PATHWAY	14	10	1	2	1	42	96	0.4689	0.609886	3	3	0
BIOCARTA	EGF_PATHWAY	31	29	0	1	1	75	93	0.4328	0.610252	7	8	0
REACTOME	CREB_PHOPHORYLATION_THROUGH_THE_ACTIVATION_OF_RAS	26	24	0	2	0	68	120	0.1199	0.610305	6	9	0
REACTOME	THROMBOXANE_SIGNALLING_THROUGH_TP_RECEPTOR	23	21	0	0	2	27	68	0.1299	0.610425	5	8	0
BIOCARTA	GATA3_PATHWAY	16	14	0	1	1	26	64	0.4756	0.610708	4	4	0
REACTOME	DEATH_RECEPTOR_SIGNALLING	13	12	1	0	0	32	30	0.1524	0.610741	3	5	0
KEGG	KEGG_GLYCEROLIPID_METABOLISM	49	43	1	3	2	35	85	0.3885	0.611057	11	12	0
REACTOME	RAS_ACTIVATION_UOPN_CA2+_INFUX_THROUGH_NMDA_RECEPTOR	18	18	0	0	0	56	114	0.1375	0.611555	5	7	0
BIOCARTA	PDGF_PATHWAY	32	29	0	2	1	69	87	0.452	0.611748	7	8	0
BIOCARTA	DREAM_PATHWAY	14	14	0	0	0	53	64	0.4781	0.612503	4	4	0
BIOCARTA	CHEMICAL_PATHWAY	22	21	0	1	0	45	102	0.4375	0.613438	5	6	0
KEGG	KEGG_PENTOSE_AND_GLUCURONATE_INTERCONVERSIONS	28	17	2	1	8	22	40	0.4218	0.61375	4	5	0
BIOCARTA	CARDIACEGF_PATHWAY	18	18	0	0	0	49	111	0.4795	0.614827	5	5	0
REACTOME	SIGNALLING_TO_ERKS	34	31	0	2	1	52	78	0.0611	0.616067	8	12	0
Panther	Proline_biosynthesis	4	3	0	1	0	6	13	0.1554	0.617533	1	2	0
REACTOME	PHOSPHORYLATION_OF_THE_APC	17	15	0	2	0	31	41	0.1433	0.617608	4	6	0
KEGG	KEGG_GLYCOSPHINGOLIPID_BIOSYNTHESIS_LACTO_AND_NEOLACTO_SERIES	26	25	0	0	1	18	44	0.4322	0.618967	6	7	0
GOTERM	pattern specification process	45	42	0	3	0	13	64	0.0068	0.620311	11	18	0
REACTOME	PYRIMIDINE_METABOLISM	22	21	0	1	0	27	70	0.1299	0.620519	5	8	0
KEGG	KEGG_ARRHYTHMOGENIC_RIGHT_VENTRICULAR_CARDIOMYOPATHY_ARVC	76	67	2	4	3	81	187	0.4097	0.621008	17	18	0
GOTERM	fibroblast growth factor receptor signaling pathway	31	28	0	1	2	36	83	0.0129	0.621875	7	13	0
BIOCARTA	SPPA_PATHWAY	22	22	0	0	0	91	152	0.4812	0.622787	6	6	0
KEGG	KEGG_MATURITY_ONSET_DIABETES_OF_THE_YOUNG	25	25	0	0	0	6	22	0.4362	0.623141	6	7	0
BIOCARTA	RACCYCD_PATHWAY	26	22	0	4	0	35	59	0.4782	0.623251	6	6	0
KEGG	KEGG_HISTIDINE_METABOLISM	29	25	0	4	0	25	31	0.4371	0.623364	6	7	0
BIOCARTA	TOB1_PATHWAY	21	18	2	0	1	28	51	0.483	0.623599	5	5	0
GOTERM	positive regulation of erythrocyte differentiation	10	10	0	0	0	76	92	0.0181	0.624162	3	6	0
REACTOME	FURTHER_PLATELET_RELEASATE	24	22	1	1	0	32	38	0.0713	0.625479	6	9	0
KEGG	KEGG_TOLL_LIKE_RECEPTOR_SIGNALING_PATHWAY	102	82	1	7	12	25	43	0.3938	0.626749	21	22	0
KEGG	KEGG_LIMONENE_AND_PINENE_DEGRADATION	10	10	0	0	0	33	31	0.4738	0.627819	3	3	0
REACTOME	REGULATION_OF_PYRUVATE_DEHYDROGENASE_COMPLEX	12	10	0	2	0	23	30	0.0804	0.629546	3	5	0
BIOCARTA	EPONFKB_PATHWAY	11	11	0	0	0	14	41	0.5409	0.629942	3	3	0
BIOCARTA	SET_PATHWAY	11	11	0	0	0	9	26	0.5447	0.630273	3	3	0
BIOCARTA	VITCB_PATHWAY	11	7	1	2	1	150	106	0.5588	0.631213	2	2	0
BIOCARTA	FIBRINOLYSIS_PATHWAY	12	11	0	0	1	20	37	0.5382	0.632666	3	3	0
REACTOME	FORMATION_OF_THE_EARLY_ELONGATION_COMPLEX	32	28	2	2	0	17	32	0.0654	0.633324	7	11	0
BIOCARTA	TRKA_PATHWAY	12	11	0	1	0	75	132	0.5472	0.636113	3	3	0
BIOCARTA	SRCRPTP_PATHWAY	11	11	0	0	0	47	123	0.548	0.636267	3	3	0
REACTOME	ABORTIVE_ELONGATION_OF_HIV1_TRANSCRIPT_IN_THE_ABSENCE_OF_TAT	23	21	1	1	0	12	23	0.0574	0.638604	5	9	0
BIOCARTA	CDK5_PATHWAY	11	11	0	0	0	20	39	0.5438	0.638969	3	3	0
REACTOME	TRANSMISSION_ACROSS_CHEMICAL_SYNAPSES	130	118	0	8	4	81	148	0.0461	0.639841	30	38	0
GOTERM	regulation of smooth muscle contraction	13	12	0	0	1	32	104	0.016	0.640289	3	7	0
GOTERM	aerobic respiration	14	12	1	1	0	32	52	0.015	0.640471	3	7	0
KEGG	KEGG_RIBOFLAVIN_METABOLISM	16	14	0	2	0	27	48	0.4743	0.641642	4	4	0
KEGG	KEGG_RETINOL_METABOLISM	64	41	2	2	19	19	30	0.4421	0.64193	10	11	0
KEGG	KEGG_NEUROACTIVE_LIGAND_RECEPTOR_INTERACTION	272	233	2	21	16	20	87	0.4161	0.642003	58	60	0
KEGG	KEGG_PHENYLALANINE_METABOLISM	18	14	0	3	1	20	30	0.4795	0.642959	4	4	0
REACTOME	SCF_SKP2_MEDIATED_DEGRADATION_OF_P27_P21	52	48	2	2	0	14	25	0.1219	0.64437	12	16	0
KEGG	KEGG_INTESTINAL_IMMUNE_NETWORK_FOR_IGA_PRODUCTION	48	33	14	1	0	14	21	0.4467	0.645608	8	9	0
REACTOME	MUSCLE_CONTRACTION	51	47	0	1	3	26	60	0.1741	0.647972	12	15	0
REACTOME	CONVERSION_FROM_APC_CDC20_TO_APC_CDH1_IN_LATE_ANAPHASE	17	15	0	2	0	36	52	0.1499	0.64841	4	6	0
BIOCARTA	MITOCHONDRIA_PATHWAY	21	19	0	2	0	22	38	0.5361	0.648486	5	5	0
BIOCARTA	RARRXR_PATHWAY	15	15	0	0	0	41	93	0.5467	0.648575	4	4	0
BIOCARTA	MAL_PATHWAY	19	19	0	0	0	34	51	0.532	0.649922	5	5	0
REACTOME	MEMBRANE_TRAFFICKING	78	73	1	4	0	33	58	0.0474	0.65326	18	25	0
REACTOME	TOLL_LIKE_RECEPTOR_3_CASCADE	59	54	0	5	0	34	62	0.1685	0.654374	14	17	0
PANTHER_BIOLOGICAL_PROCESS	Amino_acid_transport	47	39	3	5	0	39	75	0.0455	0.65562	10	15	0
REACTOME	CDC20_PHOSPHO_APC_MEDIATED_DEGRADATION_OF_CYCLIN_A	63	58	2	3	0	16	29	0.1694	0.656586	15	18	0
REACTOME	PLATELET_ACTIVATION_TRIGGERS	59	54	0	1	4	58	84	0.1738	0.657673	14	17	0
REACTOME	BASE_FREE_SUGAR_PHOSPHATE_REMOVAL_VIA_THE_SINGLE_NUCLEOTIDE_REPLACEMENT_PATHWAY	10	10	0	0	0	9	12	0.2163	0.658029	3	4	0
REACTOME	HEMOSTASIS	274	246	3	13	12	36	68	0.1123	0.661061	62	70	0
BIOCARTA	BAD_PATHWAY	26	23	1	1	1	75	81	0.5422	0.661848	6	6	0
BIOCARTA	CARM_ER_PATHWAY	35	31	0	4	0	42	116	0.5237	0.661904	8	8	0
REACTOME	RNA_POLYMERASE_III_TRANSCRIPTION_INITIATION	29	28	0	1	0	19	38	0.1438	0.66221	7	10	0
REACTOME	FORMATION_OF_PLATELET_PLUG	186	164	3	10	9	40	81	0.0445	0.662727	41	51	0
KEGG	KEGG_AMYOTROPHIC_LATERAL_SCLEROSIS_ALS	53	49	1	2	1	31	75	0.4596	0.663397	12	13	0
REACTOME	COLLAGEN_MEDIATED_ACTIVATION_CASCADE	23	21	0	1	1	85	116	0.055	0.663704	5	9	0
REACTOME	SIGNALING_BY_WNT	58	54	2	1	1	23	42	0.1669	0.663897	14	17	0
REACTOME	PLATELET_AGGREGATION_PLUG_FORMATION	26	25	0	0	1	50	78	0.1512	0.664604	6	9	0
REACTOME	SIGNALING_BY_VEGF	11	10	0	1	0	79	92	0.2296	0.666954	3	4	0
REACTOME	STEROID_HORMONE_BIOSYNTHESIS	14	12	1	0	1	13	31	0.1619	0.668535	3	5	0
REACTOME	COPI_MEDIATED_TRANSPORT	10	10	0	0	0	29	41	0.2194	0.669313	3	4	0
BIOCARTA	VDR_PATHWAY	12	12	0	0	0	114	122	0.6012	0.670543	3	3	0
REACTOME	CYCLIN_E_ASSOCIATED_EVENTS_DURING_G1_S_TRANSITION	58	54	2	2	0	16	32	0.1664	0.671158	14	17	0
REACTOME	APCDC20_MEDIATED_DEGRADATION_OF_CYCLIN_B	18	16	0	2	0	28	38	0.187	0.671501	4	6	0
REACTOME	RNA_POLYMERASE_III_TRANSCRIPTION_INITIATION_FROM_TYPE_2_PROMOTER	20	19	0	1	0	19	35	0.1791	0.671843	5	7	0
BIOCARTA	ARENRF2_PATHWAY	13	12	0	1	0	25	104	0.6057	0.672498	3	3	0
REACTOME	INACTIVATION_OF_APC_VIA_DIRECT_INHIBITION_OF_THE_APCOMPLEX	18	16	0	2	0	33	42	0.1837	0.675111	4	6	0
REACTOME	HIV1_TRANSCRIPTION_ELONGATION	41	37	2	2	0	19	31	0.195	0.676349	9	12	0
GOTERM	hormone-mediated signaling pathway	52	51	0	1	0	52	76	0.0079	0.67655	13	21	0
REACTOME	RNA_POLYMERASE_II_TRANSCRIPTION	92	84	2	6	0	19	35	0.1851	0.676696	21	25	0
REACTOME	MITOTIC_PROMETAPHASE	92	88	0	4	0	33	60	0.1828	0.677232	22	26	0
REACTOME	BRANCHED_CHAIN_AMINO_ACID_CATABOLISM	17	16	0	1	0	56	75	0.1953	0.677495	4	6	0
REACTOME	PEROXISOMAL_LIPID_METABOLISM	20	19	0	1	0	41	54	0.1782	0.678021	5	7	0
REACTOME	RNA_POLYMERASE_III_TRANSCRIPTION	34	33	0	1	0	23	60	0.1787	0.678347	8	11	0
REACTOME	CELL_CYCLE_MITOTIC	306	276	4	19	7	30	50	0.1649	0.67921	69	76	0
REACTOME	RNA_POLYMERASE_III_TRANSCRIPTION_INITIATION_FROM_TYPE_3_PROMOTER	22	22	0	0	0	18	39	0.1632	0.679631	6	8	0
REACTOME	FGFR_LIGAND_BINDING_AND_ACTIVATION	27	24	0	1	2	36	48	0.0547	0.679723	6	10	0
BIOCARTA	LAIR_PATHWAY	17	16	1	0	0	42	44	0.5901	0.68046	4	4	0
REACTOME	REGULATION_OF_LIPID_METABOLISM_BY_PEROXISOME_PROLIFERATOR_ACTIVATED_RECEPTOR_ALPHA	61	58	0	2	1	39	72	0.1811	0.680659	15	18	0
REACTOME	NCAM1_INTERACTIONS	44	39	1	3	1	73	113	0.1551	0.681176	10	13	0
REACTOME	NRAGE_SIGNALS_DEATH_THROUGH_JNK	47	41	0	6	0	130	153	0.2049	0.682046	10	13	0
REACTOME	INTEGRIN_ALPHAIIBBETA3_SIGNALING	23	22	0	0	1	60	88	0.159	0.68211	6	8	0
REACTOME	HORMONE_BIOSYNTHESIS	52	47	2	1	2	20	46	0.1708	0.682721	12	15	0
KEGG	KEGG_GLYCOSAMINOGLYCAN_BIOSYNTHESIS_KERATAN_SULFATE	15	15	0	0	0	22	62	0.5361	0.68632	4	4	0
KEGG	KEGG_STARCH_AND_SUCROSE_METABOLISM	52	38	4	0	10	48	59	0.4883	0.686786	10	10	0
KEGG	KEGG_HEMATOPOIETIC_CELL_LINEAGE	88	70	11	1	6	24	35	0.4867	0.687491	18	18	0
REACTOME	ZINC_TRANSPORTATION	17	17	0	0	0	9	43	0.2299	0.688045	4	6	0
KEGG	KEGG_RIG_I_LIKE_RECEPTOR_SIGNALING_PATHWAY	71	54	1	6	10	16	38	0.4837	0.688354	14	14	0
Panther	Heterotrimeric_G-protein_signaling_pathway-Gi_alpha_and_Gs_alpha_mediated_pathway	82	75	0	6	1	25	92	0.4101	0.688823	19	20	0
REACTOME	TRANSMEMBRANE_TRANSPORT_OF_SMALL_MOLECULES	218	207	1	7	3	42	65	0.1302	0.689466	52	59	0
BIOCARTA	ATM_PATHWAY	20	20	0	0	0	51	59	0.5878	0.689893	5	5	0
REACTOME	SOS_MEDIATED_SIGNALLING	13	13	0	0	0	46	57	0.2043	0.690113	3	5	0
BIOCARTA	DEATH_PATHWAY	33	32	0	1	0	33	43	0.5658	0.691089	8	8	0
KEGG	KEGG_PROXIMAL_TUBULE_BICARBONATE_RECLAMATION	23	19	0	3	1	19	45	0.5403	0.69195	5	5	0
REACTOME	CLATHRIN_DERIVED_VESICLE_BUDDING	61	56	1	4	0	37	61	0.2107	0.692145	14	17	0
REACTOME	METAL_ION_SLC_TRANSPORTERS	23	23	0	0	0	21	43	0.186	0.692224	6	8	0
REACTOME	PLATELET_ADHESION_TO_EXPOSED_COLLAGEN	14	13	1	0	0	37	66	0.202	0.692556	3	5	0
REACTOME	SIGNALLING_TO_P38_VIA_RIT_AND_RIN	14	14	0	0	0	49	80	0.2458	0.693736	4	5	0
KEGG	KEGG_HOMOLOGOUS_RECOMBINATION	28	27	0	1	0	37	69	0.5365	0.693785	7	7	0
REACTOME	SIGNALING_BY_ROBO_RECEPTOR	32	31	0	1	0	122	177	0.2275	0.694616	8	10	0
REACTOME	MITOTIC_M_M_G1_PHASES	157	149	2	6	0	27	47	0.2015	0.694626	37	42	0
REACTOME	VIRAL_MESSENGER_RNA_SYNTHESIS	14	14	0	0	0	9	24	0.2559	0.695752	4	5	0
Panther	Metabotropic_glutamate_receptor_group_III_pathway	4	3	0	1	0	318	330	0.5687	0.696593	1	1	0
BIOCARTA	GABA_PATHWAY	10	8	0	1	1	68	142	0.6314	0.696897	2	2	0
REACTOME	SCF_BETA_TRCP_MEDIATED_DEGRADATION_OF_EMI1	48	45	2	1	0	16	30	0.213	0.697181	11	14	0
REACTOME	DOWN_STREAM_SIGNAL_TRANSDUCTION	35	33	0	1	1	46	62	0.0498	0.6977	8	13	0
KEGG	KEGG_PATHOGENIC_ESCHERICHIA_COLI_INFECTION	59	51	4	3	1	20	49	0.52	0.698087	13	13	0
KEGG	KEGG_RNA_DEGRADATION	59	55	4	0	0	22	47	0.5111	0.698308	14	14	0
BIOCARTA	TOLL_PATHWAY	37	32	0	4	1	33	42	0.5703	0.698973	8	8	0
PANTHER_BIOLOGICAL_PROCESS	MAPKKK_cascade	181	150	8	11	12	25	72	0.0432	0.699183	38	47	0
KEGG	KEGG_RNA_POLYMERASE	29	27	1	0	1	16	26	0.5266	0.699471	7	7	0
REACTOME	CELLEXTRACELLULAR_MATRIX_INTERACTIONS	16	14	0	2	0	57	82	0.2621	0.701108	4	5	0
Panther	PDGF_signaling_pathway	52	44	0	7	1	53	104	0.4227	0.701445	11	12	0
REACTOME	FORMATION_OF_THE_TERNARY_COMPLEX_AND_SUBSEQUENTLY_THE_43S_COMPLEX	49	42	3	4	0	6	12	0.2272	0.702	11	13	0
Panther	Metabotropic_glutamate_receptor_group_I_pathway	10	10	0	0	0	48	96	0.4765	0.702758	3	3	0
BIOCARTA	TCAPOPTOSIS_PATHWAY	11	8	2	0	1	17	25	0.6385	0.702801	2	2	0
BIOCARTA	INSULIN_PATHWAY	22	21	0	1	0	61	58	0.6359	0.70378	5	5	0
Panther	FGF_signaling_pathway	47	43	1	2	1	37	91	0.0961	0.70487	11	15	0
BIOCARTA	PTEN_PATHWAY	18	17	0	1	0	65	76	0.6423	0.70565	4	4	0
BIOCARTA	CALCINEURIN_PATHWAY	19	17	1	1	0	59	130	0.6445	0.707375	4	4	0
BIOCARTA	G1_PATHWAY	28	25	0	2	1	29	68	0.6208	0.707626	6	6	0
PANTHER_BIOLOGICAL_PROCESS	Other_signal_transduction	71	55	7	5	4	19	45	0.0344	0.708222	14	20	0
BIOCARTA	EDG1_PATHWAY	27	25	0	2	0	69	130	0.6239	0.708711	6	6	0
KEGG	KEGG_OXIDATIVE_PHOSPHORYLATION	135	107	20	5	3	11	24	0.5199	0.709106	27	27	0
BIOCARTA	41BB_PATHWAY	17	17	0	0	0	40	57	0.6526	0.710312	4	4	0
GOTERM	potassium ion transport	154	142	1	5	6	33	103	0.0027	0.71137	36	50	0
GOTERM	biological_process	630	507	33	53	37	22	61	0.004	0.712127	127	151	0
Panther	Cholesterol_biosynthesis	11	10	0	0	1	22	22	0.474	0.712979	3	3	0
BIOCARTA	ATRBRCA_PATHWAY	21	21	0	0	0	51	58	0.6376	0.713344	5	5	0
Ingenuity	Estrogen.Receptor.Signaling	31	30	0	1	0	88	100	0.1977	0.713788	8	10	0
REACTOME	GLUCOSE_AND_OTHER_SUGAR_SLC_TRANSPORTERS	82	76	1	2	3	36	53	0.0068	0.715225	19	29	0
BIOCARTA	SALMONELLA_PATHWAY	13	13	0	0	0	37	36	0.6631	0.715869	3	3	0
BIOCARTA	MEF2D_PATHWAY	21	17	3	1	0	59	120	0.6506	0.716411	4	4	0
PANTHER_MOLECULAR_FUNCTION	DNA_glycosylase	12	12	0	0	0	12	16	0.053	0.718675	3	6	0
GOTERM	sequence-specific DNA binding	509	422	19	25	43	14	60	0.005	0.719386	106	128	0
BIOCARTA	AGR_PATHWAY	36	34	0	2	0	64	182	0.6374	0.720158	9	8	0
Ingenuity	Phototransduction.Pathway	12	10	0	2	0	9	20	0.2218	0.722431	3	4	0
GOTERM	mitochondrion organization	25	23	0	2	0	28	50	0.0149	0.723244	6	11	0
GOTERM	embryonic cranial skeleton morphogenesis	10	10	0	0	0	53	49	0.0186	0.723677	3	6	0
Panther	Dopamine_receptor_mediated_signaling_pathway	32	25	1	5	1	99	136	0.436	0.723777	6	7	0
REACTOME	INHIBITION_OF_INSULIN_SECRETION_BY_ADRENALINE_NORADRENALINE	30	28	0	0	2	39	99	0.2527	0.728329	7	9	0
REACTOME	GLUCAGON_SIGNALING_IN_METABOLIC_REGULATION	34	33	0	1	0	71	87	0.048	0.7294	8	13	0
Ingenuity	PPARa.RXRa.Activation	52	48	1	3	0	53	68	0.2028	0.730472	12	15	0
KEGG	KEGG_GLYCOSPHINGOLIPID_BIOSYNTHESIS_GLOBO_SERIES	14	12	0	2	0	31	56	0.6067	0.731133	3	3	0
REACTOME	RNA_POLYMERASE_I_TRANSCRIPTION_TERMINATION	21	19	1	1	0	31	42	0.3335	0.731444	5	6	0
KEGG	KEGG_ADHERENS_JUNCTION	75	68	3	4	0	89	160	0.5503	0.733014	17	17	0
Panther	Opioid_proopiomelanocortin_pathway	18	17	0	0	1	52	73	0.4195	0.733244	4	5	0
REACTOME	ADENYLATE_CYCLASE_ACTIVATING_PATHWAY	11	11	0	0	0	149	148	0.2867	0.733449	3	4	0
KEGG	KEGG_GRAFT_VERSUS_HOST_DISEASE	42	16	23	0	3	8	16	0.594	0.733786	4	4	0
REACTOME	REGULATION_OF_INSULIN_SECRETION	212	181	13	10	8	18	63	0.2838	0.734769	45	49	0
REACTOME	HORMONE_SENSITIVE_LIPASE_HSL_MEDIATED_TRIACYLGLYCEROL_HYDROLYSIS	12	12	0	0	0	26	43	0.3571	0.734791	3	4	0
KEGG	KEGG_O_GLYCAN_BIOSYNTHESIS	30	28	0	2	0	65	164	0.5799	0.734962	7	7	0
Ingenuity	ERK.MAPK.Signaling	26	24	0	2	0	56	97	0.2353	0.735016	6	8	0
KEGG	KEGG_GLYCOSYLPHOSPHATIDYLINOSITOL_GPI_ANCHOR_BIOSYNTHESIS	25	24	0	1	0	16	38	0.5911	0.735287	6	6	0
GOTERM	cytoplasmic vesicle membrane	63	60	0	2	1	29	89	0.0011	0.7356	15	26	0
REACTOME	ACTIVATED_TAK1_MEDIATES_P38_MAPK_ACTIVATION	13	11	0	2	0	37	53	0.2905	0.735856	3	4	0
Panther	5HT2_type_receptor_mediated_signaling_pathway	8	7	0	1	0	266	248	0.5505	0.735967	2	2	0
REACTOME	PLC_GAMMA1_SIGNALLING	35	35	0	0	0	97	147	0.2446	0.736072	9	11	0
Ingenuity	Sonic.Hedgehog.Signaling	10	10	0	0	0	22	62	0.2232	0.736447	3	4	0
KEGG	KEGG_MTOR_SIGNALING_PATHWAY	52	48	0	4	0	53	79	0.5574	0.736981	12	12	0
Panther	Parkinson_disease	43	40	3	0	0	20	70	0.4142	0.737026	10	11	0
Panther	Ubiquitin_proteasome_pathway	52	47	1	4	0	53	75	0.3808	0.739067	12	13	0
REACTOME	STEROID_HORMONES	21	19	1	0	1	21	55	0.3345	0.739347	5	6	0
REACTOME	MRNA_PROCESSING	32	30	1	1	0	23	51	0.3197	0.740231	8	9	0
Panther	Interleukin_signaling_pathway	62	58	0	3	1	24	36	0.1127	0.742273	15	19	0
REACTOME	FACILITATIVE_NA_INDEPENDENT_GLUCOSE_TRANSPORTERS	12	12	0	0	0	28	43	0.3548	0.742303	3	4	0
REACTOME	ERKS_ARE_INACTIVATED	12	12	0	0	0	21	27	0.3478	0.742532	3	4	0
REACTOME	RNA_POLYMERASE_III_CHAIN_ELONGATION	12	12	0	0	0	12	28	0.3499	0.742716	3	4	0
REACTOME	APOPTOSIS	129	116	3	7	3	28	46	0.2857	0.7433	29	32	0
BIOCARTA	INFLAM_PATHWAY	29	22	4	1	2	7	20	0.675	0.744559	6	5	0
Panther	p53_pathway_feedback_loops_2	13	13	0	0	0	66	79	0.4239	0.745333	3	4	0
REACTOME	IRS_RELATED_EVENTS	79	74	0	2	3	43	64	0.2848	0.745425	19	21	0
REACTOME	SIGNALLING_BY_NGF	215	196	0	16	3	56	106	0.262	0.74693	49	53	0
BIOCARTA	NKCELLS_PATHWAY	20	18	1	0	1	25	52	0.6969	0.747061	5	4	0
PANTHER_BIOLOGICAL_PROCESS	Other_apoptosis	14	10	4	0	0	27	59	0.0749	0.747373	3	5	0
GOTERM	spliceosomal snRNP assembly	26	24	1	1	0	15	19	0.0534	0.747703	6	10	0
REACTOME	RESOLUTION_OF_AP_SITES_VIA_THE_SINGLE_NUCLEOTIDE_REPLACEMENT_PATHWAY	12	12	0	0	0	10	15	0.3457	0.748279	3	4	0
BIOCARTA	IGF1MTOR_PATHWAY	20	18	0	2	0	55	79	0.6945	0.748699	5	4	0
GOTERM	N-acetyltransferase activity	21	18	0	2	1	17	26	0.0573	0.748926	5	8	0
BIOCARTA	HIF_PATHWAY	15	14	0	1	0	21	47	0.7113	0.74901	4	3	0
KEGG	KEGG_PYRIMIDINE_METABOLISM	98	86	1	8	3	23	47	0.5964	0.749266	22	21	0
BIOCARTA	P53HYPOXIA_PATHWAY	23	18	2	3	0	35	51	0.6952	0.749321	5	4	0
REACTOME	CASPASE_MEDIATED_CLEAVAGE_OF_CYTOSKELETAL_PROTEINS	12	12	0	0	0	58	62	0.3489	0.751277	3	4	0
Panther	Notch_signaling_pathway	33	31	0	2	0	25	103	0.3674	0.751306	8	9	0
REACTOME	PYRUVATE_METABOLISM	18	15	0	3	0	17	26	0.0567	0.751417	4	7	0
BIOCARTA	BARRESTIN_PATHWAY	10	10	0	0	0	82	137	0.7568	0.751743	3	2	0
BIOCARTA	UCALPAIN_PATHWAY	18	18	0	0	0	54	69	0.6969	0.751901	5	4	0
GOTERM	biosynthetic process	49	43	1	4	1	30	52	0.0471	0.752017	11	16	0
REACTOME	VIF_MEDIATED_DEGRADATION_OF_APOBEC3G	47	44	2	1	0	16	26	0.288	0.75202	11	13	0
GOTERM	regulation of endocytosis	15	15	0	0	0	59	132	0.0613	0.752292	4	7	0
Panther	Pyrimidine_Metabolism	6	6	0	0	0	27	160	0.4648	0.752453	2	2	0
GOTERM	oligosaccharyltransferase complex	10	9	0	1	0	29	56	0.169	0.752553	2	4	0
GOTERM	axon terminus	12	12	0	0	0	38	67	0.1611	0.752626	3	5	0
REACTOME	NOTCH_HLH_TRANSCRIPTION_PATHWAY	13	11	1	1	0	112	139	0.2914	0.752661	3	4	0
Panther	General_transcription_by_RNA_polymerase_I	12	12	0	0	0	20	21	0.1581	0.752733	3	5	0
REACTOME	G_ALPHA_12_13_SIGNALLING_EVENTS	54	49	0	5	0	114	139	0.3297	0.752913	12	14	0
KEGG	KEGG_CALCIUM_SIGNALING_PATHWAY	178	162	2	11	3	50	123	0.5656	0.753378	41	40	0
GOTERM	receptor signaling complex scaffold activity	13	12	0	0	1	30	75	0.159	0.753543	3	5	0
REACTOME	CDT1_ASSOCIATION_WITH_THE_CDC6_ORC_ORIGIN_COMPLEX	52	48	2	2	0	16	29	0.2959	0.753609	12	14	0
KEGG	KEGG_PRION_DISEASES	35	29	1	2	3	34	77	0.6125	0.753677	7	7	0
GOTERM	transcription initiation	13	12	0	1	0	14	46	0.1551	0.753844	3	5	0
BIOCARTA	MET_PATHWAY	37	36	0	1	0	78	100	0.7106	0.753931	9	8	0
REACTOME	REGULATION_OF_ORNITHINE_DECARBOXYLASE	47	44	2	1	0	16	24	0.2891	0.754082	11	13	0
BIOCARTA	AKT_PATHWAY	22	19	0	3	0	42	63	0.7312	0.754343	5	4	0
BIOCARTA	EIF4_PATHWAY	24	23	0	1	0	65	112	0.7216	0.754369	6	5	0
GOTERM	regulation of action potential in neuron	12	12	0	0	0	59	195	0.1592	0.75445	3	5	0
GOTERM	sialyltransferase activity	14	12	0	0	2	76	119	0.1576	0.754878	3	5	0
KEGG	KEGG_TYROSINE_METABOLISM	42	33	0	4	5	21	33	0.608	0.755091	8	8	0
GOTERM	protein methyltransferase activity	12	12	0	0	0	19	28	0.1574	0.755111	3	5	0
Panther	Nicotine_degradation	10	8	0	1	1	27	28	0.6258	0.755128	2	2	0
GOTERM	cation channel activity	12	12	0	0	0	21	71	0.1592	0.755143	3	5	0
REACTOME	PECAM1_INTERACTIONS	12	12	0	0	0	76	85	0.3419	0.755233	3	4	0
GOTERM	response to heat	45	41	3	1	0	13	37	0.1213	0.755397	10	14	0
Panther	Cadherin_signaling_pathway	29	27	0	0	2	47	162	0.5275	0.755546	7	7	0
REACTOME	CREB_PHOSPHORYLATION_THROUGH_THE_ACTIVATION_OF_CAMKII	16	16	0	0	0	56	108	0.361	0.755615	4	5	0
BIOCARTA	DNAFRAGMENT_PATHWAY	10	10	0	0	0	17	23	0.7551	0.755946	3	2	0
KEGG	KEGG_GALACTOSE_METABOLISM	26	25	0	1	0	41	48	0.621	0.75613	6	6	0
GOTERM	induction of apoptosis via death domain receptors	14	12	1	1	0	21	36	0.1583	0.756164	3	5	0
GOTERM	response to inorganic substance	16	15	0	1	0	29	46	0.1478	0.756189	4	6	0
REACTOME	ASSOCIATION_OF_TRIC_CCT_WITH_TARGET_PROTEINS_DURING_BIOSYNTHESIS	29	27	1	1	0	22	48	0.3604	0.756842	7	8	0
GOTERM	nucleoplasm	451	410	5	21	15	30	50	0.1036	0.756934	103	113	0
Ingenuity	Acute.Phase.Response.Signaling	75	67	3	3	2	20	42	0.4036	0.756973	17	18	0
GOTERM	cellular_component	672	548	40	57	27	22	63	0.0349	0.757143	137	154	0
KEGG	KEGG_ETHER_LIPID_METABOLISM	33	29	1	1	2	31	53	0.6137	0.757181	7	7	0
BIOCARTA	ACTINY_PATHWAY	20	19	0	1	0	44	54	0.7304	0.757277	5	4	0
GOTERM	glutathione metabolic process	16	15	0	1	0	17	20	0.1468	0.757391	4	6	0
Panther	P53_pathway_feedback_loops_1	4	4	0	0	0	59	100	0.677	0.757471	1	1	0
GOTERM	mismatch repair	22	18	3	1	0	40	61	0.0586	0.757489	5	8	0
REACTOME	TRKA_SIGNALLING_FROM_THE_PLASMA_MEMBRANE	103	98	0	4	1	63	105	0.314	0.757626	25	27	0
REACTOME	SYNTHESIS_OF_GLYCOSYLPHOSPHATIDYLINOSITOL	17	16	0	1	0	13	65	0.3698	0.757866	4	5	0
REACTOME	AMINO_ACID_AND_OLIGOPEPTIDE_SLC_TRANSPORTERS	48	44	0	3	1	45	50	0.2925	0.758008	11	13	0
GOTERM	protein K11-linked ubiquitination	14	12	0	2	0	28	40	0.1579	0.758495	3	5	0
BIOCARTA	CTCF_PATHWAY	23	23	0	0	0	49	58	0.7153	0.758641	6	5	0
Ingenuity	IL-4.Signaling	18	16	0	2	0	21	49	0.1866	0.759015	4	6	0
REACTOME	PP2A_MEDIATED_DEPHOSPHORYLATION_OF_KEY_METABOLIC_FACTORS	10	9	0	1	0	31	39	0.4055	0.759124	2	3	0
REACTOME	TRANSLATION_INITIATION_COMPLEX_FORMATION	56	49	3	4	0	6	14	0.3336	0.759146	12	14	0
GOTERM	hippocampus development	17	15	0	1	1	52	47	0.1473	0.759194	4	6	0
KEGG	KEGG_ASTHMA	30	13	15	1	1	4	7	0.6678	0.759456	3	3	0
KEGG	KEGG_HYPERTROPHIC_CARDIOMYOPATHY_HCM	85	74	3	5	3	38	126	0.6051	0.759534	19	18	0
REACTOME	METABOLISM_OF_AMINO_ACIDS	162	145	2	12	3	27	42	0.318	0.759578	36	39	0
GOTERM	negative regulation of insulin secretion	12	12	0	0	0	31	81	0.1572	0.75972	3	5	0
GOTERM	regulation of gene-specific transcription from RNA polymerase II promoter	9	9	0	0	0	14	23	0.1687	0.759882	2	4	0
GOTERM	heterogeneous nuclear ribonucleoprotein complex	17	15	0	2	0	14	21	0.1486	0.759954	4	6	0
REACTOME	POST_NMDA_RECEPTOR_ACTIVATION_EVENTS	32	30	0	2	0	77	128	0.0494	0.760068	8	12	0
BIOCARTA	RNA_PATHWAY	10	10	0	0	0	34	46	0.752	0.760284	3	2	0
GOTERM	activation of MAPK activity	55	53	1	1	0	23	63	0.0481	0.760385	13	19	0
REACTOME	TOLL_RECEPTOR_CASCADES	86	76	0	8	2	31	55	0.3361	0.760513	19	21	0
GOTERM	protein amino acid N-linked glycosylation via asparagine	10	9	0	1	0	29	56	0.1628	0.760556	2	4	0
REACTOME	MAP_KINASES_ACTIVATION_IN_TLR_CASCADE	44	40	0	4	0	37	74	0.2883	0.760642	10	12	0
KEGG	KEGG_STEROID_HORMONE_BIOSYNTHESIS	55	38	3	2	12	24	40	0.6361	0.761067	10	9	0
GOTERM	regulation of protein stability	12	12	0	0	0	24	41	0.1507	0.761181	3	5	0
REACTOME	TAT_MEDIATED_HIV1_ELONGATION_ARREST_AND_RECOVERY	30	28	1	1	0	14	24	0.397	0.76127	7	8	0
GOTERM	inositol or phosphatidylinositol kinase activity	12	12	0	0	0	65	63	0.158	0.761284	3	5	0
GOTERM	microtubule basal body	33	31	0	2	0	57	95	0.1263	0.761438	8	11	0
GOTERM	neuropeptide hormone activity	21	21	0	0	0	4	5	0.1318	0.761472	5	8	0
Panther	Thyrotropin-releasing_hormone_receptor_signaling_pathway	11	11	0	0	0	10	26	0.5434	0.761688	3	3	0
Panther	PI3_kinase_pathway	13	13	0	0	0	12	47	0.4198	0.761768	3	4	0
REACTOME	GOLGI_ASSOCIATED_VESICLE_BIOGENESIS	54	49	1	4	0	55	65	0.331	0.762013	12	14	0
REACTOME	SEROTONIN_NEUROTRANSMITTER_RELEASE_CYCLE	14	13	0	1	0	81	173	0.4265	0.762052	3	4	0
GOTERM	NAD metabolic process	15	15	0	0	0	29	53	0.1433	0.762298	4	6	0
GOTERM	activation of phospholipase C activity by G-protein coupled receptor protein signaling pathway coupled to IP3 second messenger	29	28	0	1	0	13	47	0.1351	0.762902	7	10	0
BIOCARTA	PGC1A_PATHWAY	24	23	1	0	0	59	90	0.7175	0.763051	6	5	0
KEGG	KEGG_NON_HOMOLOGOUS_END_JOINING	14	13	1	0	0	47	75	0.6759	0.763171	3	3	0
Panther	Heme_biosynthesis	15	15	0	0	0	15	30	0.55	0.763338	4	4	0
GOTERM	sensory perception	14	12	0	2	0	24	49	0.1549	0.763379	3	5	0
Panther	Salvage_pyrimidine_ribonucleotides	6	4	0	2	0	52	63	0.6737	0.763498	1	1	0
REACTOME	RHO_GTPASE_CYCLE	124	108	2	13	1	86	127	0.3585	0.763832	27	29	0
GOTERM	regulation of blood vessel size	10	9	0	0	1	3	12	0.1653	0.764047	2	4	0
REACTOME	DOWNSTREAM_SIGNALING_OF_ACTIVATED_FGFR	43	40	0	1	2	44	55	0.2826	0.764048	10	12	0
GOTERM	anion transport	18	18	0	0	0	21	73	0.1349	0.764077	5	7	0
GOTERM	MAPKKK cascade	35	33	0	2	0	72	98	0.0489	0.76409	8	13	0
GOTERM	pyridoxal phosphate binding	54	51	0	1	2	33	47	0.1155	0.764126	13	17	0
REACTOME	P75_NTR_RECEPTOR_MEDIATED_SIGNALLING	82	73	0	9	0	61	109	0.3527	0.764222	18	20	0
BIOCARTA	AMI_PATHWAY	20	14	1	2	3	20	56	0.727	0.764451	4	3	0
GOTERM	receptor signaling protein activity	35	34	0	1	0	36	75	0.1197	0.764551	9	12	0
GOTERM	G-protein signaling, coupled to cAMP nucleotide second messenger	23	21	0	2	0	28	60	0.0065	0.764567	5	11	0
GOTERM	syntaxin binding	13	12	0	0	1	31	66	0.0547	0.764588	3	6	0
REACTOME	REGULATION_OF_BETA_CELL_DEVELOPMENT	114	104	1	7	2	5	17	0.3536	0.764865	26	28	0
REACTOME	STABILIZATION_OF_P53	46	43	2	1	0	16	34	0.3784	0.764899	11	12	0
Ingenuity	p53.Signaling	64	61	0	3	0	34	79	0.1684	0.765143	15	19	0
GOTERM	positive regulation of calcium ion transport	9	9	0	0	0	24	45	0.163	0.765165	2	4	0
Panther	Serine_glycine_biosynthesis	4	4	0	0	0	34	28	0.6783	0.765205	1	1	0
REACTOME	REMOVAL_OF_DNA_PATCH_CONTAINING_ABASIC_RESIDUE	15	15	0	0	0	9	15	0.3125	0.765252	4	5	0
REACTOME	DIABETES_PATHWAYS	383	339	14	18	12	12	49	0.2492	0.765268	85	90	0
GOTERM	negative regulation of signal transduction	42	41	0	1	0	41	82	0.1205	0.765297	10	14	0
GOTERM	actin filament polymerization	11	9	0	2	0	80	103	0.1677	0.765373	2	4	0
GOTERM	ferric iron binding	11	9	1	1	0	8	19	0.1622	0.765431	2	4	0
GOTERM	voltage-gated potassium channel activity	64	62	0	1	1	22	98	0.0426	0.765502	16	22	0
GOTERM	NAD or NADH binding	37	34	0	2	1	29	50	0.1221	0.765524	9	12	0
GOTERM	lysosome	135	117	5	11	2	23	42	0.0929	0.765689	29	36	0
GOTERM	positive regulation of nitric-oxide synthase activity	9	7	0	2	0	46	38	0.0639	0.765731	2	4	0
Panther	mRNA_splicing	9	8	0	1	0	15	18	0.6338	0.765795	2	2	0
GOTERM	embryonic hindlimb morphogenesis	15	15	0	0	0	62	82	0.1481	0.76613	4	6	0
BIOCARTA	EXTRINSIC_PATHWAY	13	10	0	1	2	14	27	0.7514	0.766375	3	2	0
GOTERM	cholesterol transport	12	12	0	0	0	40	52	0.1619	0.766381	3	5	0
GOTERM	ER to Golgi vesicle-mediated transport	41	38	1	2	0	41	52	0.1281	0.766393	10	13	0
GOTERM	extracellular ligand-gated ion channel activity	47	34	0	5	8	30	83	0.1182	0.766477	9	12	0
REACTOME	EICOSANOID_LIGAND_BINDING_RECEPTORS	15	13	0	1	1	7	25	0.4104	0.766561	3	4	0
GOTERM	tricarboxylic acid cycle	22	21	0	1	0	28	46	0.1282	0.766937	5	8	0
REACTOME	MRNA_SPLICING_MINOR_PATHWAY	42	39	1	2	0	10	20	0.3814	0.766969	10	11	0
REACTOME	G_BETA_GAMMA_SIGNALLING_THROUGH_PI3KGAMMA	25	22	0	1	2	54	66	0.3022	0.767251	6	7	0
GOTERM	pyruvate metabolic process	14	12	0	2	0	29	50	0.1579	0.767353	3	5	0
GOTERM	zinc ion binding	1988	1449	91	133	315	32	73	0.0834	0.767415	362	377	0
GOTERM	lipid transport	70	62	1	1	6	38	73	0.1158	0.767472	16	20	0
BIOCARTA	CELL2CELL_PATHWAY	14	14	0	0	0	69	285	0.7203	0.767496	4	3	0
GOTERM	anaphase-promoting complex-dependent proteasomal ubiquitin-dependent protein catabolic process	63	58	2	3	0	16	29	0.1144	0.767677	15	19	0
REACTOME	BETACATENIN_PHOSPHORYLATION_CASCADE	13	13	0	0	0	41	76	0.4131	0.767782	3	4	0
GOTERM	behavioral fear response	14	14	0	0	0	82	192	0.01	0.767836	4	8	0
GOTERM	NAD+ ADP-ribosyltransferase activity	26	25	0	0	1	34	50	0.1468	0.7679	6	9	0
GOTERM	lipid storage	13	12	0	0	1	24	37	0.1655	0.767955	3	5	0
GOTERM	response to unfolded protein	51	46	3	0	2	12	34	0.1431	0.768012	12	15	0
GOTERM	calcium-activated potassium channel activity	14	12	1	1	0	56	160	0.0131	0.768069	3	7	0
REACTOME	EFFECTS_OF_PIP2_HYDROLYSIS	16	15	0	1	0	118	197	0.3173	0.768116	4	5	0
GOTERM	ephrin receptor activity	12	12	0	0	0	45	192	0.0556	0.768144	3	6	0
REACTOME	INORGANIC_CATION_ANION_SLC_TRANSPORTERS	94	88	0	5	1	48	79	0.2645	0.768228	22	25	0
REACTOME	INSULIN_SYNTHESIS_AND_SECRETION	129	119	1	7	2	6	21	0.3411	0.768305	30	32	0
Ingenuity	Complement.System	23	21	2	0	0	43	51	0.4376	0.768336	5	6	0
GOTERM	phospholipid catabolic process	12	12	0	0	0	29	63	0.1517	0.768398	3	5	0
BIOCARTA	P35ALZHEIMERS_PATHWAY	11	10	0	1	0	30	83	0.7527	0.768417	3	2	0
GOTERM	glycerol metabolic process	17	15	0	2	0	21	32	0.1476	0.768614	4	6	0
Panther	Androgen/estrogene/progesterone_biosynthesis	17	16	0	1	0	22	45	0.3707	0.768618	4	5	0
GOTERM	epithelial cell differentiation	34	34	0	0	0	9	26	0.1178	0.768658	9	12	0
Panther	Nicotinic_acetylcholine_receptor_signaling_pathway	42	38	0	1	3	44	80	0.345	0.76868	10	11	0
REACTOME	TRANSCRIPTION	197	149	7	8	33	19	38	0.2539	0.768798	37	41	0
GOTERM	gene silencing by RNA	30	28	0	0	2	53	67	0.1332	0.768819	7	10	0
REACTOME	REGULATION_OF_AMPK_ACTIVITY_VIA_LKB1	14	13	0	1	0	39	98	0.4146	0.768859	3	4	0
GOTERM	regulation of translational initiation	24	24	0	0	0	22	55	0.1205	0.768949	6	9	0
REACTOME	DOWNSTREAM_EVENTS_IN_GPCR_SIGNALING	448	386	2	27	33	19	72	0.3295	0.769025	97	100	0
GOTERM	middle ear morphogenesis	12	12	0	0	0	7	35	0.1544	0.769259	3	5	0
GOTERM	protein kinase activity	167	151	1	13	2	50	77	0.0338	0.769459	38	48	0
GOTERM	calcium-dependent phospholipid binding	25	22	2	1	0	49	91	0.1631	0.769475	6	8	0
GOTERM	one-carbon metabolic process	30	24	1	3	2	34	54	0.119	0.769486	6	9	0
GOTERM	phosphoinositide phosphorylation	15	15	0	0	0	77	100	0.1479	0.769557	4	6	0
GOTERM	carbohydrate metabolic process	211	183	7	11	10	24	52	0.0906	0.769707	46	54	0
GOTERM	mitochondrial respiratory chain complex I assembly	10	9	0	1	0	8	23	0.1637	0.769861	2	4	0
REACTOME	ACTIVATED_AMPK_STIMULATES_FATTY_ACID_OXIDATION_IN_MUSCLE	17	15	0	2	0	39	71	0.3089	0.770069	4	5	0
GOTERM	actin filament organization	26	24	0	2	0	24	56	0.1179	0.770129	6	9	0
REACTOME	TRAFFICKING_OF_GLUR2_CONTAINING_AMPA_RECEPTORS	16	15	0	1	0	139	174	0.318	0.770234	4	5	0
GOTERM	small GTPase regulator activity	28	25	0	2	1	64	117	0.1426	0.770236	6	9	0
REACTOME	GLUCOSE_REGULATION_OF_INSULIN_SECRETION	161	135	13	9	4	15	44	0.35	0.770599	34	36	0
GOTERM	axonogenesis	60	55	0	5	0	70	161	0.1139	0.771	14	18	0
GOTERM	positive regulation of cell proliferation	278	260	0	9	9	21	49	0.1254	0.771079	65	73	0
GOTERM	brown fat cell differentiation	21	21	0	0	0	16	52	0.1316	0.771139	5	8	0
GOTERM	positive regulation of ubiquitin-protein ligase activity during mitotic cell cycle	65	60	2	3	0	17	33	0.09	0.771463	15	20	0
GOTERM	nuclease activity	15	15	0	0	0	60	86	0.1487	0.771659	4	6	0
REACTOME	RNA_POLYMERASE_III_TRANSCRIPTION_TERMINATION	17	17	0	0	0	17	74	0.4245	0.771949	4	5	0
GOTERM	mRNA processing	246	221	12	9	4	22	50	0.0894	0.772021	55	64	0
REACTOME	GLUCAGON_TYPE_LIGAND_RECEPTORS	33	31	0	1	1	14	44	0.3666	0.772031	8	9	0
GOTERM	tropomyosin binding	14	12	0	0	2	19	45	0.1585	0.772053	3	5	0
GOTERM	release of cytochrome c from mitochondria	21	21	0	0	0	12	33	0.1227	0.772076	5	8	0
REACTOME	CELL_SURFACE_INTERACTIONS_AT_THE_VASCULAR_WALL	94	88	0	4	2	37	48	0.3417	0.772158	22	24	0
REACTOME	P53_INDEPENDENT_DNA_DAMAGE_RESPONSE	43	40	2	1	0	16	25	0.2805	0.772219	10	12	0
Panther	DNA_replication	15	12	1	2	0	27	46	0.3599	0.772503	3	4	0
GOTERM	magnesium ion binding	157	142	1	13	1	43	84	0.1197	0.772875	36	42	0
REACTOME	MRNA_SPLICING	107	97	1	9	0	15	23	0.3877	0.77314	24	26	0
GOTERM	cellular response to oxidative stress	9	7	0	2	0	51	49	0.0711	0.773181	2	4	0
REACTOME	THROMBIN_SIGNALLING_THROUGH_PROTEINASE_ACTIVATED_RECEPTORS	27	24	0	0	3	24	66	0.3845	0.77331	6	7	0
GOTERM	transmembrane transport	503	447	8	25	23	41	80	0.0822	0.77337	112	124	0
REACTOME	OPIOID_SIGNALLING	83	80	0	0	3	55	136	0.2564	0.773401	20	23	0
GOTERM	regulation of Rho protein signal transduction	71	67	0	4	0	131	146	0.1416	0.773493	17	21	0
GOTERM	mitochondrial membrane	56	47	6	3	0	12	35	0.1021	0.77353	12	16	0
REACTOME	DOPAMINE_NEUROTRANSMITTER_RELEASE_CYCLE	14	13	0	1	0	81	172	0.4119	0.773596	3	4	0
Panther	Insulin/IGF_pathway-mitogen_activated_protein_kinase_kinase/MAP_kinase_cascade	23	19	0	2	2	57	88	0.5372	0.773635	5	5	0
REACTOME	RNA_POL_II_CTD_PHOSPHORYLATION_AND_INTERACTION_WITH_CE	26	24	1	1	0	19	49	0.3951	0.773792	6	7	0
GOTERM	inositol or phosphatidylinositol phosphatase activity	16	15	0	1	0	56	78	0.1411	0.773816	4	6	0
GOTERM	ion channel activity	155	128	0	12	15	54	137	0.1316	0.773848	32	38	0
GOTERM	cell division	241	222	0	15	4	33	59	0.102	0.774343	56	64	0
GOTERM	activation of adenylate cyclase activity	24	22	0	2	0	32	59	0.1622	0.774348	6	8	0
GOTERM	cell cycle arrest	104	99	2	2	1	29	60	0.1337	0.774389	25	30	0
GOTERM	cholesterol homeostasis	40	35	1	2	2	25	42	0.1435	0.774489	9	12	0
GOTERM	high-density lipoprotein particle	19	15	0	1	3	4	22	0.0574	0.774596	4	7	0
GOTERM	iron ion transport	25	22	1	2	0	23	28	0.1561	0.774659	6	8	0
GOTERM	peptidyl-tyrosine phosphorylation	32	31	0	1	0	90	148	0.122	0.774664	8	11	0
GOTERM	mitochondrial outer membrane	81	74	0	6	1	31	46	0.0892	0.774707	19	24	0
GOTERM	endoplasmic reticulum	895	785	14	48	48	28	56	0.0326	0.774941	196	216	0
GOTERM	symporter activity	113	102	1	5	5	39	62	0.0321	0.77498	26	34	0
REACTOME	CYCLIN_A1_ASSOCIATED_EVENTS_DURING_G2_M_TRANSITION	15	15	0	0	0	17	36	0.3136	0.774994	4	5	0
GOTERM	protein complex binding	66	60	1	5	0	35	99	0.0869	0.775183	15	20	0
BIOCARTA	TALL1_PATHWAY	15	15	0	0	0	37	44	0.7631	0.775361	4	3	0
REACTOME	INTEGRIN_CELL_SURFACE_INTERACTIONS	81	74	1	0	6	58	85	0.381	0.775612	19	20	0
GOTERM	negative regulation of gene-specific transcription from RNA polymerase II promoter	43	40	0	3	0	47	99	0.1034	0.775721	10	14	0
GOTERM	mitochondrial nucleoid	30	28	0	2	0	20	33	0.0315	0.775729	7	12	0
REACTOME	TRANSCRIPTION_OF_THE_HIV_GENOME	59	54	2	3	0	19	40	0.255	0.775786	14	16	0
GOTERM	endosome organization	12	12	0	0	0	27	42	0.0534	0.775839	3	6	0
REACTOME	NEF_MEDIATED_DOWNREGULATION_OF_MHC_CLASS_I_COMPLEX_CELL_SURFACE_EXPRESSION	10	8	1	1	0	49	58	0.3226	0.776087	2	3	0
GOTERM	G1 phase of mitotic cell cycle	10	7	1	2	0	16	51	0.0745	0.776119	2	4	0
GOTERM	lung development	62	60	0	1	1	38	60	0.1426	0.776219	15	19	0
Ingenuity	FGF.Signaling	18	18	0	0	0	84	114	0.4801	0.776242	5	5	0
Panther	Oxidative_stress_response	33	30	0	2	1	16	47	0.3276	0.776306	8	9	0
GOTERM	RNA binding	598	508	20	41	29	23	51	0.0761	0.776618	127	140	0
GOTERM	neuromuscular process controlling balance	23	22	0	1	0	30	95	0.1595	0.776897	6	8	0
GOTERM	response to estrogen stimulus	46	42	0	4	0	29	63	0.0369	0.776927	11	16	0
GOTERM	histone acetyltransferase activity	38	35	2	1	0	41	84	0.143	0.776931	9	12	0
GOTERM	dendrite	111	106	0	5	0	44	134	0.1318	0.777045	27	32	0
GOTERM	cellular defense response	60	50	3	5	2	13	24	0.0996	0.777123	13	17	0
Ingenuity	cAMP-mediated.Signaling	11	11	0	0	0	73	72	0.5457	0.777316	3	3	0
Ingenuity	FXR.RXR.Activation	57	53	1	1	2	26	47	0.2283	0.777365	13	16	0
Panther	Hypoxia_response_via_HIF_activation	16	15	0	1	0	27	108	0.3177	0.777375	4	5	0
GOTERM	Rho guanyl-nucleotide exchange factor activity	67	63	0	4	0	131	143	0.1356	0.777524	16	20	0
REACTOME	NUCLEAR_EVENTS_KINASE_AND_TRANSCRIPTION_FACTOR_ACTIVATION	24	21	0	3	0	40	77	0.4367	0.777584	5	6	0
REACTOME	GLUCOSE_METABOLISM	56	50	0	6	0	26	43	0.256	0.777772	13	15	0
Ingenuity	JAK.Stat.Signaling	10	10	0	0	0	53	57	0.4731	0.778109	3	3	0
GOTERM	tight junction	71	63	1	4	3	35	102	0.1309	0.778578	16	20	0
REACTOME	CELL_DEATH_SIGNALLING_VIA_NRAGE_NRIF_AND_NADE	61	54	0	7	0	84	124	0.261	0.779205	14	16	0
GOTERM	endoplasmic reticulum membrane	531	470	9	25	27	29	51	0.1157	0.779241	118	128	0
GOTERM	unfolded protein binding	114	99	6	6	3	18	33	0.1297	0.77942	25	30	0
Ingenuity	Xenobiotic.Metabolism.Signaling	39	37	0	0	2	41	74	0.4499	0.779423	9	10	0
GOTERM	base-excision repair	20	20	0	0	0	16	29	0.1093	0.779469	5	8	0
GOTERM	structural constituent of muscle	42	39	0	1	2	26	74	0.158	0.779548	10	13	0
GOTERM	negative regulation of ubiquitin-protein ligase activity during mitotic cell cycle	62	57	2	3	0	16	30	0.0954	0.779918	14	19	0
GOTERM	chloride transport	51	42	1	5	3	50	80	0.0407	0.779935	11	16	0
GOTERM	protein targeting	30	30	0	0	0	41	106	0.05	0.780063	8	12	0
REACTOME	MICRORNA_BIOGENESIS	18	18	0	0	0	9	25	0.2824	0.780411	5	6	0
REACTOME	ZINC_INFLUX_INTO_CELLS_BY_THE_SLC39_GENES_FAMILY	10	10	0	0	0	8	30	0.4721	0.780663	3	3	0
KEGG	KEGG_LINOLEIC_ACID_METABOLISM	29	22	1	1	5	20	31	0.6816	0.78083	6	5	0
KEGG	KEGG_APOPTOSIS	88	76	3	6	3	40	56	0.652	0.780886	19	18	0
Panther	Endothelin_signaling_pathway	19	19	0	0	0	27	133	0.5377	0.780984	5	5	0
GOTERM	lipoprotein metabolic process	19	15	1	0	3	14	30	0.0562	0.781703	4	7	0
GOTERM	reciprocal meiotic recombination	22	21	1	0	0	38	88	0.0522	0.781755	5	9	0
Ingenuity	Apoptosis.Signaling	31	30	0	1	0	30	52	0.4807	0.781905	8	8	0
Panther	De_novo_purine_biosynthesis	26	24	0	0	2	31	56	0.5777	0.782072	6	6	0
REACTOME	SYNTHESIS_OF_GPI_ANCHORED_PROTEINS	26	25	0	1	0	18	59	0.4326	0.782334	6	7	0
GOTERM	caspase activator activity	15	15	0	0	0	49	64	0.0586	0.78242	4	7	0
Ingenuity	Endoplasmic.Reticulum.Stress.Pathway	15	15	0	0	0	40	77	0.5452	0.78308	4	4	0
REACTOME	P38MAPK_EVENTS	13	10	0	2	1	44	39	0.4711	0.783088	3	3	0
GOTERM	activation of protein kinase C activity by G-protein coupled receptor protein signaling pathway	34	33	0	1	0	35	111	0.0982	0.783339	8	12	0
GOTERM	pyridine nucleotide biosynthetic process	12	12	0	0	0	32	57	0.0517	0.783417	3	6	0
PANTHER_BIOLOGICAL_PROCESS	Hematopoiesis	75	58	11	2	4	25	53	0.0386	0.783625	15	21	0
REACTOME	HIV1_TRANSCRIPTION_INITIATION	39	36	1	2	0	19	38	0.2614	0.783691	9	11	0
REACTOME	SIGNALING_BY_PDGF	64	58	1	3	2	47	73	0.2569	0.784168	15	17	0
REACTOME	VITAMIN_B5_(PANTOTHENATE)_METABOLISM	11	10	0	1	0	23	25	0.4775	0.785622	3	3	0
REACTOME	RECRUITMENT_OF_NUMA_TO_MITOTIC_CENTROSOMES	11	10	0	1	0	32	37	0.4753	0.785784	3	3	0
GOTERM	integral to plasma membrane	1002	839	32	46	85	29	84	0.0704	0.785872	210	225	0
Panther	Circadian_clock_system	9	9	0	0	0	45	58	0.3931	0.786439	2	3	0
Panther	B_cell_activation	24	21	1	2	0	97	166	0.2508	0.786741	5	7	0
Panther	Muscarinic_acetylcholine_receptor_2_and_4_signaling_pathway	5	4	0	1	0	64	161	0.6847	0.786828	1	1	0
Ingenuity	TGF-beta.Signaling	30	29	0	1	0	46	67	0.4364	0.786832	7	8	0
Panther	Angiogenesis	80	77	1	1	1	40	83	0.5626	0.786984	19	19	0
GOTERM	regulation of action potential	14	14	0	0	0	46	160	0.1141	0.787702	4	6	0
REACTOME	TIGHT_JUNCTION_INTERACTIONS	30	25	0	2	3	13	70	0.4373	0.787723	6	7	0
GOTERM	ribosome binding	18	17	0	1	0	20	27	0.1072	0.78797	4	7	0
GOTERM	activation of adenylate cyclase activity by G-protein signaling pathway	36	36	0	0	0	21	79	0.1643	0.788145	9	12	0
REACTOME	MTOR_SIGNALLING	27	25	0	1	1	41	75	0.4338	0.788548	6	7	0
Panther	Ionotropic_glutamate_receptor_pathway	36	33	0	2	1	82	164	0.1832	0.788712	8	11	0
GOTERM	transcription factor complex	139	133	1	3	2	27	66	0.14	0.788832	33	39	0
GOTERM	transferase activity	1161	1006	19	71	65	40	83	0.0038	0.788908	252	283	0
REACTOME	G_ALPHA_Z_SIGNALLING_EVENTS	14	14	0	0	0	92	118	0.4754	0.789505	4	4	0
REACTOME	NA_CL_DEPENDENT_NEUROTRANSMITTER_TRANSPORTERS	18	15	0	1	2	42	43	0.0558	0.789618	4	7	0
GOTERM	kinase binding	27	26	0	1	0	32	96	0.0424	0.789874	7	11	0
REACTOME	SIGNAL_AMPLIFICATION	31	29	0	0	2	47	67	0.4453	0.789943	7	8	0
REACTOME	TRAF6_MEDIATED_INDUCTION_OF_THE_ANTIVIRAL_CYTOKINE_IFN_ALPHA_BETA_CASCADE	53	48	0	5	0	35	67	0.4188	0.790005	12	13	0
GOTERM	retinal ganglion cell axon guidance	16	16	0	0	0	184	226	0.1901	0.790018	4	6	0
Panther	EGF_receptor_signaling_pathway	43	40	0	2	1	47	96	0.2732	0.790226	10	12	0
GOTERM	microvillus	17	14	0	3	0	20	28	0.0398	0.790276	4	7	0
GOTERM	hindbrain development	14	14	0	0	0	9	47	0.0357	0.790996	4	7	0
GOTERM	lipid transporter activity	19	17	1	0	1	20	28	0.1098	0.791011	4	7	0
GOTERM	nucleic acid binding	293	218	36	29	10	34	59	0.0785	0.791029	55	64	0
Panther	General_transcription_regulation	15	12	0	3	0	15	29	0.3572	0.791517	3	4	0
GOTERM	perikaryon	29	28	0	1	0	82	130	0.0307	0.791628	7	12	0
GOTERM	positive regulation of cell-substrate adhesion	16	16	0	0	0	37	89	0.186	0.792839	4	6	0
GOTERM	regulation of cyclin-dependent protein kinase activity	37	37	0	0	0	13	28	0.0556	0.793252	9	14	0
GOTERM	signal transducer activity	289	261	1	13	14	39	83	0.1396	0.793347	65	73	0
GOTERM	lysozyme activity	10	9	1	0	0	13	15	0.0471	0.793459	2	5	0
REACTOME	CHYLOMICRON_MEDIATED_LIPID_TRANSPORT	17	14	0	1	2	27	37	0.4667	0.793494	4	4	0
BIOCARTA	EGFR_SMRTE_PATHWAY	11	11	0	0	0	105	142	0.8	0.793536	3	2	0
Ingenuity	Calcium.Signaling	10	10	0	0	0	167	171	0.4744	0.793588	3	3	0
GOTERM	sodium channel activity	11	11	0	0	0	34	105	0.1233	0.793825	3	5	0
Ingenuity	Protein.Ubiquitination.Pathway	24	21	2	1	0	11	22	0.4258	0.793982	5	6	0
Panther	5HT3_type_receptor_mediated_signaling_pathway	7	4	0	0	3	27	25	0.2516	0.794093	1	2	0
Ingenuity	Ephrin.Receptor.Signaling	36	35	1	0	0	100	125	0.5348	0.794433	9	9	0
KEGG	KEGG_ALANINE_ASPARTATE_AND_GLUTAMATE_METABOLISM	32	31	0	1	0	34	43	0.6888	0.794972	8	7	0
GOTERM	ARF GTPase activator activity	33	29	3	1	0	50	93	0.039	0.795007	7	12	0
Panther	Pentose_phosphate_pathway	13	12	1	0	0	29	38	0.3417	0.79511	3	4	0
Ingenuity	Fc.Epsilon.RI.Signaling	20	16	1	1	2	57	59	0.5948	0.795319	4	4	0
GOTERM	cellular membrane organization	58	56	1	1	0	34	55	0.0859	0.795467	14	19	0
PANTHER_MOLECULAR_FUNCTION	Membrane_traffic_protein	60	49	3	5	3	43	111	0.0446	0.795644	12	18	0
Ingenuity	Erythropoietin.Signaling	15	14	0	1	0	36	46	0.483	0.795769	4	4	0
GOTERM	cell aging	27	26	0	1	0	27	65	0.0407	0.796385	7	11	0
GOTERM	cellular amino acid metabolic process	40	36	0	3	1	27	36	0.1651	0.796589	9	12	0
Ingenuity	Antigen.Presentation.Pathway	11	7	4	0	0	9	12	0.5534	0.796743	2	2	0
REACTOME	HOMOLOGOUS_RECOMBINATION_REPAIR	15	14	1	0	0	73	67	0.4778	0.796928	4	4	0
GOTERM	keratin filament	90	26	8	0	56	4	6	0.1764	0.797193	7	9	0
GOTERM	protein folding	151	134	7	9	1	19	36	0.0806	0.797618	34	41	0
GOTERM	2 iron, 2 sulfur cluster binding	18	16	1	1	0	33	35	0.1891	0.797687	4	6	0
GOTERM	positive regulation of JNK cascade	18	16	1	1	0	26	57	0.1868	0.797911	4	6	0
GOTERM	catecholamine metabolic process	10	4	3	3	0	12	34	0.2601	0.798483	1	2	0
KEGG	KEGG_OTHER_GLYCAN_DEGRADATION	16	14	1	1	0	20	34	0.7225	0.79885	4	3	0
GOTERM	striated muscle contraction	11	10	0	1	0	48	101	0.0765	0.798875	3	5	0
KEGG	KEGG_RIBOSOME	88	77	2	6	3	4	6	0.6667	0.799502	19	18	0
Panther	Vitamin_D_metabolism_and_pathway	13	13	0	0	0	34	42	0.6553	0.799717	3	3	0
GOTERM	digestion	55	50	4	0	1	13	28	0.1629	0.799834	13	16	0
Ingenuity	IL-2.Signaling	18	16	0	2	0	34	52	0.3648	0.799952	4	5	0
GOTERM	camera-type eye development	30	29	0	1	0	10	40	0.0371	0.800081	7	12	0
Panther	Fructose_galactose_metabolism	7	7	0	0	0	14	34	0.2409	0.800267	2	3	0
REACTOME	SHC_MEDIATED_SIGNALLING	12	12	0	0	0	40	55	0.0541	0.80036	3	6	0
REACTOME	ERK_MAPK_TARGETS	21	18	0	3	0	33	80	0.4785	0.800474	5	5	0
GOTERM	erythrocyte differentiation	23	20	1	2	0	22	37	0.1051	0.8005	5	8	0
REACTOME	TIE2_SIGNALING	18	18	0	0	0	69	72	0.4833	0.801474	5	5	0
REACTOME	TOLL_LIKE_RECEPTOR_4_CASCADE	28	23	0	3	2	22	27	0.5423	0.801778	6	6	0
Panther	5-Hydroxytryptamine_degredation	15	14	0	1	0	32	41	0.2628	0.80179	4	5	0
REACTOME	GENERATION_OF_SECOND_MESSENGER_MOLECULES	37	18	17	1	1	60	63	0.4853	0.802238	5	5	0
GOTERM	peripheral nervous system development	25	25	0	0	0	36	103	0.0322	0.802389	6	11	0
REACTOME	STRIATED_MUSCLE_CONTRACTION	31	28	0	1	2	20	43	0.5681	0.802471	7	7	0
GOTERM	carbohydrate transport	33	32	0	1	0	27	36	0.0362	0.8026	8	13	0
Panther	Oxytocin_receptor_mediated_signaling_pathway	16	16	0	0	0	46	169	0.1881	0.80262	4	6	0
REACTOME	MAPK_TARGETS_NUCLEAR_EVENTS_MEDIATED_BY_MAP_KINASES	30	27	0	3	0	40	83	0.5343	0.802742	7	7	0
Panther	Angiotensin_II-stimulated_signaling_through_G_proteins_and_beta-arrestin	5	5	0	0	0	12	36	0.362	0.802992	1	2	0
REACTOME	ADP_SIGNALLING_THROUGH_P2Y_PURINOCEPTOR_1	25	23	0	0	2	55	73	0.5353	0.803004	6	6	0
GOTERM	mitochondrial large ribosomal subunit	16	14	0	2	0	5	14	0.1141	0.803182	4	6	0
REACTOME	ORC1_REMOVAL_FROM_CHROMATIN	63	59	2	2	0	17	30	0.5167	0.803558	15	15	0
REACTOME	G_ALPHA_Q_SIGNALLING_EVENTS	157	143	0	9	5	18	71	0.4276	0.803851	36	37	0
BIOCARTA	INTRINSIC_PATHWAY	23	16	1	4	2	22	50	0.8045	0.803904	4	3	0
REACTOME	G2_M_TRANSITION	84	76	1	6	1	41	60	0.4384	0.804579	19	20	0
KEGG	KEGG_NOTCH_SIGNALING_PATHWAY	47	44	1	2	0	36	66	0.6929	0.804726	11	10	0
REACTOME	ADP_SIGNALLING_THROUGH_P2Y_PURINOCEPTOR_12	21	20	0	0	1	35	51	0.579	0.804978	5	5	0
REACTOME	TRANSPORT_OF_MATURE_MRNA_DERIVED_FROM_AN_INTRON_CONTAINING_TRANSCRIPT	51	49	0	2	0	34	42	0.4537	0.804987	12	13	0
Panther	Hedgehog_signaling_pathway	14	14	0	0	0	28	82	0.2537	0.805005	4	5	0
REACTOME	M_G1_TRANSITION	61	57	2	2	0	17	29	0.4586	0.805139	14	15	0
REACTOME	SPHINGOLIPID_METABOLISM	32	31	0	1	0	53	96	0.5239	0.805195	8	8	0
REACTOME	PI3K_CASCADE	38	35	0	1	2	50	55	0.5257	0.805295	9	9	0
REACTOME	AMINE_DERIVED_HORMONES	13	12	1	0	0	19	33	0.5969	0.80534	3	3	0
GOTERM	cholesterol binding	18	17	0	1	0	13	29	0.1077	0.805422	4	7	0
KEGG	KEGG_TAURINE_AND_HYPOTAURINE_METABOLISM	10	10	0	0	0	25	30	0.7554	0.80543	3	2	0
PANTHER_BIOLOGICAL_PROCESS	Lipid_metabolism	151	128	13	7	3	38	88	0.0593	0.8055	32	40	0
Ingenuity	Interferon.Signaling	24	20	2	1	1	26	41	0.5818	0.805894	5	5	0
BIOCARTA	NKT_PATHWAY	28	25	0	2	1	16	23	0.787	0.805934	6	5	0
REACTOME	RNA_POLYMERASE_I_CHAIN_ELONGATION	34	27	2	1	4	12	29	0.5264	0.805996	7	7	0
REACTOME	ELECTRON_TRANSPORT_CHAIN	75	60	10	4	1	11	18	0.5431	0.806329	15	15	0
REACTOME	ENERGY_DEPENDENT_REGULATION_OF_MTOR_BY_LKB1_AMPK	17	15	0	1	1	41	92	0.5362	0.806753	4	4	0
REACTOME	TRANSLATION	120	106	3	9	2	6	12	0.4931	0.807054	27	27	0
REACTOME	SEMAPHORIN_INTERACTIONS	66	64	0	2	0	69	104	0.4266	0.807138	16	17	0
REACTOME	SIGNAL_ATTENUATION	11	11	0	0	0	34	71	0.5403	0.807184	3	3	0
GOTERM	centriole	33	30	0	3	0	42	62	0.1938	0.807355	8	10	0
REACTOME	ELONGATION_AND_PROCESSING_OF_CAPPED_TRANSCRIPTS	134	119	3	11	1	17	26	0.4232	0.807644	30	31	0
REACTOME	SEMA4D_INDUCED_CELL_MIGRATION_AND_GROWTH_CONE_COLLAPSE	24	24	0	0	0	40	67	0.5728	0.807889	6	6	0
GOTERM	cell maturation	22	20	0	2	0	13	73	0.1016	0.808108	5	8	0
GOTERM	response to drug	198	184	1	12	1	35	76	0.1686	0.808151	46	52	0
GOTERM	ER-Golgi intermediate compartment membrane	17	14	0	3	0	24	44	0.1126	0.808283	4	6	0
REACTOME	SIGNALING_BY_BMP	23	22	0	1	0	74	88	0.4831	0.808298	6	6	0
REACTOME	BILE_SALT_AND_ORGANIC_ANION_SLC_TRANSPORTERS	12	11	0	1	0	45	51	0.5415	0.808301	3	3	0
REACTOME	OTHER_SEMAPHORIN_INTERACTIONS	16	15	0	1	0	131	187	0.5359	0.808346	4	4	0
Panther	Alzheimer_disease-presenilin_pathway	69	66	1	2	0	44	129	0.6018	0.808448	17	16	0
REACTOME	RNA_POLYMERASE_I_III_AND_MITOCHONDRIAL_TRANSCRIPTION	120	78	6	3	33	17	41	0.4772	0.808452	20	20	0
GOTERM	4 iron, 4 sulfur cluster binding	26	26	0	0	0	36	114	0.0385	0.808647	7	11	0
REACTOME	RNA_POLYMERASE_I_PROMOTER_ESCAPE	20	18	1	1	0	33	44	0.4742	0.808648	5	5	0
REACTOME	METABOLISM_OF_CARBOHYDRATES	119	105	2	9	3	31	44	0.4638	0.80867	26	27	0
GOTERM	histone deacetylase binding	34	30	0	4	0	34	94	0.1964	0.808718	8	10	0
GOTERM	cytosol	1264	1098	15	68	83	32	68	0.1509	0.808828	275	285	0
GOTERM	microtubule organizing center	96	91	1	4	0	31	78	0.1745	0.808934	23	27	0
GOTERM	DNA fragmentation involved in apoptosis	18	17	0	1	0	22	29	0.1091	0.808993	4	7	0
GOTERM	negative regulation of neuron apoptosis	45	44	0	1	0	28	75	0.1951	0.809035	11	14	0
REACTOME	ENDOGENOUS_STEROLS	14	12	1	0	1	26	50	0.6014	0.809098	3	3	0
REACTOME	SIGNALING_BY_EGFR	48	46	0	2	0	74	82	0.4826	0.809246	12	12	0
REACTOME	PURINE_RIBONUCLEOSIDE_MONOPHOSPHATE_BIOSYNTHESIS	11	11	0	0	0	26	31	0.5538	0.809291	3	3	0
Ingenuity	Cell.Cycle.G2.M.DNA.Damage.Checkpoint.Regulation	18	17	0	1	0	27	45	0.4231	0.8093	4	5	0
REACTOME	CD28_DEPENDENT_VAV1_PATHWAY	11	11	0	0	0	66	79	0.5504	0.809354	3	3	0
REACTOME	FORMATION_AND_MATURATION_OF_MRNA_TRANSCRIPT	152	136	3	12	1	18	30	0.4466	0.809583	34	35	0
BIOCARTA	MTA3_PATHWAY	19	16	0	1	2	10	51	0.8013	0.80963	4	3	0
REACTOME	CLASS_C3_METABOTROPIC_GLUTAMATE_PHEROMONE_RECEPTORS	15	15	0	0	0	103	244	0.5409	0.809737	4	4	0
GOTERM	gap junction channel activity	10	7	0	2	1	6	14	0.2484	0.809781	2	3	0
REACTOME	LOSS_OF_NLP_FROM_MITOTIC_CENTROSOMES	62	56	1	5	0	43	67	0.5458	0.809828	14	14	0
KEGG	KEGG_FRUCTOSE_AND_MANNOSE_METABOLISM	34	32	0	2	0	27	53	0.7225	0.810028	8	7	0
GOTERM	glycogen metabolic process	23	20	1	2	0	26	77	0.04	0.810039	5	9	0
REACTOME	HIV_INFECTION	183	170	6	6	1	27	49	0.4874	0.810077	43	43	0
REACTOME	TRAFFICKING_OF_AMPA_RECEPTORS	30	28	0	1	1	108	147	0.5607	0.810156	7	7	0
REACTOME	HDL_MEDIATED_LIPID_TRANSPORT	11	11	0	0	0	47	71	0.5423	0.810178	3	3	0
GOTERM	p53 binding	21	20	0	1	0	41	60	0.2156	0.810307	5	7	0
GOTERM	cellular metabolic process	14	13	0	1	0	22	82	0.2071	0.810379	3	5	0
REACTOME	REGULATION_OF_INSULIN_SECRETION_BY_FREE_FATTY_ACIDS	20	19	0	0	1	75	145	0.534	0.810404	5	5	0
GOTERM	chloride channel activity	58	46	1	7	4	43	102	0.0876	0.81042	12	16	0
GOTERM	voltage-gated ion channel activity	149	133	1	7	8	45	130	0.0458	0.810437	33	42	0
REACTOME	ASSOCIATION_OF_LICENSING_FACTORS_WITH_THE_PREREPLICATIVE_COMPLEX	12	11	0	1	0	32	45	0.5457	0.810447	3	3	0
GOTERM	somatic stem cell maintenance	11	10	1	0	0	9	60	0.229	0.810656	3	4	0
GOTERM	T cell receptor signaling pathway	21	20	0	1	0	55	92	0.2153	0.810671	5	7	0
REACTOME	THE_ROLE_OF_NEF_IN_HIV1_REPLICATION_AND_DISEASE_PATHOGENESIS	28	26	1	1	0	48	98	0.492	0.810787	7	7	0
REACTOME	DEPOLARIZATION_OF_THE_PRESYNAPTIC_TERMINAL_TRIGGERS_THE_OPENING_OF_CALCIUM_CHANNELS	12	11	0	1	0	266	283	0.5471	0.810814	3	3	0
REACTOME	SIGNALING_BY_TGF_BETA	15	15	0	0	0	80	80	0.5368	0.810881	4	4	0
REACTOME	DEADENYLATION_OF_MRNA	22	22	0	0	0	28	60	0.4808	0.810945	6	6	0
REACTOME	NOREPINEPHRINE_NEUROTRANSMITTER_RELEASE_CYCLE	12	11	0	1	0	41	132	0.5436	0.810972	3	3	0
GOTERM	ATP binding	1469	1256	30	85	98	49	90	0.1492	0.811208	314	324	0
REACTOME	BASE_EXCISION_REPAIR	18	18	0	0	0	10	19	0.4774	0.811312	5	5	0
REACTOME	REGULATION_OF_INSULIN_SECRETION_BY_GLUCAGON_LIKE_PEPTIDE_1	61	57	0	1	3	81	114	0.4613	0.811313	14	15	0
REACTOME	GLUTATHIONE_CONJUGATION	17	15	0	0	2	14	18	0.5487	0.811363	4	4	0
GOTERM	transforming growth factor beta receptor activity	10	10	0	0	0	95	135	0.2313	0.81138	3	4	0
GOTERM	regulation of translation	64	58	1	2	3	33	57	0.1799	0.811683	15	18	0
GOTERM	hair follicle development	13	10	0	3	0	35	48	0.2293	0.81181	3	4	0
REACTOME	G1_PHASE	16	15	0	1	0	32	70	0.5343	0.811896	4	4	0
GOTERM	regulation of membrane potential	24	23	0	0	1	23	106	0.0359	0.811958	6	10	0
GOTERM	nicotinic acetylcholine-gated receptor-channel complex	16	13	0	0	3	17	25	0.2056	0.812013	3	5	0
KEGG	KEGG_NITROGEN_METABOLISM	23	19	0	2	2	23	39	0.7344	0.812071	5	4	0
GOTERM	neural tube development	11	11	0	0	0	48	81	0.1173	0.812074	3	5	0
Panther	GABA-B_receptor_II_signaling	9	9	0	0	0	149	158	0.6936	0.812145	2	2	0
REACTOME	VIRAL_DSRNA_TLR3_TRIF_COMPLEX_ACTIVATES_RIP1	12	11	0	1	0	16	29	0.5373	0.812388	3	3	0
KEGG	KEGG_COMPLEMENT_AND_COAGULATION_CASCADES	69	57	4	3	5	24	40	0.6999	0.81245	14	13	0
GOTERM	neurotransmitter transport	39	34	0	2	3	44	70	0.0583	0.812674	9	13	0
GOTERM	nucleotide binding	1934	1605	46	126	157	42	84	0.1447	0.812701	401	410	0
REACTOME	ACTIVATED_TLR4_SIGNALLING	24	19	0	3	2	22	27	0.5337	0.813	5	5	0
REACTOME	BASIGIN_INTERACTIONS	25	23	0	2	0	35	34	0.5307	0.813118	6	6	0
REACTOME	AMINO_ACID_TRANSPORT_ACROSS_THE_PLASMA_MEMBRANE	31	27	0	3	1	41	48	0.526	0.813186	7	7	0
GOTERM	phosphatidylinositol metabolic process	10	10	0	0	0	43	78	0.227	0.813247	3	4	0
Ingenuity	G-Protein.Coupled.Receptor.Signaling	19	19	0	0	0	73	79	0.3316	0.813296	5	6	0
REACTOME	NEF_MEDIATES_DOWN_MODULATION_OF_CELL_SURFACE_RECEPTORS_BY_RECRUITING_THEM_TO_CLATHRIN_ADAPTERS	21	19	1	1	0	37	55	0.5281	0.813444	5	5	0
GOTERM	platelet activation	26	23	1	1	1	20	29	0.1924	0.813455	6	8	0
Panther	Toll_receptor_signaling_pathway	30	25	0	3	2	16	20	0.2789	0.813464	6	8	0
GOTERM	histone-lysine N-methyltransferase activity	22	20	1	1	0	60	117	0.0387	0.813517	5	9	0
GOTERM	microtubule cytoskeleton	33	30	0	3	0	36	84	0.1925	0.813619	8	10	0
BIOCARTA	PTDINS_PATHWAY	23	21	0	2	0	40	95	0.81	0.813636	5	4	0
KEGG	KEGG_FATTY_ACID_METABOLISM	42	36	0	2	4	30	35	0.7104	0.813701	9	8	0
GOTERM	cytoplasmic vesicle	224	210	1	8	5	31	75	0.0736	0.813702	53	62	0
GOTERM	innate immune response	99	83	1	6	9	16	30	0.0762	0.813744	21	27	0
GOTERM	male genitalia development	14	14	0	0	0	21	35	0.2488	0.813917	4	5	0
GOTERM	cell-matrix adhesion	71	69	0	1	1	47	65	0.1728	0.814118	17	21	0
GOTERM	low-density lipoprotein binding	13	13	0	0	0	85	167	0.2056	0.814121	3	5	0
GOTERM	response to organic nitrogen	26	24	0	2	0	16	42	0.2347	0.81421	6	8	0
GOTERM	molecular_function	654	529	34	61	30	20	57	0.0261	0.814296	132	151	0
GOTERM	central nervous system development	99	90	0	8	1	39	134	0.1603	0.814422	23	27	0
GOTERM	oligodendrocyte development	13	13	0	0	0	10	34	0.2071	0.814527	3	5	0
GOTERM	cellular response to starvation	10	10	0	0	0	26	52	0.2295	0.814768	3	4	0
GOTERM	cell wall macromolecule catabolic process	15	14	1	0	0	14	57	0.2511	0.814964	4	5	0
REACTOME	JNK_PHOSPHORYLATION_AND__ACTIVATION_MEDIATED_BY_ACTIVATED_HUMAN_TAK1	12	11	0	1	0	37	84	0.534	0.814976	3	3	0
GOTERM	transcription from RNA polymerase II promoter	178	164	4	8	2	30	60	0.1925	0.815	41	46	0
GOTERM	positive regulation of transcription from RNA polymerase II promoter	290	265	2	12	11	23	72	0.0195	0.81517	66	81	0
GOTERM	regulation of sensory perception of pain	10	10	0	0	0	16	102	0.2209	0.815176	3	4	0
GOTERM	microtubule-based flagellum	15	13	0	2	0	11	54	0.2015	0.815229	3	5	0
GOTERM	neuroprotection	14	13	0	1	0	108	107	0.2029	0.81533	3	5	0
REACTOME	TCR_SIGNALING	64	44	17	2	1	68	68	0.5599	0.815373	11	11	0
GOTERM	kinesin binding	11	10	0	1	0	51	67	0.2184	0.815435	3	4	0
GOTERM	steroid biosynthetic process	33	27	2	2	2	30	61	0.2151	0.815447	7	9	0
GOTERM	cyclin-dependent protein kinase activity	31	27	0	3	1	61	82	0.2114	0.815504	7	9	0
GOTERM	melanosome	87	80	2	4	1	29	45	0.028	0.815641	20	28	0
GOTERM	gamma-tubulin binding	10	10	0	0	0	38	41	0.2276	0.815649	3	4	0
GOTERM	retinoic acid receptor signaling pathway	10	10	0	0	0	51	59	0.2197	0.81572	3	4	0
GOTERM	superoxide metabolic process	14	10	0	4	0	14	44	0.2283	0.815768	3	4	0
GOTERM	cell fate determination	12	10	1	1	0	16	67	0.2262	0.815773	3	4	0
GOTERM	protein homodimerization activity	351	324	2	18	7	31	68	0.1811	0.81586	81	88	0
GOTERM	regulation of angiogenesis	17	17	0	0	0	20	43	0.2286	0.81587	4	6	0
GOTERM	motor activity	64	61	0	1	2	62	123	0.1649	0.815993	15	19	0
GOTERM	melanocyte differentiation	12	11	0	1	0	67	87	0.1156	0.816116	3	5	0
GOTERM	keratinocyte differentiation	34	26	1	0	7	18	30	0.1809	0.816225	7	9	0
REACTOME	S_PHASE	103	96	2	5	0	21	37	0.5378	0.816307	24	24	0
GOTERM	intracellular signaling cascade	300	273	3	19	5	52	115	0.174	0.816319	68	75	0
GOTERM	response to hydrogen peroxide	40	39	1	0	0	20	77	0.0938	0.816371	10	14	0
GOTERM	response to interleukin-1	19	17	0	2	0	43	102	0.2325	0.816371	4	6	0
REACTOME	PURINE_METABOLISM	30	28	0	2	0	32	55	0.5721	0.816528	7	7	0
GOTERM	positive regulation of interleukin-1 beta secretion	12	10	0	1	1	42	39	0.2314	0.816583	3	4	0
GOTERM	nicotinic acetylcholine-activated cation-selective channel activity	16	13	0	0	3	17	25	0.2006	0.816627	3	5	0
PANTHER_BIOLOGICAL_PROCESS	DNA_degradation	12	9	2	1	0	22	21	0.1613	0.816867	2	4	0
GOTERM	protein heterooligomerization	45	45	0	0	0	41	73	0.2161	0.816876	11	14	0
REACTOME	OPSINS	10	7	1	2	0	14	21	0.5635	0.81692	2	2	0
GOTERM	muscle contraction	99	92	0	4	3	33	77	0.1914	0.817125	23	27	0
GOTERM	neurotransmitter:sodium symporter activity	14	11	0	1	2	41	39	0.1135	0.817138	3	5	0
GOTERM	regulation of neuronal synaptic plasticity	13	13	0	0	0	8	33	0.2082	0.817149	3	5	0
GOTERM	nuclear inner membrane	22	20	1	1	0	48	67	0.2167	0.817209	5	7	0
GOTERM	apoptosis	455	418	7	20	10	29	70	0.0698	0.817248	105	117	0
GOTERM	small GTPase mediated signal transduction	202	180	4	15	3	30	67	0.1598	0.817282	45	51	0
GOTERM	acyl-CoA dehydrogenase activity	11	11	0	0	0	39	77	0.114	0.8174	3	5	0
GOTERM	induction of apoptosis by extracellular signals	92	81	1	9	1	52	103	0.1889	0.817491	20	24	0
GOTERM	regulation of neurotransmitter secretion	11	11	0	0	0	26	231	0.111	0.817573	3	5	0
GOTERM	phosphoinositide 3-kinase complex	11	11	0	0	0	86	113	0.1108	0.817606	3	5	0
GOTERM	estrogen receptor binding	13	13	0	0	0	104	78	0.207	0.817679	3	5	0
GOTERM	immunological synapse	11	10	0	1	0	11	33	0.2223	0.817746	3	4	0
GOTERM	transport vesicle membrane	12	10	1	1	0	111	95	0.2171	0.817764	3	4	0
GOTERM	diacylglycerol kinase activity	15	14	0	1	0	78	148	0.1123	0.817776	4	6	0
GOTERM	protein transport	406	374	6	18	8	34	68	0.1521	0.817866	94	102	0
GOTERM	nucleoside metabolic process	16	11	0	5	0	20	40	0.1196	0.817957	3	5	0
GOTERM	response to lipopolysaccharide	76	70	2	4	0	15	42	0.196	0.818041	18	21	0
GOTERM	peptide cross-linking	20	17	0	0	3	26	37	0.2398	0.818077	4	6	0
GOTERM	negative regulation of transcription from RNA polymerase II promoter	220	206	1	10	3	22	72	0.1948	0.818338	52	57	0
GOTERM	regulation of signal transduction	23	17	2	4	0	15	37	0.2331	0.819072	4	6	0
GOTERM	growth factor binding	22	21	0	0	1	48	86	0.2496	0.819229	5	7	0
GOTERM	steroid hormone receptor activity	46	45	0	1	0	45	111	0.219	0.819627	11	14	0
GOTERM	kinase activity	120	107	1	11	1	42	75	0.199	0.81983	27	31	0
GOTERM	negative regulation of cell differentiation	19	17	1	1	0	10	38	0.2393	0.819842	4	6	0
REACTOME	CENTROSOME_MATURATION	72	64	1	6	1	41	63	0.5535	0.81985	16	16	0
GOTERM	tumor necrosis factor receptor activity	10	7	0	1	2	7	26	0.2373	0.819924	2	3	0
GOTERM	histone deacetylase complex	28	23	0	4	1	48	155	0.0952	0.820055	6	9	0
Ingenuity	Leukocyte.Extravasation.Signaling	49	46	2	1	0	41	65	0.3606	0.820083	12	13	0
GOTERM	T cell activation	33	28	0	3	2	33	56	0.242	0.820221	7	9	0
GOTERM	1-phosphatidylinositol-3-kinase activity	11	11	0	0	0	86	112	0.1161	0.82036	3	5	0
GOTERM	regulation of vasoconstriction	15	14	0	1	0	34	106	0.2559	0.820365	4	5	0
GOTERM	Ras protein signal transduction	67	64	0	2	1	43	64	0.2267	0.820618	16	19	0
GOTERM	activation of protein kinase A activity	17	17	0	0	0	105	120	0.1031	0.820737	4	7	0
GOTERM	embryonic gut development	10	10	0	0	0	33	96	0.222	0.820803	3	4	0
GOTERM	sex differentiation	24	20	0	4	0	20	48	0.1017	0.820886	5	8	0
Panther	Axon_guidance_mediated_by_semaphorins	27	26	0	1	0	95	122	0.1836	0.820887	7	9	0
GOTERM	sarcomere organization	11	10	0	1	0	14	44	0.2255	0.821008	3	4	0
GOTERM	mismatched DNA binding	15	11	3	1	0	38	66	0.113	0.821025	3	5	0
GOTERM	histone deacetylation	17	14	0	3	0	34	129	0.2484	0.821156	4	5	0
GOTERM	glycogen biosynthetic process	9	8	0	1	0	31	64	0.1188	0.821308	2	4	0
GOTERM	quinone binding	9	8	0	0	1	13	17	0.1184	0.821468	2	4	0
GOTERM	protein amino acid phosphorylation	488	451	4	26	7	57	103	0.0687	0.821499	113	126	0
GOTERM	vesicle-mediated transport	171	160	1	5	5	36	60	0.2008	0.821637	40	45	0
GOTERM	embryonic skeletal system development	24	23	0	0	1	18	94	0.0933	0.821667	6	9	0
GOTERM	regulation of inflammatory response	12	11	0	1	0	8	17	0.2785	0.821757	3	4	0
GOTERM	cytokine receptor activity	16	14	1	1	0	23	43	0.2549	0.821787	4	5	0
GOTERM	sodium:potassium-exchanging ATPase activity	10	7	0	2	1	28	26	0.2418	0.822016	2	3	0
GOTERM	phosphoprotein phosphatase activity	36	31	2	3	0	44	75	0.2292	0.822074	8	10	0
GOTERM	vasodilation	14	14	0	0	0	44	116	0.2617	0.822138	4	5	0
GOTERM	transport vesicle	38	35	0	3	0	20	33	0.2328	0.822192	9	11	0
GOTERM	developmental growth	17	17	0	0	0	25	105	0.2386	0.822228	4	6	0
GOTERM	myofibril	15	13	0	0	2	32	72	0.2089	0.822408	3	5	0
GOTERM	positive regulation of vasodilation	12	11	0	1	0	6	42	0.2849	0.822513	3	4	0
GOTERM	copper ion transport	14	11	0	3	0	24	36	0.2826	0.822526	3	4	0
GOTERM	clathrin coated vesicle membrane	11	11	0	0	0	61	140	0.2862	0.822578	3	4	0
GOTERM	protein homooligomerization	60	60	0	0	0	37	63	0.2178	0.822618	15	18	0
GOTERM	double-strand break repair	36	35	0	1	0	42	73	0.2442	0.822677	9	11	0
GOTERM	FAD binding	71	64	1	6	0	37	67	0.2265	0.822691	16	19	0
GOTERM	pericentriolar material	11	11	0	0	0	46	65	0.2878	0.822704	3	4	0
GOTERM	heterotrimeric G-protein complex	27	24	0	1	2	62	107	0.231	0.822749	6	8	0
GOTERM	negative regulation of cell cycle	38	36	0	2	0	28	69	0.091	0.822846	9	13	0
GOTERM	cellular component organization	15	14	0	1	0	108	187	0.2649	0.822852	4	5	0
GOTERM	cellular amino acid biosynthetic process	23	21	0	2	0	31	39	0.2553	0.822856	5	7	0
GOTERM	protein export from nucleus	15	14	1	0	0	26	45	0.2578	0.822866	4	5	0
GOTERM	mitochondrial envelope	15	14	0	1	0	19	33	0.2616	0.822943	4	5	0
GOTERM	cell surface receptor linked signaling pathway	164	154	2	3	5	19	45	0.2151	0.823141	39	43	0
GOTERM	histone deacetylase activity	13	10	0	3	0	36	149	0.2243	0.823175	3	4	0
GOTERM	non-G-protein coupled 7TM receptor activity	11	11	0	0	0	4	16	0.1122	0.823334	3	5	0
GOTERM	Wnt receptor signaling pathway through beta-catenin	18	17	0	1	0	52	79	0.0401	0.823368	4	8	0
GOTERM	GTP-dependent protein binding	11	11	0	0	0	29	73	0.286	0.823428	3	4	0
GOTERM	ATPase binding	14	14	0	0	0	26	39	0.2564	0.823526	4	5	0
GOTERM	lipid biosynthetic process	25	20	1	4	0	38	61	0.0968	0.823534	5	8	0
GOTERM	induction of apoptosis by intracellular signals	15	14	0	1	0	40	92	0.2557	0.823587	4	5	0
Ingenuity	IL-10.Signaling	25	23	1	1	0	30	33	0.3454	0.823742	6	7	0
Panther	Cell_cycle	19	19	0	0	0	26	51	0.1756	0.823746	5	7	0
KEGG	KEGG_SPLICEOSOME	128	112	8	7	1	16	24	0.7045	0.823945	28	26	0
GOTERM	response to iron ion	10	10	0	0	0	42	57	0.2251	0.824041	3	4	0
GOTERM	defense response to virus	19	14	1	3	1	16	51	0.2622	0.824202	4	5	0
GOTERM	calcium-dependent cysteine-type endopeptidase activity	16	14	0	1	1	46	55	0.2527	0.824227	4	5	0
GOTERM	apical plasma membrane	153	138	3	8	4	37	74	0.2082	0.824367	35	39	0
GOTERM	ATP-dependent RNA helicase activity	18	14	2	2	0	26	26	0.2605	0.824382	4	5	0
GOTERM	proteasome complex	56	53	2	1	0	20	38	0.2342	0.824487	13	16	0
GOTERM	protein tyrosine/serine/threonine phosphatase activity	31	28	0	2	1	40	70	0.2454	0.824707	7	9	0
GOTERM	zinc ion transport	24	24	0	0	0	28	62	0.2319	0.82471	6	8	0
GOTERM	iron-sulfur cluster binding	11	11	0	0	0	21	30	0.2819	0.824745	3	4	0
GOTERM	ribosomal small subunit biogenesis	11	10	1	0	0	5	10	0.2238	0.824753	3	4	0
PANTHER_BIOLOGICAL_PROCESS	Sulfur_redox_metabolism	20	18	1	0	1	26	38	0.2804	0.824804	5	6	0
GOTERM	calcium ion homeostasis	10	10	0	0	0	32	43	0.2266	0.82488	3	4	0
GOTERM	cytoskeletal adaptor activity	14	13	0	1	0	104	142	0.2121	0.82491	3	5	0
GOTERM	sarcolemma	57	52	0	5	0	38	128	0.2085	0.825145	13	16	0
GOTERM	apoptotic mitochondrial changes	11	8	0	3	0	34	39	0.1158	0.825204	2	4	0
GOTERM	protein amino acid ADP-ribosylation	22	21	0	0	1	32	65	0.2516	0.825259	5	7	0
GOTERM	retrograde vesicle-mediated transport, Golgi to ER	21	21	0	0	0	31	51	0.2551	0.825286	5	7	0
GOTERM	negative regulation of apoptosis	129	122	1	4	2	23	56	0.1935	0.82546	31	35	0
GOTERM	PML body	33	31	0	2	0	48	62	0.2244	0.825615	8	10	0
GOTERM	polysome	13	11	0	2	0	70	97	0.2835	0.825627	3	4	0
GOTERM	cytokine binding	10	10	0	0	0	12	23	0.2219	0.82565	3	4	0
GOTERM	adrenal gland development	11	10	0	1	0	10	68	0.2205	0.825694	3	4	0
GOTERM	integrin-mediated signaling pathway	57	53	0	1	3	58	103	0.2347	0.825735	13	16	0
GOTERM	COPI coating of Golgi vesicle	10	10	0	0	0	29	41	0.22	0.825803	3	4	0
GOTERM	protein serine/threonine kinase activity	337	303	5	24	5	57	101	0.2007	0.825829	76	82	0
PANTHER_BIOLOGICAL_PROCESS	JAK-STAT_cascade	85	61	8	1	15	21	39	0.2509	0.825867	15	18	0
GOTERM	activation of MAPKK activity	23	23	0	0	0	72	90	0.1929	0.825874	6	8	0
GOTERM	potassium channel regulator activity	23	23	0	0	0	27	75	0.0946	0.82634	6	9	0
GOTERM	transcription factor activity	947	777	27	58	85	20	59	0.02	0.826494	194	216	0
GOTERM	pigmentation	22	18	0	4	0	44	88	0.0219	0.826783	5	9	0
GOTERM	response to tumor necrosis factor	13	13	0	0	0	22	52	0.2098	0.827308	3	5	0
GOTERM	acid phosphatase activity	11	10	0	1	0	38	35	0.2243	0.827329	3	4	0
PANTHER_BIOLOGICAL_PROCESS	Protein_methylation	10	9	0	1	0	46	46	0.1752	0.827542	2	4	0
REACTOME	CALCITONIN_LIKE_LIGAND_RECEPTORS	10	8	0	1	1	17	44	0.6389	0.827571	2	2	0
Panther	Cytoskeletal_regulation_by_Rho_GTPase	29	27	0	2	0	23	75	0.2106	0.827747	7	9	0
GOTERM	autophagic vacuole membrane	13	13	0	0	0	12	12	0.211	0.827899	3	5	0
GOTERM	transforming growth factor beta binding	10	10	0	0	0	44	71	0.2239	0.827926	3	4	0
GOTERM	anaphase-promoting complex	22	20	0	2	0	36	63	0.0992	0.82795	5	8	0
GOTERM	translation initiation factor activity	52	46	2	4	0	19	36	0.085	0.827966	12	16	0
GOTERM	GTPase activator activity	160	142	6	11	1	83	122	0.159	0.828231	36	41	0
PANTHER_BIOLOGICAL_PROCESS	Phosphate_transport	17	15	1	0	1	23	37	0.152	0.828628	4	6	0
GOTERM	natural killer cell activation	13	11	1	0	1	7	13	0.1182	0.82927	3	5	0
Ingenuity	Axonal.Guidance.Signaling	67	62	2	3	0	73	126	0.3808	0.829339	16	17	0
GOTERM	phospholipid binding	50	47	0	2	1	29	76	0.1726	0.829763	12	15	0
GOTERM	regulation of exocytosis	11	11	0	0	0	83	147	0.2816	0.830167	3	4	0
GOTERM	kidney development	53	52	0	1	0	39	71	0.0795	0.830285	13	18	0
REACTOME	LIPOPROTEIN_METABOLISM	27	24	0	1	2	30	54	0.5802	0.830386	6	6	0
GOTERM	glycosaminoglycan biosynthetic process	11	11	0	0	0	29	97	0.2857	0.831096	3	4	0
REACTOME	SNRNP_ASSEMBLY	50	48	2	0	0	29	40	0.5595	0.831354	12	12	0
GOTERM	ATP-dependent helicase activity	63	57	1	4	1	45	68	0.2388	0.832125	14	17	0
GOTERM	cholesterol transporter activity	12	11	0	0	1	22	36	0.2891	0.832398	3	4	0
GOTERM	tissue regeneration	20	20	0	0	0	26	46	0.1024	0.832463	5	8	0
GOTERM	cartilage development	37	35	1	1	0	35	103	0.2486	0.832494	9	11	0
GOTERM	adult walking behavior	21	21	0	0	0	102	175	0.264	0.832627	5	7	0
Ingenuity	PXR.RXR.Activation	49	45	1	0	3	32	57	0.5876	0.833116	11	11	0
PANTHER_BIOLOGICAL_PROCESS	B-cell-_and_antibody-mediated_immunity	97	68	13	4	12	15	36	0.2376	0.833258	17	20	0
GOTERM	reverse cholesterol transport	16	14	1	0	1	20	41	0.0362	0.833598	4	7	0
Ingenuity	Natural.Killer.Cell.Signaling	26	24	1	0	1	14	33	0.3925	0.83365	6	7	0
GOTERM	muscle homeostasis	13	11	0	2	0	17	88	0.2891	0.833848	3	4	0
GOTERM	voltage-gated chloride channel activity	16	11	1	3	1	37	58	0.2871	0.833914	3	4	0
PANTHER_BIOLOGICAL_PROCESS	Translational_regulation	88	56	30	1	1	23	55	0.3155	0.833923	14	16	0
GOTERM	cation transmembrane transporter activity	19	19	0	0	0	36	56	0.0742	0.834278	5	8	0
GOTERM	estradiol 17-beta-dehydrogenase activity	12	11	0	1	0	24	49	0.2917	0.834469	3	4	0
GOTERM	activation of NF-kappaB-inducing kinase activity	13	11	0	2	0	33	38	0.2879	0.835164	3	4	0
REACTOME	HOST_INTERACTIONS_OF_HIV_FACTORS	120	113	4	3	0	27	52	0.5568	0.835279	28	28	0
PANTHER_BIOLOGICAL_PROCESS	Chromosome_segregation	121	90	19	10	2	23	44	0.3003	0.83563	23	25	0
Ingenuity	B.Cell.Receptor.Signaling	35	33	0	2	0	58	67	0.2956	0.836626	8	10	0
GOTERM	ER overload response	9	8	0	1	0	24	55	0.116	0.836655	2	4	0
REACTOME	PLATELET_DEGRANULATION	86	72	3	8	3	25	44	0.0378	0.836688	18	25	0
PANTHER_BIOLOGICAL_PROCESS	Glycolysis	46	32	8	3	3	18	37	0.2585	0.836764	8	10	0
GOTERM	negative regulation of microtubule depolymerization	14	11	0	3	0	134	140	0.2889	0.836768	3	4	0
GOTERM	NF-kappaB binding	14	13	0	1	0	41	101	0.0839	0.837198	3	6	0
GOTERM	positive regulation of interferon-gamma production	11	11	0	0	0	16	19	0.2943	0.837345	3	4	0
GOTERM	transcription activator activity	219	200	2	14	3	35	69	0.2181	0.837538	50	55	0
REACTOME	METABOLISM_OF_LIPIDS_AND_LIPOPROTEINS	228	206	2	10	10	37	61	0.549	0.83754	52	51	0
GOTERM	post-translational protein modification	28	25	0	3	0	41	57	0.0688	0.838541	6	10	0
PANTHER_BIOLOGICAL_PROCESS	mRNA_transcription_regulation	1459	1025	184	86	164	22	59	0.1407	0.838637	256	267	0
GOTERM	spindle microtubule	22	19	0	3	0	29	63	0.0739	0.83882	5	8	0
GOTERM	voltage-gated potassium channel complex	85	81	0	3	1	27	118	0.0551	0.83909	20	27	0
GOTERM	response to pH	11	8	0	3	0	26	78	0.1155	0.839115	2	4	0
PANTHER_BIOLOGICAL_PROCESS	Regulation_of_vasoconstriction,_dilation	43	36	1	4	2	18	32	0.4215	0.839474	9	10	0
GOTERM	transcription factor binding	148	132	1	11	4	35	74	0.2335	0.839786	33	37	0
GOTERM	eukaryotic translation initiation factor 3 complex	14	13	1	0	0	19	30	0.0802	0.840108	3	6	0
PANTHER_BIOLOGICAL_PROCESS	Ion_transport	44	40	1	1	2	23	56	0.1771	0.840271	10	13	0
PANTHER_BIOLOGICAL_PROCESS	Acyl-CoA_metabolism	22	18	1	3	0	33	42	0.1368	0.840535	5	7	0
PANTHER_BIOLOGICAL_PROCESS	Cell_proliferation_and_differentiation	1028	767	125	54	82	24	69	0.1779	0.840623	192	201	0
Ingenuity	Dopamine.Receptor.Signaling	17	16	0	1	0	11	30	0.5976	0.840875	4	4	0
GOTERM	response to zinc ion	16	16	0	0	0	25	30	0.0784	0.841002	4	7	0
PANTHER_BIOLOGICAL_PROCESS	Purine_metabolism	65	55	7	3	0	32	59	0.1875	0.841172	14	17	0
GOTERM	carbohydrate binding	20	16	0	4	0	21	42	0.0777	0.841398	4	7	0
GOTERM	establishment or maintenance of cell polarity	18	18	0	0	0	132	159	0.2791	0.841594	5	6	0
Panther	Arginine_biosynthesis	7	5	0	1	1	26	26	0.3589	0.842067	1	2	0
GOTERM	learning or memory	30	25	0	5	0	33	105	0.2643	0.842381	6	8	0
PANTHER_BIOLOGICAL_PROCESS	Oncogenesis	182	139	25	16	2	36	77	0.1726	0.84261	35	40	0
GOTERM	positive regulation of inflammatory response	20	18	0	1	1	23	68	0.2788	0.8428	5	6	0
PANTHER_BIOLOGICAL_PROCESS	Amino_acid_metabolism	62	50	8	3	1	24	36	0.2474	0.842951	13	15	0
GOTERM	protein amino acid deacetylation	11	8	0	3	0	21	24	0.3136	0.843693	2	3	0
GOTERM	epidermal growth factor receptor signaling pathway	27	25	1	1	0	100	101	0.0693	0.843723	6	10	0
GOTERM	lipid homeostasis	11	11	0	0	0	22	70	0.2957	0.843893	3	4	0
GOTERM	prostaglandin metabolic process	9	8	0	0	1	21	23	0.1141	0.844407	2	4	0
GOTERM	muscle myosin complex	15	13	0	0	2	23	31	0.0792	0.844437	3	6	0
GOTERM	single fertilization	31	25	3	2	1	14	25	0.2737	0.844713	6	8	0
GOTERM	circadian rhythm	29	29	0	0	0	33	86	0.0842	0.844764	7	11	0
PANTHER_BIOLOGICAL_PROCESS	Endocytosis	123	98	17	6	2	49	78	0.3083	0.844866	25	27	0
PANTHER_BIOLOGICAL_PROCESS	Protein_folding	186	129	47	7	3	17	29	0.0333	0.845229	32	42	0
Ingenuity	EGF.Signaling	21	20	0	1	0	78	88	0.3927	0.845468	5	6	0
GOTERM	amino acid transmembrane transporter activity	28	25	0	3	0	41	47	0.2698	0.845532	6	8	0
GOTERM	G2/M transition of mitotic cell cycle	18	18	0	0	0	48	90	0.2858	0.845598	5	6	0
PANTHER_BIOLOGICAL_PROCESS	Cytokinesis	115	82	25	6	2	26	44	0.0638	0.845823	21	27	0
BIOCARTA	CCR5_PATHWAY	18	17	1	0	0	15	93	0.8366	0.84587	4	3	0
GOTERM	dorsal/ventral pattern formation	29	28	0	0	1	23	62	0.0289	0.845878	7	12	0
GOTERM	skin development	23	18	1	4	0	19	59	0.285	0.846057	5	6	0
GOTERM	negative regulation of gene-specific transcription	19	18	1	0	0	13	64	0.2824	0.846118	5	6	0
GOTERM	presynaptic membrane	34	32	0	2	0	154	280	0.2694	0.846423	8	10	0
GOTERM	response to steroid hormone stimulus	14	13	0	1	0	10	15	0.0808	0.8465	3	6	0
GOTERM	voltage-gated calcium channel complex	22	18	0	2	2	113	191	0.2824	0.846551	5	6	0
GOTERM	embryonic digit morphogenesis	25	25	0	0	0	41	82	0.2699	0.846583	6	8	0
GOTERM	dolichyl-diphosphooligosaccharide-protein glycotransferase activity	9	8	0	1	0	30	63	0.1151	0.846587	2	4	0
GOTERM	ESC/E(Z) complex	9	8	0	1	0	54	81	0.322	0.846732	2	3	0
GOTERM	regulation of ARF GTPase activity	32	28	3	1	0	45	91	0.0691	0.846757	7	11	0
PANTHER_BIOLOGICAL_PROCESS	Other_protein_targeting_and_localization	18	16	1	0	1	26	28	0.1955	0.846918	4	6	0
GOTERM	cellular iron ion homeostasis	28	25	1	2	0	21	28	0.2638	0.84692	6	8	0
PANTHER_BIOLOGICAL_PROCESS	mRNA_end-processing_and_stability	20	15	2	3	0	31	47	0.3029	0.84701	4	5	0
Panther	Gamma-aminobutyric_acid_synthesis	5	5	0	0	0	44	73	0.7584	0.847023	1	1	0
PANTHER_BIOLOGICAL_PROCESS	Amino_acid_biosynthesis	46	40	4	2	0	30	42	0.416	0.847032	10	11	0
Ingenuity	Insulin.Receptor.Signaling	35	34	0	1	0	71	94	0.3288	0.84704	9	10	0
PANTHER_BIOLOGICAL_PROCESS	Carbohydrate_metabolism	152	117	20	10	5	19	60	0.385	0.847052	29	31	0
PANTHER_BIOLOGICAL_PROCESS	Cell_adhesion	622	452	54	28	88	45	157	0.2758	0.847112	113	118	0
KEGG	KEGG_BIOSYNTHESIS_OF_UNSATURATED_FATTY_ACIDS	22	20	0	0	2	41	63	0.7819	0.8472	5	4	0
GOTERM	cell migration	57	54	0	3	0	61	99	0.2503	0.847234	14	16	0
GOTERM	histone H3 acetylation	24	22	0	2	0	30	68	0.0774	0.847374	6	9	0
GOTERM	cellular carbohydrate metabolic process	10	8	0	0	2	21	27	0.32	0.847636	2	3	0
GOTERM	Rho GTPase activator activity	22	18	1	3	0	55	96	0.2825	0.847715	5	6	0
GOTERM	cellular copper ion homeostasis	10	8	0	2	0	17	63	0.3213	0.847772	2	3	0
GOTERM	synaptic vesicle membrane	44	43	0	1	0	64	104	0.2604	0.847878	11	13	0
GOTERM	protein localization	53	51	0	2	0	37	98	0.0625	0.847954	13	18	0
GOTERM	2-oxoglutarate metabolic process	15	13	0	1	1	24	45	0.0815	0.847955	3	6	0
PANTHER_BIOLOGICAL_PROCESS	Cell_cycle	125	99	10	13	3	32	78	0.2509	0.84813	25	28	0
GOTERM	triglyceride metabolic process	24	22	0	0	2	16	31	0.2939	0.84843	6	7	0
GOTERM	cholesterol metabolic process	57	54	0	2	1	25	50	0.2565	0.848514	14	16	0
GOTERM	odontogenesis of dentine-containing tooth	36	32	0	3	1	29	59	0.2627	0.848519	8	10	0
GOTERM	positive regulation of cell adhesion	16	15	1	0	0	37	73	0.3148	0.848757	4	5	0
PANTHER_BIOLOGICAL_PROCESS	Other_lipid,_fatty_acid_and_steroid_metabolism	25	24	0	1	0	15	54	0.2298	0.848893	6	8	0
GOTERM	response to amino acid stimulus	15	15	0	0	0	24	54	0.3139	0.849036	4	5	0
KEGG	KEGG_PORPHYRIN_AND_CHLOROPHYLL_METABOLISM	41	29	2	2	8	20	33	0.7698	0.849148	7	6	0
KEGG	KEGG_GLYCOLYSIS_GLUCONEOGENESIS	62	51	0	4	7	19	26	0.7608	0.849484	13	11	0
GOTERM	anchored to membrane	115	92	2	6	15	20	154	0.2716	0.849496	23	26	0
GOTERM	midbrain development	15	15	0	0	0	8	23	0.3038	0.84958	4	5	0
GOTERM	mRNA catabolic process	10	8	1	0	1	54	83	0.3258	0.849764	2	3	0
PANTHER_BIOLOGICAL_PROCESS	Other_intracellular_signaling_cascade	225	194	20	11	0	54	129	0.1566	0.849892	49	55	0
REACTOME	SEMA4D_IN_SEMAPHORIN_SIGNALING	29	29	0	0	0	41	67	0.6113	0.850109	7	7	0
Ingenuity	14-3-3-mediated.Signaling	24	22	1	1	0	53	62	0.2855	0.850514	6	7	0
GOTERM	metabolic process	483	406	9	32	36	29	60	0.224	0.850568	102	108	0
GOTERM	cell surface	200	183	4	11	2	31	86	0.2495	0.850784	46	50	0
GOTERM	insulin-like growth factor receptor signaling pathway	9	8	0	1	0	73	135	0.3352	0.850824	2	3	0
GOTERM	P-P-bond-hydrolysis-driven protein transmembrane transporter activity	11	8	2	1	0	18	19	0.3213	0.850837	2	3	0
GOTERM	metallopeptidase activity	91	80	1	6	4	48	121	0.2512	0.850999	20	23	0
GOTERM	integrin complex	28	25	0	0	3	79	89	0.2767	0.851083	6	8	0
GOTERM	RNA splicing	265	233	11	14	7	20	42	0.2414	0.851086	58	63	0
GOTERM	promoter binding	74	66	1	7	0	36	62	0.273	0.851108	17	19	0
REACTOME	INFLUENZA_VIRAL_RNA_TRANSCRIPTION_AND_REPLICATION	100	90	1	6	3	5	11	0.5803	0.851147	23	22	0
GOTERM	response to calcium ion	44	42	0	1	1	40	82	0.0746	0.851236	11	15	0
GOTERM	mesoderm formation	22	22	0	0	0	61	86	0.3091	0.851272	6	7	0
GOTERM	acyltransferase activity	139	118	6	10	5	29	49	0.2549	0.851422	30	33	0
GOTERM	cAMP-dependent protein kinase regulator activity	16	16	0	0	0	23	78	0.0791	0.85155	4	7	0
KEGG	KEGG_ABC_TRANSPORTERS	44	38	2	3	1	78	100	0.768	0.851686	10	8	0
GOTERM	embryonic development	69	65	1	3	0	29	74	0.2519	0.852018	16	19	0
GOTERM	regulation of fatty acid oxidation	17	15	0	2	0	39	71	0.3133	0.852045	4	5	0
GOTERM	substrate-specific transmembrane transporter activity	15	15	0	0	0	31	65	0.3089	0.852086	4	5	0
GOTERM	skeletal system development	126	114	2	8	2	23	63	0.2442	0.852096	29	32	0
GOTERM	induction of apoptosis	172	164	4	3	1	23	66	0.2524	0.852113	41	45	0
GOTERM	positive regulation of translation	17	15	0	2	0	31	74	0.3077	0.852127	4	5	0
GOTERM	regulation of G-protein coupled receptor protein signaling pathway	31	29	0	1	1	64	114	0.2857	0.852175	7	9	0
GOTERM	cellular response to extracellular stimulus	15	15	0	0	0	11	39	0.3086	0.852281	4	5	0
GOTERM	generation of precursor metabolites and energy	57	54	0	3	0	13	36	0.2622	0.852312	14	16	0
GOTERM	response to cold	20	18	0	2	0	13	32	0.2848	0.852313	5	6	0
GOTERM	interspecies interaction between organisms	287	256	9	13	9	34	55	0.2388	0.852344	64	69	0
REACTOME	INTEGRATION_OF_ENERGY_METABOLISM	229	193	14	14	8	19	53	0.0285	0.852371	48	60	0
GOTERM	cell cycle	461	410	3	32	16	33	56	0.2511	0.852484	103	108	0
GOTERM	calcium channel activity	41	40	0	0	1	74	123	0.2836	0.852513	10	12	0
GOTERM	myeloid cell differentiation	15	15	0	0	0	23	54	0.3226	0.852514	4	5	0
PANTHER_BIOLOGICAL_PROCESS	Lipid,_fatty_acid_and_steroid_metabolism	38	36	0	2	0	45	62	0.4147	0.852707	9	10	0
GOTERM	skeletal system morphogenesis	24	22	1	1	0	40	94	0.3005	0.852715	6	7	0
PANTHER_BIOLOGICAL_PROCESS	rRNA_metabolism	66	56	4	6	0	14	22	0.3072	0.852765	14	16	0
GOTERM	cellular response to insulin stimulus	37	36	0	1	0	44	94	0.2754	0.852784	9	11	0
GOTERM	positive regulation of anti-apoptosis	30	29	0	1	0	39	122	0.2975	0.852859	7	9	0
GOTERM	cytoskeletal protein binding	40	40	0	0	0	63	98	0.2819	0.852925	10	12	0
GOTERM	negative regulation of adenylate cyclase activity	19	19	0	0	0	31	146	0.0748	0.85307	5	8	0
GOTERM	myosin complex	41	40	0	0	1	65	120	0.28	0.85331	10	12	0
REACTOME	REGULATION_OF_INSULIN_SECRETION_BY_ACETYLCHOLINE	22	21	0	0	1	81	169	0.6292	0.853495	5	5	0
GOTERM	cell growth	44	40	1	3	0	26	63	0.2786	0.853575	10	12	0
PANTHER_BIOLOGICAL_PROCESS	Other_protein_metabolism	48	39	5	3	1	41	51	0.2524	0.853598	10	12	0
GOTERM	female pregnancy	66	57	0	2	7	16	43	0.0582	0.853917	14	20	0
GOTERM	pituitary gland development	17	15	0	2	0	14	42	0.3175	0.853933	4	5	0
GOTERM	acid-amino acid ligase activity	34	33	0	1	0	118	172	0.2932	0.853933	8	10	0
GOTERM	insulin secretion	23	22	0	1	0	40	88	0.301	0.85409	6	7	0
GOTERM	response to glucose stimulus	42	40	0	2	0	23	61	0.2836	0.854492	10	12	0
PANTHER_BIOLOGICAL_PROCESS	Other_polysaccharide_metabolism	142	109	12	7	14	46	97	0.3841	0.855039	27	29	0
PANTHER_BIOLOGICAL_PROCESS	Protein_ADP-ribosylation	10	10	0	0	0	17	51	0.4714	0.855047	3	3	0
PANTHER_BIOLOGICAL_PROCESS	Gametogenesis	53	23	10	19	1	38	55	0.0943	0.855113	6	9	0
GOTERM	cell death	116	107	2	6	1	35	93	0.264	0.85514	27	30	0
GOTERM	response to cytokine stimulus	46	44	0	2	0	18	47	0.2921	0.855317	11	13	0
GOTERM	RNA polymerase II transcription factor activity, enhancer binding	33	33	0	0	0	23	69	0.2949	0.855358	8	10	0
Panther	Adrenaline_and_noradrenaline_biosynthesis	15	14	0	0	1	46	46	0.7241	0.855979	4	3	0
PANTHER_MOLECULAR_FUNCTION	Tumor_necrosis_factor_receptor	14	11	0	0	3	15	30	0.29	0.85614	3	4	0
GOTERM	guanyl-nucleotide exchange factor activity	119	109	0	7	3	115	148	0.0036	0.856263	27	40	0
PANTHER_BIOLOGICAL_PROCESS	Segment_specification	100	70	6	9	15	6	61	0.1997	0.856269	18	21	0
GOTERM	activation of caspase activity	46	42	2	1	1	29	71	0.0751	0.856282	11	15	0
REACTOME	RNA_POLYMERASE_I_TRANSCRIPTION_INITIATION	24	21	2	1	0	34	48	0.6364	0.856488	5	5	0
GOTERM	axonemal dynein complex	12	12	0	0	0	190	189	0.3437	0.856644	3	4	0
Ingenuity	Cell.Cycle.G1.S.Checkpoint.Regulation	18	15	0	2	1	31	135	0.3195	0.856932	4	5	0
PANTHER_BIOLOGICAL_PROCESS	Ectoderm_development	105	60	26	3	16	19	57	0.2167	0.857267	15	18	0
GOTERM	oxidoreductase activity	438	368	14	30	26	27	55	0.2614	0.857512	92	97	0
GOTERM	microsome	232	192	5	13	22	31	52	0.2708	0.857849	48	52	0
Ingenuity	PTEN.Signaling	24	23	1	0	0	42	66	0.7147	0.85786	6	5	0
GOTERM	methyltransferase activity	117	108	3	6	0	27	53	0.2807	0.857998	27	30	0
GOTERM	hydrogen ion transmembrane transporter activity	21	19	2	0	0	11	18	0.3281	0.858084	5	6	0
GOTERM	acetylcholine receptor activity	13	12	0	0	1	17	26	0.3489	0.858335	3	4	0
GOTERM	adenylate cyclase activity	12	12	0	0	0	127	136	0.3423	0.858495	3	4	0
GOTERM	neural tube closure	27	26	1	0	0	38	59	0.3145	0.858696	7	8	0
GOTERM	response to DNA damage stimulus	83	74	2	6	1	33	59	0.283	0.859133	19	21	0
GOTERM	Rac GTPase binding	11	8	0	3	0	47	119	0.1079	0.859437	2	4	0
GOTERM	mitotic sister chromatid segregation	13	12	0	1	0	26	26	0.347	0.859492	3	4	0
GOTERM	neurotransmitter secretion	21	19	0	1	1	24	176	0.3247	0.859774	5	6	0
REACTOME	FORMATION_OF_ATP_BY_CHEMIOSMOTIC_COUPLING	15	13	2	0	0	8	9	0.6642	0.86006	3	3	0
GOTERM	small conjugating protein ligase activity	11	8	0	3	0	41	44	0.1131	0.860139	2	4	0
PANTHER_BIOLOGICAL_PROCESS	Induction_of_apoptosis	165	124	20	7	14	26	59	0.2824	0.860166	31	34	0
REACTOME	CHOLESTEROL_BIOSYNTHESIS	21	17	0	3	1	22	20	0.6506	0.860261	4	4	0
GOTERM	steroid binding	29	26	1	2	0	35	97	0.3198	0.861204	7	8	0
REACTOME	METABLISM_OF_NUCLEOTIDES	71	66	0	4	1	28	58	0.61	0.861255	17	16	0
PANTHER_BIOLOGICAL_PROCESS	Glycogen_metabolism	52	37	8	5	2	25	56	0.1879	0.861263	9	12	0
PANTHER_BIOLOGICAL_PROCESS	Phagocytosis	39	36	2	1	0	74	158	0.4029	0.861345	9	10	0
REACTOME	AMINE_COMPOUND_SLC_TRANSPORTERS	29	25	1	1	2	42	61	0.0094	0.8616	6	12	0
PANTHER_BIOLOGICAL_PROCESS	Other_homeostasis_activities	69	56	6	4	3	15	45	0.4178	0.862449	14	15	0
PANTHER_BIOLOGICAL_PROCESS	Other_mRNA_transcription	21	17	1	3	0	39	95	0.1048	0.862925	4	7	0
PANTHER_BIOLOGICAL_PROCESS	Neurogenesis	587	481	35	24	47	35	130	0.093	0.863132	120	132	0
GOTERM	integrin binding	60	55	1	2	2	49	74	0.0663	0.863745	14	19	0
GOTERM	cytoskeleton organization	62	59	0	2	1	52	115	0.2938	0.863788	15	17	0
GOTERM	positive regulation vascular endothelial growth factor production	10	8	0	1	1	54	52	0.1105	0.864699	2	4	0
GOTERM	DNA-directed RNA polymerase activity	38	35	1	1	1	16	25	0.3787	0.864703	9	10	0
GOTERM	protein-chromophore linkage	16	13	2	1	0	36	70	0.4123	0.864706	3	4	0
GOTERM	sensory perception of sound	91	86	2	3	0	49	133	0.2992	0.865067	22	24	0
GOTERM	neuron projection	56	52	0	4	0	55	186	0.3113	0.86508	13	15	0
GOTERM	glycosaminoglycan binding	14	13	0	1	0	44	120	0.4109	0.865127	3	4	0
GOTERM	MAP kinase kinase activity	13	13	0	0	0	81	99	0.409	0.865151	3	4	0
PANTHER_BIOLOGICAL_PROCESS	Gut_mesoderm_development	14	14	0	0	0	24	58	0.2586	0.865209	4	5	0
GOTERM	NuA4 histone acetyltransferase complex	14	13	0	1	0	25	36	0.4184	0.865292	3	4	0
PANTHER_BIOLOGICAL_PROCESS	Protein_modification	219	172	30	9	8	36	70	0.315	0.865297	43	46	0
GOTERM	lysosphingolipid and lysophosphatidic acid receptor activity	13	12	0	1	0	5	25	0.3504	0.865331	3	4	0
GOTERM	vesicle membrane	14	13	0	1	0	46	79	0.416	0.865338	3	4	0
GOTERM	endosome to lysosome transport	14	13	1	0	0	23	37	0.4148	0.865344	3	4	0
Panther	Coenzyme_A_biosynthesis	7	7	0	0	0	24	26	0.8703	0.865372	2	1	0
GOTERM	spindle pole	48	46	0	1	1	30	42	0.3576	0.865582	12	13	0
Ingenuity	Clutamate.Receptor.Signaling	14	14	0	0	0	99	256	0.7153	0.865595	4	3	0
GOTERM	very-low-density lipoprotein particle	20	13	1	2	4	14	15	0.4156	0.865598	3	4	0
GOTERM	calcium ion binding	614	492	10	28	84	45	111	0.2803	0.865739	123	128	0
GOTERM	regulation of cell growth	58	56	0	1	1	23	97	0.3156	0.865825	14	16	0
GOTERM	microvillus membrane	11	8	0	3	0	38	46	0.1125	0.865936	2	4	0
GOTERM	MAP kinase kinase kinase activity	15	14	0	1	0	73	93	0.0366	0.86594	4	7	0
GOTERM	collagen binding	32	30	0	1	1	53	97	0.3263	0.866009	8	9	0
GOTERM	ion transmembrane transporter activity	16	13	0	1	2	37	50	0.4134	0.866091	3	4	0
PANTHER_BIOLOGICAL_PROCESS	Interferon-mediated_immunity	63	43	2	0	18	13	16	0.1667	0.866109	11	14	0
GOTERM	spliceosomal complex	123	111	4	6	2	19	27	0.3395	0.866144	28	30	0
GOTERM	cAMP-dependent protein kinase complex	10	8	0	2	0	107	118	0.111	0.866158	2	4	0
PANTHER_MOLECULAR_FUNCTION	Acetylcholine_receptor	18	14	1	0	3	17	25	0.2582	0.866161	4	5	0
GOTERM	phospholipid-translocating ATPase activity	15	13	0	2	0	172	198	0.4135	0.866174	3	4	0
GOTERM	elevation of cytosolic calcium ion concentration	88	80	0	6	2	13	53	0.3445	0.866226	20	22	0
GOTERM	positive regulation of neuron differentiation	20	20	0	0	0	7	52	0.3851	0.866319	5	6	0
GOTERM	cAMP binding	14	13	0	1	0	89	132	0.4165	0.866338	3	4	0
GOTERM	regulation of GTPase activity	16	13	0	3	0	85	120	0.4133	0.866384	3	4	0
GOTERM	translation	211	185	8	10	8	7	19	0.3334	0.866429	46	49	0
Ingenuity	Aryl.Hydrocarbon.Receptor.Signaling	52	48	0	4	0	31	62	0.6846	0.866458	12	11	0
GOTERM	specific transcriptional repressor activity	34	30	0	4	0	39	98	0.3267	0.866521	8	9	0
GOTERM	isoprenoid biosynthetic process	14	13	0	0	1	24	68	0.4188	0.866552	3	4	0
GOTERM	phosphate metabolic process	21	20	0	0	1	40	177	0.3875	0.8666	5	6	0
GOTERM	microfilament motor activity	14	13	0	0	1	87	108	0.4104	0.866623	3	4	0
PANTHER_MOLECULAR_FUNCTION	Other_signaling_molecule	259	211	25	14	9	31	105	0.2068	0.866643	53	58	0
Panther	Glycolysis	14	12	0	2	0	15	22	0.8486	0.866709	3	2	0
GOTERM	positive regulation of protein secretion	13	13	0	0	0	23	47	0.4148	0.866804	3	4	0
GOTERM	Wnt receptor signaling pathway, calcium modulating pathway	21	19	0	0	2	25	38	0.3372	0.866913	5	6	0
GOTERM	cytosolic small ribosomal subunit	38	35	1	2	0	4	5	0.3704	0.866957	9	10	0
PANTHER_BIOLOGICAL_PROCESS	DNA_repair	169	135	25	9	0	37	66	0.2201	0.867124	34	38	0
GOTERM	G-protein-coupled receptor binding	22	20	0	2	0	8	30	0.3817	0.867189	5	6	0
GOTERM	cell projection	84	78	1	5	0	51	108	0.2961	0.867189	20	22	0
GOTERM	binding of sperm to zona pellucida	15	13	0	2	0	21	35	0.411	0.86727	3	4	0
Panther	JAK/STAT_signaling_pathway	8	8	0	0	0	27	72	0.3215	0.867278	2	3	0
GOTERM	response to oxidative stress	103	100	1	1	1	17	49	0.3536	0.867323	25	27	0
GOTERM	cortical actin cytoskeleton organization	13	13	0	0	0	35	89	0.4159	0.867324	3	4	0
GOTERM	protein amino acid methylation	14	13	0	1	0	22	39	0.4204	0.867366	3	4	0
GOTERM	NADH dehydrogenase activity	14	13	1	0	0	12	16	0.4168	0.867382	3	4	0
GOTERM	DNA-directed RNA polymerase II, core complex	14	13	0	1	0	9	19	0.4171	0.867393	3	4	0
GOTERM	protein polymerization	29	23	1	2	3	7	9	0.34	0.867396	6	7	0
GOTERM	protein phosphatase binding	24	24	0	0	0	62	96	0.384	0.867456	6	7	0
GOTERM	endoplasmic reticulum unfolded protein response	20	19	0	1	0	17	39	0.3375	0.86756	5	6	0
GOTERM	inorganic anion exchanger activity	13	12	0	0	1	21	97	0.3546	0.867672	3	4	0
PANTHER_BIOLOGICAL_PROCESS	Muscle_contraction	198	164	23	4	7	28	102	0.4648	0.868065	41	42	0
GOTERM	ovarian follicle development	32	30	0	2	0	13	39	0.3251	0.868177	8	9	0
GOTERM	oxidation reduction	537	447	10	38	42	25	52	0.2727	0.868207	112	117	0
GOTERM	lipid binding	116	107	0	3	6	17	49	0.0666	0.868257	27	34	0
PANTHER_BIOLOGICAL_PROCESS	Nucleoside,_nucleotide_and_nucleic_acid_metabolism	267	185	61	14	7	26	49	0.275	0.868302	46	50	0
GOTERM	ubiquitin binding	20	20	0	0	0	33	41	0.3824	0.868331	5	6	0
GOTERM	condensed nuclear chromosome	24	20	0	4	0	27	53	0.3857	0.868357	5	6	0
PANTHER_BIOLOGICAL_PROCESS	Extracellular_transport_and_import	89	69	10	4	6	42	55	0.1748	0.868397	17	21	0
GOTERM	metalloendopeptidase inhibitor activity	10	9	0	1	0	62	100	0.404	0.868517	2	3	0
GOTERM	negative regulation of smooth muscle cell proliferation	14	13	0	1	0	10	20	0.4117	0.868616	3	4	0
GOTERM	cortical actin cytoskeleton	14	12	0	2	0	31	76	0.3562	0.868913	3	4	0
GOTERM	UV protection	10	9	0	1	0	30	24	0.4019	0.86903	2	3	0
REACTOME	HUMAN_TAK1_ACTIVATES_NFKB_BY_PHOSPHORYLATION_AND_ACTIVATION_OF_IKKS_COMPLEX	15	13	0	2	0	21	39	0.6749	0.869124	3	3	0
GOTERM	potassium channel activity	32	31	0	0	1	41	114	0.3654	0.869182	8	9	0
GOTERM	outer kinetochore of condensed chromosome	9	9	0	0	0	60	61	0.3994	0.869249	2	3	0
GOTERM	synaptosome	80	76	0	4	0	45	151	0.3454	0.869287	19	21	0
GOTERM	electron transport chain	96	80	9	6	1	14	31	0.3308	0.869333	20	22	0
GOTERM	phosphoinositide-mediated signaling	35	34	1	0	0	46	76	0.3292	0.869335	9	10	0
GOTERM	transcription corepressor activity	138	130	0	8	0	26	69	0.3245	0.869356	33	35	0
GOTERM	protein homotetramerization	26	24	0	2	0	33	49	0.3895	0.869406	6	7	0
GOTERM	protein phosphatase type 2A complex	20	19	1	0	0	76	105	0.3315	0.869527	5	6	0
GOTERM	meiosis	58	52	2	4	0	32	39	0.3064	0.869626	13	15	0
GOTERM	oocyte maturation	12	12	0	0	0	38	73	0.3544	0.869631	3	4	0
GOTERM	zinc ion transmembrane transporter activity	12	12	0	0	0	22	45	0.3556	0.869703	3	4	0
GOTERM	trans-Golgi network transport vesicle	10	9	0	1	0	24	35	0.3978	0.869842	2	3	0
GOTERM	positive regulation of DNA replication	26	23	1	1	1	21	62	0.3496	0.869861	6	7	0
GOTERM	RNA polymerase II transcription factor activity	127	117	2	6	2	25	54	0.3016	0.869867	29	32	0
PANTHER_BIOLOGICAL_PROCESS	General_vesicle_transport	251	211	14	24	2	35	74	0.2637	0.869907	53	57	0
GOTERM	translational initiation	39	32	3	4	0	18	27	0.0771	0.870025	8	12	0
PANTHER_BIOLOGICAL_PROCESS	mRNA_splicing	214	168	36	9	1	22	46	0.3721	0.870072	42	44	0
GOTERM	regulation of transforming growth factor beta receptor signaling pathway	13	12	0	1	0	47	72	0.3561	0.870124	3	4	0
GOTERM	regulation of cell adhesion	22	20	0	1	1	47	122	0.3735	0.870183	5	6	0
PANTHER_BIOLOGICAL_PROCESS	Protein_phosphorylation	660	550	58	33	19	59	113	0.1734	0.870256	138	146	0
GOTERM	platelet-derived growth factor binding	11	9	0	2	0	38	69	0.4014	0.870367	2	3	0
GOTERM	ubiquitin-dependent protein catabolic process	146	126	7	12	1	56	79	0.3293	0.870401	32	34	0
REACTOME	PHASE_1_FUNCTIONALIZATION	15	13	0	2	0	12	37	0.6693	0.870451	3	3	0
GOTERM	caspase inhibitor activity	10	9	0	1	0	7	37	0.4	0.870509	2	3	0
GOTERM	positive regulation of cell growth	33	28	2	3	0	14	44	0.3916	0.870537	7	8	0
GOTERM	STAGA complex	12	12	0	0	0	19	78	0.3511	0.870562	3	4	0
GOTERM	integral to Golgi membrane	45	42	0	1	2	59	116	0.3452	0.87066	11	12	0
GOTERM	flagellum	19	19	0	0	0	30	102	0.3345	0.870737	5	6	0
BIOCARTA	TCRA_PATHWAY	13	8	4	0	1	33	66	0.9012	0.870776	2	1	0
KEGG	KEGG_TYPE_II_DIABETES_MELLITUS	47	43	1	2	1	61	106	0.7846	0.870857	11	9	0
GOTERM	fatty acid beta-oxidation	20	19	0	1	0	32	57	0.3374	0.871053	5	6	0
GOTERM	centrosome	108	97	0	11	0	48	74	0.2915	0.871205	24	27	0
GOTERM	complement activation, lectin pathway	6	6	0	0	0	7	20	0.4687	0.871263	2	2	0
GOTERM	organ morphogenesis	120	108	1	9	2	37	68	0.356	0.87134	27	29	0
GOTERM	regulation of protein metabolic process	45	42	0	3	0	44	62	0.3535	0.87144	11	12	0
GOTERM	endosome	203	184	4	12	3	36	59	0.324	0.871455	46	49	0
GOTERM	microtubule-based movement	88	81	2	3	2	54	100	0.3646	0.87149	20	22	0
GOTERM	regulation of multicellular organism growth	20	19	0	0	1	50	76	0.3317	0.871554	5	6	0
GOTERM	extrinsic to membrane	33	31	0	2	0	123	137	0.3637	0.871556	8	9	0
GOTERM	iron ion binding	65	57	0	7	1	32	57	0.3369	0.871571	14	16	0
Panther	Mannose_metabolism	7	7	0	0	0	13	105	0.8633	0.871599	2	1	0
GOTERM	synaptonemal complex	10	9	0	1	0	38	48	0.3986	0.871629	2	3	0
PANTHER_MOLECULAR_FUNCTION	Vesicle_coat_protein	43	39	2	1	1	28	48	0.2508	0.871657	10	12	0
GOTERM	negative regulation of macrophage derived foam cell differentiation	12	12	0	0	0	40	59	0.3499	0.871707	3	4	0
GOTERM	nuclear-transcribed mRNA catabolic process, nonsense-mediated decay	30	28	0	2	0	38	66	0.4028	0.871711	7	8	0
GOTERM	androgen receptor binding	26	24	0	2	0	45	73	0.3968	0.871772	6	7	0
GOTERM	cholesterol efflux	20	16	1	0	3	29	40	0.3717	0.871777	4	5	0
GOTERM	mitochondrial respiratory chain	14	12	1	1	0	11	31	0.3536	0.871919	3	4	0
GOTERM	protein complex assembly	102	96	2	3	1	40	83	0.3635	0.871976	24	26	0
GOTERM	epidermal growth factor receptor binding	13	13	0	0	0	48	87	0.4156	0.871977	3	4	0
GOTERM	WW domain binding	17	16	0	1	0	37	45	0.3693	0.872044	4	5	0
GOTERM	insulin-like growth factor binding	19	19	0	0	0	14	44	0.3287	0.872062	5	6	0
GOTERM	transmembrane receptor protein tyrosine kinase activity	34	31	1	0	2	121	189	0.3622	0.872096	8	9	0
GOTERM	response to pain	10	9	0	1	0	54	94	0.4046	0.872107	2	3	0
GOTERM	transcription coactivator activity	189	178	0	11	0	38	72	0.3534	0.872144	45	47	0
GOTERM	phospholipid metabolic process	31	27	1	1	2	14	35	0.358	0.872156	7	8	0
GOTERM	copper ion binding	52	39	2	6	5	17	33	0.383	0.872162	10	11	0
KEGG	KEGG_ARACHIDONIC_ACID_METABOLISM	58	52	1	2	3	14	27	0.781	0.872274	13	11	0
GOTERM	lactation	21	19	0	1	1	36	46	0.3325	0.87232	5	6	0
GOTERM	metal ion transport	20	19	0	1	0	21	64	0.3315	0.872328	5	6	0
GOTERM	sodium ion transport	129	118	0	7	4	49	95	0.316	0.87235	30	32	0
PANTHER_MOLECULAR_FUNCTION	Other_transporter	334	284	27	10	13	38	61	0.2058	0.872356	71	77	0
GOTERM	Cajal body	41	38	1	2	0	20	58	0.3457	0.872363	10	11	0
GOTERM	branching involved in ureteric bud morphogenesis	26	24	0	2	0	13	58	0.3932	0.872363	6	7	0
GOTERM	calcium channel regulator activity	12	12	0	0	0	12	175	0.3498	0.872383	3	4	0
GOTERM	fatty acid metabolic process	74	68	0	4	2	35	49	0.3302	0.872407	17	19	0
PANTHER_MOLECULAR_FUNCTION	RNA_helicase	83	60	10	12	1	34	57	0.2242	0.872524	15	18	0
GOTERM	oxidoreductase activity, acting on the CH-OH group of donors, NAD or NADP as acceptor	10	9	0	1	0	21	40	0.4104	0.872591	2	3	0
GOTERM	transferase activity, transferring glycosyl groups	151	139	1	10	1	32	81	0.3539	0.872666	35	37	0
REACTOME	ACTIVATION_OF_THE_AP1_FAMILY_OF_TRANSCRIPTION_FACTORS	10	9	0	1	0	58	92	0.6973	0.87272	2	2	0
GOTERM	protein serine/threonine phosphatase activity	37	34	1	2	0	38	70	0.3452	0.87276	9	10	0
GOTERM	mitochondrion	1038	888	29	61	60	20	43	0.3507	0.87281	222	225	0
PANTHER_BIOLOGICAL_PROCESS	Constitutive_exocytosis	11	11	0	0	0	39	44	0.5427	0.872836	3	3	0
GOTERM	neuron fate commitment	17	16	0	0	1	21	44	0.3719	0.872943	4	5	0
PANTHER_BIOLOGICAL_PROCESS	Muscle_development	143	115	11	9	8	19	53	0.2638	0.87299	29	32	0
GOTERM	clathrin-coated vesicle	18	16	0	2	0	82	88	0.3741	0.873009	4	5	0
REACTOME	FORMATION_OF_FIBRIN_CLOT_CLOTTING_CASCADE	32	26	1	3	2	14	34	0.6507	0.873068	7	6	0
GOTERM	RNA metabolic process	19	19	0	0	0	31	92	0.3335	0.873073	5	6	0
BIOCARTA	CD40_PATHWAY	15	13	0	2	0	41	48	0.8791	0.873085	3	2	0
GOTERM	two-component sensor activity	13	12	0	1	0	38	151	0.3512	0.873109	3	4	0
GOTERM	vasculogenesis	38	34	0	4	0	34	76	0.3371	0.873147	9	10	0
GOTERM	embryonic skeletal system morphogenesis	37	25	0	0	12	10	73	0.0294	0.873205	6	11	0
GOTERM	glycine binding	11	9	0	2	0	30	97	0.3986	0.873223	2	3	0
GOTERM	positive regulation of cell-matrix adhesion	10	9	0	1	0	77	253	0.3978	0.873241	2	3	0
GOTERM	chaperone binding	29	27	0	1	1	12	88	0.355	0.873379	7	8	0
GOTERM	cAMP biosynthetic process	13	13	0	0	0	100	110	0.4235	0.873397	3	4	0
Panther	5HT4_type_receptor_mediated_signaling_pathway	10	10	0	0	0	63	115	0.759	0.8734	3	2	0
REACTOME	G1_S_TRANSITION	102	92	3	7	0	21	36	0.629	0.873426	23	22	0
GOTERM	clathrin adaptor complex	20	19	0	1	0	31	55	0.3331	0.87345	5	6	0
GOTERM	SH2 domain binding	25	24	1	0	0	64	119	0.3915	0.873461	6	7	0
GOTERM	response to organic cyclic substance	73	70	0	3	0	23	54	0.3815	0.873462	18	19	0
GOTERM	peroxidase activity	17	17	0	0	0	22	67	0.4178	0.873474	4	5	0
REACTOME	CELL_CYCLE_CHECKPOINTS	110	103	2	4	1	23	40	0.6144	0.873547	26	25	0
GOTERM	cytolysis	19	17	2	0	0	14	36	0.4253	0.873638	4	5	0
GOTERM	Rho GTPase binding	10	9	0	1	0	48	85	0.4064	0.873652	2	3	0
GOTERM	artery morphogenesis	12	12	0	0	0	41	70	0.3557	0.873745	3	4	0
GOTERM	ribonucleoprotein binding	10	9	0	1	0	16	21	0.4015	0.873766	2	3	0
GOTERM	blood coagulation	70	62	0	4	4	29	50	0.3826	0.87379	16	17	0
GOTERM	mammary gland development	29	28	1	0	0	62	193	0.3927	0.873901	7	8	0
BIOCARTA	FREE_PATHWAY	10	8	1	1	0	18	37	0.8994	0.873915	2	1	0
GOTERM	negative regulation of osteoblast differentiation	17	16	0	1	0	35	47	0.3702	0.873931	4	5	0
GOTERM	regulation of neuron differentiation	17	17	0	0	0	32	101	0.4283	0.874014	4	5	0
GOTERM	chromatin modification	199	171	2	21	5	41	83	0.3027	0.874019	43	46	0
GOTERM	metalloendopeptidase activity	104	91	0	5	8	43	87	0.3251	0.874152	23	25	0
REACTOME	POST_TRANSLATIONAL_PROTEIN_MODIFICATION	40	34	0	4	2	14	46	0.6425	0.874284	9	8	0
GOTERM	activation of JUN kinase activity	25	25	0	0	0	39	62	0.0293	0.874285	6	11	0
GOTERM	pancreas development	16	16	0	0	0	42	63	0.375	0.874286	4	5	0
REACTOME	INTRINSIC_PATHWAY_FOR_APOPTOSIS	29	26	0	3	0	26	39	0.6609	0.874303	7	6	0
GOTERM	sarcomere	29	28	0	0	1	22	70	0.4105	0.874307	7	8	0
GOTERM	DNA damage checkpoint	17	16	0	0	1	51	88	0.3687	0.874317	4	5	0
GOTERM	gamma-aminobutyric acid signaling pathway	20	16	0	2	2	88	162	0.3702	0.874354	4	5	0
Ingenuity	Hepatic.Fibrosis.Hepatic.Stellate.Cell.Activation	83	78	1	3	1	27	49	0.6039	0.874361	20	19	0
GOTERM	nuclear body	16	16	0	0	0	45	76	0.3689	0.874385	4	5	0
GOTERM	post-embryonic development	50	49	0	0	1	39	77	0.3256	0.874447	12	14	0
GOTERM	cation binding	33	28	1	2	2	35	52	0.3976	0.874482	7	8	0
GOTERM	peroxisome	95	91	0	3	1	22	43	0.3249	0.87459	23	25	0
GOTERM	phospholipid transport	18	16	0	2	0	142	160	0.3723	0.874609	4	5	0
GOTERM	Rho protein signal transduction	35	32	0	3	0	26	87	0.4083	0.874704	8	9	0
GOTERM	Z disc	45	43	0	2	0	41	123	0.3816	0.874711	11	12	0
REACTOME	INNATE_IMMUNITY_SIGNALING	136	91	33	8	4	32	54	0.615	0.874796	23	22	0
GOTERM	peptidyl-threonine phosphorylation	18	17	0	1	0	65	120	0.4317	0.874896	4	5	0
REACTOME	FORMATION_OF_A_POOL_OF_FREE_40S_SUBUNITS	95	83	3	7	2	5	8	0.6193	0.87498	21	20	0
GOTERM	hydrogen peroxide catabolic process	17	17	0	0	0	12	55	0.4202	0.875023	4	5	0
GOTERM	protein import into nucleus, translocation	18	16	1	1	0	17	28	0.3706	0.87522	4	5	0
GOTERM	NAD binding	10	9	0	1	0	33	37	0.3973	0.875227	2	3	0
GOTERM	lipid particle	18	16	0	0	2	16	32	0.3675	0.875454	4	5	0
GOTERM	microtubule bundle formation	9	9	0	0	0	54	103	0.399	0.87557	2	3	0
GOTERM	protein complex	134	124	0	9	1	29	77	0.3719	0.875581	31	33	0
GOTERM	regulation of long-term neuronal synaptic plasticity	17	16	0	1	0	37	125	0.368	0.875876	4	5	0
Panther	De_novo_pyrimidine_deoxyribonucleotide_biosynthesis	7	7	0	0	0	12	184	0.864	0.875927	2	1	0
GOTERM	nitric oxide biosynthetic process	11	9	1	1	0	32	120	0.397	0.87612	2	3	0
GOTERM	phosphatidylinositol-3,4-bisphosphate binding	10	9	0	1	0	37	53	0.3997	0.876287	2	3	0
GOTERM	protein secretion	16	16	0	0	0	29	48	0.3717	0.876337	4	5	0
GOTERM	endodeoxyribonuclease activity	9	9	0	0	0	22	34	0.3975	0.876503	2	3	0
REACTOME	DUAL_INCISION_REACTION_IN_TC_NER	28	26	1	1	0	19	34	0.6631	0.876574	7	6	0
PANTHER_BIOLOGICAL_PROCESS	Stress_response	200	165	25	6	4	24	54	0.2746	0.876682	41	45	0
GOTERM	protein kinase binding	111	105	1	4	1	32	81	0.373	0.876789	26	28	0
GOTERM	condensed chromosome kinetochore	53	51	0	2	0	39	55	0.398	0.876789	13	14	0
GOTERM	receptor guanylyl cyclase signaling pathway	11	9	0	1	1	15	38	0.3941	0.876967	2	3	0
PANTHER_BIOLOGICAL_PROCESS	Cell_structure_and_motility	205	168	27	10	0	39	105	0.4573	0.876988	42	43	0
GOTERM	proximal/distal pattern formation	23	18	1	0	4	14	78	0.0048	0.8771	5	10	0
Ingenuity	Serotonin.Receptor.Signaling	14	14	0	0	0	20	48	0.7139	0.877105	4	3	0
GOTERM	mitochondrial ribosome	17	17	0	0	0	8	11	0.4335	0.877171	4	5	0
PANTHER_MOLECULAR_FUNCTION	Oxidase	68	57	2	7	2	15	34	0.2432	0.87726	14	17	0
GOTERM	fertilization	18	17	0	1	0	43	59	0.4316	0.877276	4	5	0
GOTERM	regulation of peptidyl-tyrosine phosphorylation	10	9	0	1	0	188	212	0.3954	0.877284	2	3	0
GOTERM	endocytic vesicle membrane	22	21	0	1	0	86	134	0.4338	0.87737	5	6	0
GOTERM	glycolysis	42	34	1	4	3	19	29	0.3385	0.87745	9	10	0
GOTERM	leukotriene biosynthetic process	19	17	0	1	1	19	42	0.4276	0.877603	4	5	0
GOTERM	mRNA transport	57	51	2	4	0	37	60	0.3927	0.877702	13	14	0
PANTHER_BIOLOGICAL_PROCESS	Receptor_mediated_endocytosis	111	94	7	8	2	30	66	0.4974	0.877708	24	24	0
GOTERM	axon	117	113	1	3	0	54	138	0.383	0.877829	28	30	0
GOTERM	phospholipase inhibitor activity	10	9	1	0	0	18	25	0.3962	0.877845	2	3	0
PANTHER_BIOLOGICAL_PROCESS	Cell_cycle_control	418	334	41	22	21	29	74	0.334	0.877868	84	87	0
PANTHER_BIOLOGICAL_PROCESS	Pre-mRNA_processing	39	27	6	2	4	14	25	0.528	0.878344	7	7	0
GOTERM	transforming growth factor beta receptor signaling pathway	54	49	0	5	0	37	70	0.3257	0.87851	12	14	0
GOTERM	GPI anchor biosynthetic process	21	17	0	3	1	22	33	0.4316	0.878637	4	5	0
PANTHER_BIOLOGICAL_PROCESS	Meiosis	84	61	16	7	0	40	66	0.4674	0.878638	15	16	0
GOTERM	regulation of cell proliferation	65	59	0	6	0	17	50	0.3933	0.878672	15	16	0
GOTERM	mitotic cell cycle checkpoint	12	11	0	1	0	44	82	0.0345	0.879434	3	6	0
PANTHER_BIOLOGICAL_PROCESS	Homeostasis	63	57	3	3	0	48	93	0.3428	0.87947	14	16	0
GOTERM	double-strand break repair via homologous recombination	18	17	1	0	0	32	42	0.427	0.879633	4	5	0
GOTERM	negative regulation of epithelial cell proliferation	22	21	0	1	0	24	57	0.4299	0.879712	5	6	0
PANTHER_BIOLOGICAL_PROCESS	Small_molecule_transport	134	113	5	8	8	37	52	0.3794	0.8799	28	30	0
GOTERM	RNA polymerase III transcription factor activity	10	9	0	1	0	29	36	0.3975	0.879932	2	3	0
PANTHER_BIOLOGICAL_PROCESS	NF-kappaB_cascade	71	61	2	0	8	12	27	0.459	0.880151	15	16	0
GOTERM	negative regulation of protein ubiquitination	10	10	0	0	0	27	35	0.4766	0.880227	3	3	0
PANTHER_BIOLOGICAL_PROCESS	Ligand-mediated_signaling	421	296	43	14	68	17	60	0.2066	0.880332	74	80	0
Panther	Transcription_regulation_by_bZIP_transcription_factor	27	25	1	1	0	27	46	0.7799	0.880538	6	5	0
PANTHER_BIOLOGICAL_PROCESS	Anion_transport	90	69	6	7	8	40	76	0.4569	0.880787	17	18	0
PANTHER_BIOLOGICAL_PROCESS	Exocytosis	104	79	18	5	2	28	74	0.516	0.881379	20	20	0
REACTOME	NEURORANSMITTER_RECEPTOR_BINDING_AND_DOWNSTREAM_TRANSMISSION_IN_THE_POSTSYNAPTIC_CELL	84	77	0	4	3	81	144	0.026	0.8814	19	27	0
GOTERM	limb morphogenesis	10	10	0	0	0	94	168	0.4735	0.881491	3	3	0
PANTHER_BIOLOGICAL_PROCESS	Immunity_and_defense	296	220	47	10	19	27	56	0.2765	0.881495	55	59	0
GOTERM	trans-Golgi network	45	40	0	5	0	37	114	0.4111	0.881591	10	11	0
PANTHER_BIOLOGICAL_PROCESS	Other_blood_circulation_and_gas_exchange_activity	18	11	3	3	1	11	18	0.5412	0.882	3	3	0
Ingenuity	Huntingtons.Disease.Signaling	61	57	0	4	0	62	78	0.6957	0.882056	14	13	0
PANTHER_BIOLOGICAL_PROCESS	Lysosome_transport	12	11	0	1	0	26	42	0.5439	0.882076	3	3	0
GOTERM	cysteine-type endopeptidase activity	58	49	3	2	4	30	44	0.4508	0.882199	12	13	0
GOTERM	DNA repair	187	164	5	15	3	33	57	0.3823	0.882279	41	43	0
GOTERM	cholesterol catabolic process	10	10	0	0	0	27	54	0.4701	0.88235	3	3	0
PANTHER_BIOLOGICAL_PROCESS	Electron_transport	151	119	14	4	14	27	45	0.5115	0.882364	30	30	0
GOTERM	cytochrome-c oxidase activity	27	22	4	1	0	7	23	0.4849	0.882406	6	6	0
GOTERM	replication fork	10	10	0	0	0	30	45	0.4726	0.88257	3	3	0
GOTERM	carboxylesterase activity	27	21	0	1	5	25	41	0.4332	0.882708	5	6	0
PANTHER_MOLECULAR_FUNCTION	Transporter	89	67	10	5	7	36	60	0.2135	0.882872	17	20	0
GOTERM	hydrolase activity, acting on glycosyl bonds	48	41	3	1	3	17	49	0.4534	0.882997	10	11	0
GOTERM	RNA polymerase II carboxy-terminal domain kinase activity	12	10	1	1	0	32	59	0.4735	0.883122	3	3	0
Panther	Integrin_signalling_pathway	124	112	2	5	5	78	112	0.7734	0.883351	28	25	0
GOTERM	positive regulation of peptidyl-serine phosphorylation	11	10	0	0	1	30	67	0.4722	0.883387	3	3	0
GOTERM	lipoprotein transport	10	10	0	0	0	87	144	0.4763	0.883538	3	3	0
GOTERM	oxidoreductase activity, acting on single donors with incorporation of molecular oxygen, incorporation of two atoms of oxygen	53	45	1	7	0	39	70	0.4519	0.883629	11	12	0
PANTHER_BIOLOGICAL_PROCESS	Granulocyte-mediated_immunity	64	47	8	2	7	6	18	0.3851	0.883676	12	13	0
PANTHER_BIOLOGICAL_PROCESS	Protein_acetylation	29	26	1	1	1	27	54	0.4869	0.883694	7	7	0
PANTHER_BIOLOGICAL_PROCESS	Cell_surface_receptor_mediated_signal_transduction	169	143	16	4	6	31	96	0.2215	0.884085	36	40	0
PANTHER_BIOLOGICAL_PROCESS	Mitochondrial_transport	27	23	2	2	0	19	72	0.5345	0.884091	6	6	0
GOTERM	complement activation, classical pathway	29	22	3	0	4	36	43	0.4895	0.884098	6	6	0
GOTERM	response to nutrient	62	57	1	4	0	29	74	0.4571	0.884269	14	15	0
GOTERM	positive regulation of Wnt receptor signaling pathway	10	10	0	0	0	49	85	0.4718	0.884313	3	3	0
GOTERM	protein processing	18	18	0	0	0	43	50	0.4852	0.884454	5	5	0
REACTOME	ACTIVATION_OF_KAINATE_RECEPTORS_UPON_GLUTAMATE_BINDING	32	29	0	1	2	55	140	0.0379	0.884523	7	12	0
GOTERM	vascular endothelial growth factor receptor signaling pathway	11	10	0	1	0	48	67	0.4712	0.884566	3	3	0
GOTERM	positive regulation of multicellular organism growth	24	22	0	1	1	24	65	0.4773	0.88459	6	6	0
GOTERM	peptidyl-serine phosphorylation	27	25	0	2	0	49	92	0.4246	0.884975	6	7	0
GOTERM	lysosome organization	22	22	0	0	0	23	54	0.4779	0.88499	6	6	0
GOTERM	prostate gland development	11	10	0	1	0	5	35	0.4791	0.885309	3	3	0
GOTERM	mitotic metaphase plate congression	10	10	0	0	0	33	40	0.4787	0.885386	3	3	0
PANTHER_BIOLOGICAL_PROCESS	Metabolism_of_cyclic_nucleotides	45	43	1	1	0	98	187	0.3733	0.885459	11	12	0
Panther	Heterotrimeric_G-protein_signaling_pathway-Gq_alpha_and_Go_alpha_mediated_pathway	32	30	1	1	0	45	80	0.7961	0.885693	8	6	0
GOTERM	microtubule motor activity	76	73	1	2	0	61	115	0.4486	0.885757	18	19	0
GOTERM	autophagy	36	30	1	4	1	16	55	0.4815	0.88589	8	8	0
GOTERM	synaptic vesicle	42	41	0	1	0	25	106	0.4567	0.885903	10	11	0
GOTERM	regulation of synaptic transmission	11	10	0	1	0	157	266	0.4675	0.886034	3	3	0
GOTERM	water channel activity	11	7	0	1	3	12	18	0.5501	0.886058	2	2	0
GOTERM	neuron projection development	37	34	0	3	0	67	134	0.4869	0.886061	9	9	0
GOTERM	palate development	32	30	1	1	0	52	74	0.4876	0.886077	8	8	0
GOTERM	transcription initiation from RNA polymerase II promoter	67	59	2	6	0	26	45	0.4008	0.886081	15	16	0
Panther	Heterotrimeric_G-protein_signaling_pathway-rod_outer_segment_phototransduction	26	21	0	5	0	39	63	0.8042	0.886158	5	4	0
Ingenuity	Neurotrophin.TRK.Signaling	16	14	1	1	0	55	101	0.7172	0.886204	4	3	0
GOTERM	thyroid gland development	11	10	0	0	1	7	15	0.4768	0.886214	3	3	0
GOTERM	histone methylation	12	10	0	2	0	61	73	0.4788	0.886286	3	3	0
GOTERM	arylsulfatase activity	12	7	0	5	0	129	119	0.5535	0.886381	2	2	0
GOTERM	DNA synthesis during DNA repair	9	7	0	2	0	44	63	0.5501	0.886417	2	2	0
GOTERM	positive regulation of innate immune response	11	10	0	1	0	13	28	0.4772	0.886422	3	3	0
GOTERM	regulation of phosphorylation	11	10	0	1	0	17	38	0.4686	0.886437	3	3	0
GOTERM	gut development	10	10	0	0	0	21	26	0.4722	0.886454	3	3	0
GOTERM	myelination	30	30	0	0	0	26	65	0.48	0.886466	8	8	0
GOTERM	negative regulation of cell adhesion	23	22	0	1	0	31	217	0.4728	0.886468	6	6	0
GOTERM	large ribosomal subunit	11	10	0	1	0	9	19	0.4762	0.88649	3	3	0
GOTERM	chloride channel complex	55	43	1	6	5	53	116	0.0271	0.886568	11	17	0
GOTERM	protein heterodimerization activity	190	175	3	6	6	38	81	0.4365	0.886645	44	45	0
Panther	Synaptic_vesicle_trafficking	31	29	0	2	0	63	150	0.7726	0.886669	7	6	0
PANTHER_BIOLOGICAL_PROCESS	mRNA_transcription_initiation	73	45	17	10	1	39	79	0.4666	0.886768	11	12	0
GOTERM	MHC class I protein complex	22	10	8	0	4	6	9	0.475	0.886885	3	3	0
GOTERM	proteolysis involved in cellular protein catabolic process	24	22	2	0	0	26	34	0.4873	0.886891	6	6	0
GOTERM	regulation of small GTPase mediated signal transduction	46	45	0	1	0	114	136	0.4535	0.886938	11	12	0
GOTERM	excretion	38	30	0	3	5	30	54	0.4792	0.886983	8	8	0
GOTERM	nucleotide-excision repair	26	26	0	0	0	32	42	0.4902	0.88702	7	7	0
GOTERM	fibroblast growth factor receptor binding	10	10	0	0	0	78	171	0.4722	0.887117	3	3	0
GOTERM	regulation of mitochondrial membrane potential	10	10	0	0	0	15	52	0.4723	0.887158	3	3	0
PANTHER_BIOLOGICAL_PROCESS	Intracellular_signaling_cascade	261	221	13	24	3	44	79	0.4756	0.887172	55	56	0
GOTERM	Wnt receptor activity	10	10	0	0	0	7	31	0.475	0.887294	3	3	0
GOTERM	helicase activity	112	96	3	10	3	43	73	0.451	0.887353	24	25	0
PANTHER_MOLECULAR_FUNCTION	Glycosyltransferase	245	188	30	14	13	36	86	0.1658	0.887384	47	53	0
PANTHER_MOLECULAR_FUNCTION	Kinase_modulator	70	48	14	7	1	65	86	0.2051	0.887403	12	15	0
GOTERM	mitotic cell cycle spindle assembly checkpoint	10	10	0	0	0	63	67	0.4757	0.887525	3	3	0
GOTERM	ribosome	186	164	8	9	5	6	13	0.3905	0.88765	41	43	0
PANTHER_BIOLOGICAL_PROCESS	Natural_killer_cell_mediated_immunity	74	51	8	0	15	10	14	0.3928	0.887751	13	14	0
GOTERM	negative regulation of cell growth	88	80	1	6	1	26	60	0.4355	0.887788	20	21	0
GOTERM	Rab GTPase activator activity	51	45	4	2	0	64	119	0.4518	0.887824	11	12	0
GOTERM	JNK cascade	33	30	0	3	0	38	120	0.482	0.887888	8	8	0
GOTERM	protein kinase A binding	8	7	0	1	0	51	125	0.5566	0.887903	2	2	0
PANTHER_BIOLOGICAL_PROCESS	Neurotransmitter_release	107	88	11	8	0	80	160	0.5334	0.887934	22	22	0
PANTHER_BIOLOGICAL_PROCESS	Coenzyme_metabolism	61	51	8	1	1	27	56	0.398	0.888059	13	14	0
PANTHER_BIOLOGICAL_PROCESS	mRNA_polyadenylation	28	24	0	4	0	38	54	0.3878	0.888346	6	7	0
GOTERM	adult locomotory behavior	28	26	1	0	1	27	105	0.4843	0.888373	7	7	0
GOTERM	male gonad development	36	30	1	5	0	22	34	0.4917	0.888419	8	8	0
GOTERM	cysteine-type peptidase activity	83	69	4	9	1	45	61	0.4584	0.888432	17	18	0
GOTERM	autophagic vacuole	10	10	0	0	0	22	76	0.4753	0.888465	3	3	0
GOTERM	visual perception	193	170	1	17	5	31	80	0.4209	0.888524	43	44	0
GOTERM	antigen processing and presentation	32	18	9	0	5	6	26	0.4827	0.88856	5	5	0
GOTERM	secretory granule	47	45	0	2	0	10	47	0.4497	0.888561	11	12	0
PANTHER_BIOLOGICAL_PROCESS	Tumor_suppressor	102	70	20	11	1	46	90	0.0843	0.888594	18	23	0
GOTERM	acetylcholine binding	10	10	0	0	0	17	56	0.477	0.888634	3	3	0
PANTHER_BIOLOGICAL_PROCESS	Miscellaneous	140	116	13	6	5	28	53	0.2849	0.888659	29	32	0
PANTHER_BIOLOGICAL_PROCESS	Nerve-nerve_synaptic_transmission	81	63	2	7	9	50	161	0.5152	0.888663	16	16	0
PANTHER_BIOLOGICAL_PROCESS	Fatty_acid_beta-oxidation	27	23	4	0	0	45	79	0.5263	0.888807	6	6	0
GOTERM	glutamate signaling pathway	12	11	0	1	0	372	424	0.5391	0.888841	3	3	0
Ingenuity	IGF-1.Signaling	19	18	0	1	0	73	96	0.6993	0.888894	5	4	0
PANTHER_BIOLOGICAL_PROCESS	Cell_motility	352	281	36	17	18	42	104	0.5202	0.888929	70	70	0
GOTERM	sensory perception of taste	34	22	2	0	10	1	15	0.4726	0.889057	6	6	0
GOTERM	RNA elongation from RNA polymerase II promoter	48	45	1	2	0	19	35	0.4475	0.889058	11	12	0
GOTERM	protein oligomerization	26	22	0	4	0	32	42	0.4752	0.889211	6	6	0
GOTERM	embryonic placenta development	19	18	0	1	0	23	32	0.4815	0.889218	5	5	0
GOTERM	protein C-terminus binding	136	127	1	8	0	34	90	0.4256	0.889221	32	33	0
GOTERM	nuclear envelope	95	85	3	6	1	41	80	0.4588	0.889239	21	22	0
GOTERM	post-Golgi vesicle-mediated transport	40	38	1	1	0	37	57	0.4861	0.889321	10	10	0
GOTERM	transmembrane receptor protein tyrosine kinase signaling pathway	71	68	1	1	1	56	165	0.4355	0.889344	17	18	0
GOTERM	peroxisomal membrane	41	38	0	3	0	31	41	0.4871	0.889431	10	10	0
GOTERM	Wnt receptor signaling pathway	94	85	1	7	1	40	77	0.465	0.889471	21	22	0
GOTERM	protein tetramerization	10	10	0	0	0	40	117	0.4715	0.889473	3	3	0
GOTERM	proteasomal ubiquitin-dependent protein catabolic process	19	18	0	1	0	23	77	0.4793	0.889572	5	5	0
Ingenuity	Glucocorticoid.Receptor.Signaling	102	92	2	4	4	19	53	0.6359	0.889615	23	22	0
GOTERM	embryonic limb morphogenesis	36	34	1	1	0	23	73	0.4817	0.88966	9	9	0
PANTHER_BIOLOGICAL_PROCESS	Protein_biosynthesis	591	263	302	15	11	10	27	0.3258	0.889756	66	69	0
GOTERM	positive regulation of NF-kappaB transcription factor activity	42	37	1	4	0	23	47	0.4562	0.889802	9	10	0
PANTHER_MOLECULAR_FUNCTION	Amino_acid_transporter	31	24	2	5	0	36	40	0.2364	0.889883	6	8	0
GOTERM	regulation of Rab GTPase activity	51	45	4	2	0	64	118	0.4508	0.890197	11	12	0
PANTHER_BIOLOGICAL_PROCESS	Macrophage-mediated_immunity	140	97	13	2	28	13	24	0.1068	0.8902	24	30	0
GOTERM	retinol metabolic process	10	10	0	0	0	21	23	0.4779	0.890252	3	3	0
GOTERM	regulation of RNA splicing	12	10	0	2	0	45	79	0.4753	0.890394	3	3	0
GOTERM	activation of protein kinase activity	10	10	0	0	0	39	58	0.4818	0.890397	3	3	0
GOTERM	embryonic pattern specification	13	11	0	2	0	77	78	0.5429	0.890436	3	3	0
GOTERM	transmembrane receptor protein tyrosine phosphatase activity	18	18	0	0	0	184	409	0.4767	0.890542	5	5	0
REACTOME	UNFOLDED_PROTEIN_RESPONSE	19	18	0	1	0	28	42	0.6897	0.890627	5	4	0
GOTERM	positive regulation of tyrosine phosphorylation of Stat3 protein	11	10	0	0	1	8	59	0.4777	0.890859	3	3	0
GOTERM	mRNA 3'-UTR binding	11	11	0	0	0	41	74	0.5436	0.890888	3	3	0
GOTERM	transferase activity, transferring hexosyl groups	24	18	3	3	0	18	89	0.4797	0.89146	5	5	0
GOTERM	DNA recombination	56	50	4	2	0	33	63	0.4892	0.891662	13	13	0
GOTERM	positive regulation of chemokine production	13	11	1	1	0	31	37	0.5495	0.891809	3	3	0
PANTHER_BIOLOGICAL_PROCESS	Other_neuronal_activity	136	119	5	8	4	38	139	0.1476	0.89181	30	35	0
GOTERM	protein self-association	11	11	0	0	0	79	118	0.5394	0.891995	3	3	0
GOTERM	response to cAMP	39	37	0	2	0	18	51	0.4464	0.892104	9	10	0
GOTERM	glucose transmembrane transporter activity	11	11	0	0	0	20	41	0.5464	0.892227	3	3	0
GOTERM	positive regulation of angiogenesis	28	25	0	2	1	16	48	0.4399	0.892231	6	7	0
GOTERM	SH3/SH2 adaptor activity	51	46	0	5	0	63	96	0.4826	0.892272	12	12	0
GOTERM	manganese ion binding	26	25	0	1	0	44	61	0.4419	0.89241	6	7	0
GOTERM	regulation of cell cycle	41	38	0	2	1	21	52	0.4906	0.892513	10	10	0
GOTERM	phosphoinositide phospholipase C activity	25	25	0	0	0	40	133	0.4467	0.892567	6	7	0
GOTERM	cerebellum development	11	11	0	0	0	15	113	0.5422	0.892576	3	3	0
GOTERM	exocytosis	49	46	0	2	1	37	101	0.4867	0.89259	12	12	0
GOTERM	basolateral plasma membrane	99	93	0	5	1	49	111	0.4722	0.892602	23	24	0
GOTERM	cell-cell adherens junction	26	25	0	1	0	91	183	0.4464	0.892755	6	7	0
GOTERM	response to X-ray	15	14	0	1	0	76	82	0.4771	0.892831	4	4	0
GOTERM	lysophospholipase activity	12	11	1	0	0	39	61	0.547	0.892862	3	3	0
GOTERM	eye development	11	10	0	0	1	6	77	0.4749	0.89293	3	3	0
GOTERM	phosphatidate phosphatase activity	11	11	0	0	0	45	55	0.542	0.892945	3	3	0
GOTERM	mRNA stabilization	11	11	0	0	0	19	23	0.5391	0.89302	3	3	0
GOTERM	positive regulation of survival gene product expression	12	10	0	0	2	43	202	0.469	0.893103	3	3	0
GOTERM	neural crest cell migration	19	18	0	1	0	30	52	0.4798	0.893113	5	5	0
GOTERM	response to peptide hormone stimulus	49	44	0	3	2	23	59	0.4198	0.893142	11	12	0
GOTERM	glutamine metabolic process	15	14	0	1	0	33	47	0.4775	0.893183	4	4	0
GOTERM	cell junction	383	341	2	22	18	55	150	0.4034	0.893277	85	87	0
GOTERM	integral to peroxisomal membrane	12	11	0	1	0	13	23	0.5465	0.893303	3	3	0
GOTERM	extracellular matrix	35	33	1	1	0	38	82	0.4402	0.893327	8	9	0
PANTHER_BIOLOGICAL_PROCESS	Calcium_mediated_signaling	116	104	5	6	1	32	134	0.4451	0.893343	26	27	0
GOTERM	response to axon injury	10	10	0	0	0	28	47	0.4851	0.893424	3	3	0
PANTHER_BIOLOGICAL_PROCESS	Other_nucleoside,_nucleotide_and_nucleic_acid_metabolism	29	28	1	0	0	46	71	0.3907	0.893448	7	8	0
PANTHER_BIOLOGICAL_PROCESS	Cation_transport	482	404	34	24	20	40	106	0.3546	0.893501	101	104	0
KEGG	KEGG_MISMATCH_REPAIR	23	22	0	1	0	37	51	0.8376	0.89353	6	4	0
GOTERM	ion transport	511	444	6	28	33	41	101	0.0141	0.89365	111	130	0
GOTERM	neuropeptide receptor activity	11	11	0	0	0	42	189	0.5398	0.893727	3	3	0
GOTERM	senescence	14	14	0	0	0	31	48	0.48	0.893785	4	4	0
GOTERM	G-protein signaling, coupled to cyclic nucleotide second messenger	39	38	0	1	0	12	42	0.4972	0.893789	10	10	0
GOTERM	proteinaceous extracellular matrix	225	197	3	13	12	27	90	0.4048	0.893824	49	51	0
GOTERM	focal adhesion assembly	15	14	1	0	0	72	118	0.4686	0.893997	4	4	0
GOTERM	regulation of muscle contraction	12	11	1	0	0	23	71	0.5455	0.894029	3	3	0
GOTERM	regulation of transcription from RNA polymerase II promoter	207	194	1	9	3	26	58	0.4157	0.894037	49	50	0
GOTERM	smoothened signaling pathway	14	14	0	0	0	53	88	0.4771	0.89411	4	4	0
GOTERM	response to corticosterone stimulus	16	14	0	2	0	9	58	0.4747	0.894136	4	4	0
Ingenuity	T.Cell.Receptor.Signaling	34	33	0	1	0	50	66	0.7465	0.894198	8	7	0
Ingenuity	Coagulation.System	28	24	0	3	1	17	38	0.7503	0.894225	6	5	0
GOTERM	cytokinesis	35	33	0	2	0	38	58	0.4376	0.894346	8	9	0
GOTERM	regulation of apoptosis	117	107	2	4	4	23	45	0.4201	0.894408	27	28	0
GOTERM	regulation of mitosis	12	11	0	1	0	33	44	0.0323	0.894427	3	6	0
GOTERM	protein targeting to membrane	12	11	0	1	0	30	109	0.5449	0.894467	3	3	0
GOTERM	recycling endosome membrane	18	14	1	3	0	37	58	0.4701	0.894601	4	4	0
GOTERM	tissue development	11	11	0	0	0	26	41	0.5418	0.894654	3	3	0
PANTHER_BIOLOGICAL_PROCESS	Developmental_processes	509	428	38	22	21	34	84	0.1201	0.894711	107	117	0
PANTHER_BIOLOGICAL_PROCESS	Other_transport	61	53	4	1	3	25	43	0.4485	0.894782	13	14	0
REACTOME	GENE_EXPRESSION	425	375	9	27	14	19	43	0.6367	0.894818	94	91	0
GOTERM	lateral plasma membrane	15	14	0	1	0	44	64	0.4766	0.894819	4	4	0
GOTERM	microtubule	237	213	4	16	4	41	90	0.4074	0.89484	53	55	0
REACTOME	MYD88_CASCADE	19	14	0	3	2	21	26	0.7209	0.894953	4	3	0
REACTOME	INTRINSIC_PATHWAY	17	14	1	2	0	22	33	0.7229	0.895072	4	3	0
GOTERM	protein kinase C activity	14	14	0	0	0	143	195	0.4847	0.895136	4	4	0
GOTERM	mitotic chromosome condensation	12	11	0	1	0	40	61	0.548	0.895142	3	3	0
GOTERM	response to chemical stimulus	16	14	0	2	0	53	98	0.4792	0.895228	4	4	0
GOTERM	phosphatidylcholine biosynthetic process	14	11	0	3	0	36	37	0.5429	0.895248	3	3	0
GOTERM	negative regulation of endothelial cell proliferation	15	14	0	0	1	17	92	0.4741	0.895257	4	4	0
GOTERM	caveola	46	41	2	1	2	34	135	0.4494	0.895284	10	11	0
GOTERM	rough endoplasmic reticulum	11	11	0	0	0	24	41	0.5478	0.89538	3	3	0
GOTERM	rhythmic process	14	14	0	0	0	46	143	0.4734	0.895382	4	4	0
GOTERM	regulation of gene expression by genetic imprinting	11	11	0	0	0	46	75	0.5527	0.895559	3	3	0
KEGG	KEGG_CYTOKINE_CYTOKINE_RECEPTOR_INTERACTION	267	194	10	8	55	15	36	0.7904	0.895636	49	44	0
GOTERM	homeostasis of number of cells within a tissue	15	14	0	1	0	46	55	0.4781	0.895676	4	4	0
GOTERM	actin filament-based movement	15	14	0	1	0	97	101	0.4817	0.895904	4	4	0
KEGG	KEGG_ANTIGEN_PROCESSING_AND_PRESENTATION	89	44	31	0	14	10	19	0.8096	0.89595	11	9	0
GOTERM	histone H2A acetylation	12	11	0	1	0	25	41	0.5472	0.89606	3	3	0
REACTOME	GPCR_LIGAND_BINDING	392	335	3	20	34	10	39	0.6409	0.896254	84	81	0
GOTERM	B cell differentiation	34	33	0	1	0	47	83	0.4538	0.89628	8	9	0
GOTERM	cell-cell signaling	243	210	3	12	18	13	46	0.4159	0.896294	53	54	0
KEGG	KEGG_N_GLYCAN_BIOSYNTHESIS	46	44	0	2	0	26	62	0.8105	0.896297	11	9	0
PANTHER_BIOLOGICAL_PROCESS	Monosaccharide_metabolism	43	35	3	5	0	39	63	0.374	0.896369	9	10	0
REACTOME	GAP_JUNCTION_ASSEMBLY	19	14	0	3	2	7	12	0.7153	0.896466	4	3	0
GOTERM	response to cadmium ion	11	11	0	0	0	33	38	0.5515	0.896526	3	3	0
Panther	Huntington_disease	93	89	1	3	0	35	77	0.7437	0.896996	22	20	0
GOTERM	regulation of protein amino acid phosphorylation	15	14	0	1	0	73	88	0.4824	0.89705	4	4	0
GOTERM	high-density lipoprotein particle remodeling	13	11	1	0	1	5	36	0.033	0.897082	3	6	0
REACTOME	SIGNALING_BY_NOTCH	16	14	1	1	0	29	46	0.7263	0.897204	4	3	0
REACTOME	GTP_HYDROLYSIS_AND_JOINING_OF_THE_60S_RIBOSOMAL_SUBUNIT	106	93	3	8	2	5	10	0.6444	0.897232	23	22	0
GOTERM	non-membrane spanning protein tyrosine kinase activity	40	37	0	2	1	68	93	0.4459	0.897597	9	10	0
PANTHER_BIOLOGICAL_PROCESS	Inhibition_of_apoptosis	128	99	11	4	14	24	62	0.4284	0.897791	25	26	0
GOTERM	microtubule-based process	11	11	0	0	0	25	49	0.0099	0.8978	3	7	0
GOTERM	epithelial to mesenchymal transition	16	15	0	1	0	41	53	0.5375	0.897806	4	4	0
GOTERM	septin complex	12	11	0	1	0	39	45	0.5536	0.89789	3	3	0
GOTERM	delayed rectifier potassium channel activity	12	11	0	1	0	33	131	0.5509	0.898168	3	3	0
GOTERM	structural constituent of ribosome	158	138	6	10	4	5	10	0.423	0.898395	35	36	0
REACTOME	METABOLISM_OF_RNA	96	93	3	0	0	26	42	0.6521	0.898395	23	22	0
PANTHER_BIOLOGICAL_PROCESS	General_mRNA_transcription_activities	45	36	5	2	2	26	34	0.1625	0.898424	9	12	0
GOTERM	SH3 domain binding	97	89	0	8	0	61	122	0.4778	0.898572	22	23	0
GOTERM	histone H4 acetylation	15	14	0	1	0	28	44	0.4792	0.898757	4	4	0
GOTERM	ATPase activity, coupled to transmembrane movement of ions, phosphorylative mechanism	21	18	0	3	0	140	159	0.4776	0.898825	5	5	0
GOTERM	ciliary or flagellar motility	11	11	0	0	0	114	140	0.5506	0.898953	3	3	0
GOTERM	nuclear chromosome, telomeric region	15	15	0	0	0	30	49	0.5393	0.899109	4	4	0
GOTERM	mitosis	192	178	1	10	3	30	47	0.4093	0.89923	45	46	0
GOTERM	respiratory chain	53	41	9	3	0	11	17	0.4391	0.899501	10	11	0
GOTERM	lamellipodium assembly	14	14	0	0	0	116	193	0.4768	0.89966	4	4	0
GOTERM	early endosome membrane	42	33	4	5	0	59	74	0.4474	0.900279	8	9	0
REACTOME	LATE_PHASE_OF_HIV_LIFE_CYCLE	90	85	2	3	0	30	45	0.6542	0.900424	21	20	0
GOTERM	phosphotransferase activity, alcohol group as acceptor	20	19	0	1	0	77	96	0.5298	0.900526	5	5	0
GOTERM	structural constituent of eye lens	18	14	0	0	4	7	15	0.484	0.900588	4	4	0
Panther	TGF-beta_signaling_pathway	64	60	0	4	0	25	55	0.8483	0.90093	15	12	0
PANTHER_BIOLOGICAL_PROCESS	Oxidative_phosphorylation	78	60	15	2	1	10	20	0.5588	0.901119	15	15	0
PANTHER_MOLECULAR_FUNCTION	Extracellular_matrix_glycoprotein	111	84	22	2	3	59	135	0.1882	0.901342	21	25	0
GOTERM	Golgi cisterna membrane	68	62	2	2	2	47	65	0.4917	0.901352	16	16	0
KEGG	KEGG_ECM_RECEPTOR_INTERACTION	84	76	3	3	2	63	98	0.8267	0.901573	19	16	0
PANTHER_BIOLOGICAL_PROCESS	Other_metabolism	477	370	51	24	32	27	52	0.5233	0.901598	93	92	0
GOTERM	growth cone	52	50	0	2	0	90	141	0.4945	0.901869	13	13	0
PANTHER_BIOLOGICAL_PROCESS	mRNA_transcription	296	212	56	21	7	39	61	0.5247	0.901935	53	53	0
GOTERM	coenzyme binding	16	15	0	1	0	44	147	0.5354	0.90197	4	4	0
GOTERM	positive regulation of mesenchymal cell proliferation	16	15	0	1	0	47	65	0.5391	0.902286	4	4	0
REACTOME	PROSTANOID_HORMONES	11	10	0	1	0	25	63	0.7562	0.902732	3	2	0
GOTERM	endosome membrane	74	66	0	7	1	35	54	0.4881	0.90279	17	17	0
PANTHER_BIOLOGICAL_PROCESS	Oncogene	122	84	27	11	0	38	80	0.4423	0.903018	21	22	0
GOTERM	cell-cell junction	56	54	1	0	1	47	113	0.4955	0.903732	14	14	0
BIOCARTA	LECTIN_PATHWAY	12	9	3	0	0	73	64	0.9235	0.904038	2	1	0
PANTHER_MOLECULAR_FUNCTION	Peroxidase	27	24	0	1	2	12	47	0.2342	0.904715	6	8	0
Panther	Pyruvate_metabolism	11	11	0	0	0	50	75	0.8022	0.904741	3	2	0
REACTOME	ACETYLCHOLINE_NEUROTRANSMITTER_RELEASE_CYCLE	11	10	0	0	1	34	138	0.7503	0.904821	3	2	0
PANTHER_BIOLOGICAL_PROCESS	Pentose-phosphate_shunt	10	8	1	1	0	18	20	0.6336	0.904866	2	2	0
GOTERM	preassembly of GPI anchor in ER membrane	16	15	0	1	0	11	30	0.544	0.904883	4	4	0
GOTERM	spindle assembly	17	15	1	1	0	21	56	0.5408	0.905185	4	4	0
GOTERM	growth factor activity	161	141	1	13	6	13	54	0.4772	0.905305	35	36	0
GOTERM	identical protein binding	336	301	5	20	10	33	75	0.0171	0.905806	75	91	0
REACTOME	GAP_JUNCTION_DEGRADATION	10	10	0	0	0	53	65	0.7501	0.906323	3	2	0
REACTOME	GAP_JUNCTION_TRAFFICKING	28	23	0	3	2	14	35	0.7199	0.906779	6	5	0
GOTERM	ER-Golgi intermediate compartment	37	35	0	2	0	30	52	0.5243	0.907218	9	9	0
GOTERM	in utero embryonic development	113	106	1	5	1	47	78	0.4797	0.907222	27	27	0
GOTERM	oxidoreductase activity, acting on paired donors, with incorporation or reduction of molecular oxygen	16	15	0	1	0	27	43	0.5437	0.907239	4	4	0
GOTERM	protein polyubiquitination	26	23	0	3	0	52	120	0.5325	0.907263	6	6	0
GOTERM	thymus development	23	23	0	0	0	41	82	0.5382	0.907277	6	6	0
GOTERM	acyl-CoA binding	15	15	0	0	0	24	49	0.5412	0.907335	4	4	0
Panther	Endogenous_cannabinoid_signaling	2	2	0	0	0	46	46	1	0.907341	1	0	0
GOTERM	leukocyte migration	16	15	0	1	0	25	42	0.5444	0.907393	4	4	0
GOTERM	leukocyte cell-cell adhesion	27	23	0	4	0	24	67	0.542	0.907478	6	6	0
GOTERM	protein phosphatase type 2A regulator activity	17	15	1	1	0	76	107	0.5425	0.907506	4	4	0
BIOCARTA	EPHA4_PATHWAY	10	9	0	1	0	132	142	0.9251	0.907516	2	1	0
GOTERM	translation elongation factor activity	21	19	1	1	0	18	42	0.5385	0.907559	5	5	0
GOTERM	actin binding	283	253	8	15	7	67	114	0.4704	0.907588	63	64	0
GOTERM	protein targeting to mitochondrion	25	23	1	1	0	15	18	0.5211	0.907598	6	6	0
GOTERM	voltage-gated calcium channel activity	23	19	0	2	2	142	233	0.5392	0.907712	5	5	0
GOTERM	mitochondrial respiratory chain complex I	43	35	7	1	0	12	17	0.5317	0.90772	9	9	0
GOTERM	positive regulation of gene-specific transcription from RNA polymerase II promoter	61	55	0	6	0	35	61	0.5168	0.907829	14	14	0
GOTERM	RNA splicing, via transesterification reactions	25	23	0	2	0	22	25	0.5332	0.907861	6	6	0
GOTERM	cornified envelope	22	15	1	0	6	14	52	0.5451	0.907947	4	4	0
GOTERM	cell differentiation	485	431	5	31	18	32	78	0.4786	0.907999	108	108	0
REACTOME	DNA_REPLICATION_PRE_INITIATION	76	69	2	5	0	21	35	0.6769	0.908017	17	16	0
GOTERM	apical part of cell	38	35	0	3	0	41	58	0.5178	0.908025	9	9	0
GOTERM	oxygen and reactive oxygen species metabolic process	26	23	1	2	0	36	94	0.5286	0.908092	6	6	0
GOTERM	regulation of excitatory postsynaptic membrane potential	15	15	0	0	0	30	240	0.5462	0.908177	4	4	0
GOTERM	translation factor activity, nucleic acid binding	23	19	1	3	0	21	51	0.5375	0.908256	5	5	0
GOTERM	cation transport	67	63	1	3	0	56	97	0.5216	0.908281	16	16	0
GOTERM	metal ion transmembrane transporter activity	16	15	0	1	0	21	66	0.5428	0.908414	4	4	0
GOTERM	chromosome segregation	44	43	0	1	0	29	46	0.5262	0.908461	11	11	0
REACTOME	REMOVAL_OF_THE_FLAP_INTERMEDIATE_FROM_THE_C_STRAND	10	10	0	0	0	28	34	0.7546	0.908468	3	2	0
PANTHER_BIOLOGICAL_PROCESS	Protein_disulfide-isomerase_reaction	17	16	0	1	0	39	44	0.5978	0.908477	4	4	0
Panther	Formyltetrahydroformate_biosynthesis	9	8	0	1	0	25	62	0.9009	0.908511	2	1	0
GOTERM	ATP-dependent DNA helicase activity	25	23	1	1	0	49	66	0.5237	0.908556	6	6	0
GOTERM	ubiquitin thiolesterase activity	77	59	7	10	1	57	69	0.5215	0.90856	15	15	0
GOTERM	learning	24	23	0	1	0	50	203	0.5356	0.908698	6	6	0
GOTERM	anterior/posterior pattern formation	81	60	0	1	20	31	68	0.0152	0.908765	15	23	0
GOTERM	postsynaptic membrane	140	123	0	8	9	58	191	0.5088	0.908802	31	31	0
PANTHER_MOLECULAR_FUNCTION	Signaling_molecule	69	58	4	4	3	21	73	0.0685	0.908861	15	20	0
GOTERM	branching morphogenesis of a tube	23	23	0	0	0	14	55	0.5369	0.908897	6	6	0
PANTHER_BIOLOGICAL_PROCESS	Angiogenesis	54	49	1	3	1	37	96	0.4542	0.909054	12	13	0
PANTHER_BIOLOGICAL_PROCESS	Cholesterol_metabolism	68	61	3	3	1	22	52	0.5737	0.909145	15	15	0
GOTERM	ligand-dependent nuclear receptor activity	28	27	0	1	0	37	93	0.5321	0.90923	7	7	0
GOTERM	G-protein coupled receptor activity	362	303	8	23	28	12	50	0.4964	0.909311	76	76	0
PANTHER_MOLECULAR_FUNCTION	Tubulin	30	20	6	3	1	7	9	0.5762	0.909449	5	5	0
GOTERM	peptidyl-prolyl cis-trans isomerase activity	34	31	1	2	0	18	35	0.5267	0.90952	8	8	0
GOTERM	response to virus	116	98	4	3	11	17	32	0.4937	0.909536	25	25	0
REACTOME	E2F_ENABLED_INHIBITION_OF_PRE_REPLICATION_COMPLEX_FORMATION	10	10	0	0	0	38	45	0.7569	0.909769	3	2	0
REACTOME	ACTIVATION_OF_CHAPERONES_BY_IRE1_ALPHA	10	10	0	0	0	22	33	0.7589	0.909777	3	2	0
BIOCARTA	CLASSIC_PATHWAY	14	9	3	0	2	63	61	0.9239	0.909823	2	1	0
GOTERM	protein amino acid autophosphorylation	77	71	0	6	0	81	107	0.5212	0.909932	18	18	0
BIOCARTA	ACH_PATHWAY	16	15	0	1	0	42	75	0.9169	0.910072	4	2	0
GOTERM	response to insulin stimulus	35	32	0	3	0	16	41	0.5542	0.910092	8	8	0
GOTERM	response to antibiotic	25	23	1	1	0	39	83	0.5347	0.910288	6	6	0
GOTERM	metallocarboxypeptidase activity	25	23	0	0	2	55	195	0.5345	0.91033	6	6	0
GOTERM	positive regulation of cell cycle	13	12	0	1	0	11	26	0.5998	0.910474	3	3	0
GOTERM	endoplasmic reticulum lumen	74	67	2	2	3	26	39	0.5202	0.910774	17	17	0
GOTERM	cell cortex	78	75	0	3	0	69	105	0.5211	0.910866	19	19	0
GOTERM	fat cell differentiation	24	24	0	0	0	30	65	0.5687	0.910942	6	6	0
GOTERM	protein amino acid glycosylation	67	64	0	0	3	30	71	0.5429	0.910962	16	16	0
PANTHER_MOLECULAR_FUNCTION	Basic_helix-loop-helix_transcription_factor	103	91	7	2	3	6	46	0.1746	0.911067	23	27	0
GOTERM	electron carrier activity	161	132	7	6	16	24	49	0.527	0.911397	33	33	0
GOTERM	respiratory burst	12	8	0	4	0	11	33	0.6271	0.911527	2	2	0
GOTERM	damaged DNA binding	44	43	1	0	0	30	45	0.5297	0.911635	11	11	0
GOTERM	mitochondrial electron transport, NADH to ubiquinone	43	35	7	1	0	12	18	0.5388	0.911656	9	9	0
Ingenuity	Eicosanoid.Signaling	17	16	0	1	0	22	48	0.8003	0.911768	4	3	0
PANTHER_BIOLOGICAL_PROCESS	Vitamin_biosynthesis	21	17	4	0	0	39	67	0.6478	0.912004	4	4	0
BIOCARTA	SARS_PATHWAY	10	9	0	0	1	17	27	0.9193	0.912166	2	1	0
GOTERM	intracellular protein transport	179	160	4	12	3	50	78	0.5314	0.912328	40	40	0
PANTHER_BIOLOGICAL_PROCESS	Transport	509	386	77	22	24	32	58	0.5273	0.912339	97	96	0
GOTERM	phospholipid efflux	10	8	0	0	2	3	35	0.6234	0.912456	2	2	0
KEGG	KEGG_PYRUVATE_METABOLISM	40	37	0	1	2	27	53	0.8545	0.912633	9	7	0
GOTERM	nBAF complex	12	12	0	0	0	43	81	0.5971	0.912885	3	3	0
GOTERM	determination of left/right symmetry	34	32	1	1	0	48	66	0.5674	0.91313	8	8	0
GOTERM	G1/S transition of mitotic cell cycle	39	36	0	3	0	33	69	0.553	0.913433	9	9	0
GOTERM	negative regulation of BMP signaling pathway	20	20	0	0	0	52	68	0.5817	0.913523	5	5	0
GOTERM	cholesterol biosynthetic process	25	20	0	4	1	23	31	0.5805	0.913623	5	5	0
GOTERM	collagen fibril organization	26	24	1	1	0	50	95	0.5718	0.913833	6	6	0
GOTERM	negative regulation of phosphorylation	13	12	0	0	1	7	18	0.6059	0.913871	3	3	0
GOTERM	negative regulation of DNA replication	17	16	0	1	0	21	31	0.5878	0.913985	4	4	0
Ingenuity	RAR.Activation	48	46	1	1	0	45	63	0.7574	0.91406	12	10	0
GOTERM	beta-catenin binding	37	32	0	4	1	94	153	0.5549	0.914115	8	8	0
Panther	Axon_guidance_mediated_by_Slit/Robo	11	11	0	0	0	174	311	0.7974	0.914117	3	2	0
GOTERM	vacuolar proton-transporting V-type ATPase complex	9	8	1	0	0	26	34	0.6277	0.914359	2	2	0
GOTERM	HOPS complex	12	12	0	0	0	28	50	0.6058	0.914609	3	3	0
PANTHER_MOLECULAR_FUNCTION	Adenylate_cyclase	10	10	0	0	0	127	144	0.2249	0.914759	3	4	0
Panther	p53_pathway_by_glucose_deprivation	11	9	0	2	0	39	78	0.9212	0.914779	2	1	0
GOTERM	scavenger receptor activity	45	44	0	0	1	31	55	0.5503	0.915051	11	11	0
GOTERM	tissue homeostasis	10	8	1	1	0	84	125	0.6323	0.915073	2	2	0
GOTERM	guanylate kinase activity	11	8	0	3	0	136	384	0.6296	0.915161	2	2	0
GOTERM	single-stranded RNA binding	14	12	0	2	0	30	113	0.605	0.915344	3	3	0
GOTERM	regulation of growth	51	48	0	3	0	25	48	0.5549	0.915466	12	12	0
GOTERM	negative regulation of osteoclast differentiation	12	12	0	0	0	15	32	0.6098	0.915623	3	3	0
GOTERM	mitochondrial proton-transporting ATP synthase complex	18	16	2	0	0	8	9	0.5917	0.915657	4	4	0
PANTHER_BIOLOGICAL_PROCESS	Chromatin_packaging_and_remodeling	237	135	48	17	37	35	65	0.5907	0.915683	34	33	0
GOTERM	cytoplasmic part	10	8	1	1	0	19	61	0.6303	0.915691	2	2	0
GOTERM	hydrolase activity, acting on carbon-nitrogen (but not peptide) bonds	12	12	0	0	0	40	58	0.6062	0.915722	3	3	0
GOTERM	cell adhesion molecule binding	13	12	0	1	0	68	121	0.6134	0.915799	3	3	0
GOTERM	morphogenesis of a branching structure	10	8	1	1	0	11	144	0.6365	0.915861	2	2	0
GOTERM	killing of cells of another organism	12	8	2	0	2	3	5	0.6327	0.915883	2	2	0
GOTERM	pseudouridine synthase activity	14	12	0	2	0	10	20	0.6076	0.915891	3	3	0
PANTHER_MOLECULAR_FUNCTION	Synthase	83	68	6	7	2	16	32	0.5404	0.915899	17	17	0
GOTERM	heat shock protein binding	62	60	0	2	0	23	54	0.5523	0.916072	15	15	0
GOTERM	positive regulation of cellular component movement	12	12	0	0	0	49	57	0.6071	0.916118	3	3	0
GOTERM	protein serine/threonine phosphatase complex	12	12	0	0	0	43	81	0.6107	0.916225	3	3	0
GOTERM	lens development in camera-type eye	12	8	0	2	2	6	12	0.628	0.91623	2	2	0
GOTERM	positive regulation of cell differentiation	17	16	0	1	0	10	53	0.6	0.916317	4	4	0
GOTERM	translation regulator activity	16	16	0	0	0	7	31	0.5911	0.91635	4	4	0
GOTERM	extracellular matrix binding	13	12	0	1	0	21	43	0.6126	0.916395	3	3	0
GOTERM	regulation of pH	18	16	0	2	0	59	108	0.5968	0.916438	4	4	0
GOTERM	C-C chemokine receptor activity	16	12	0	1	3	6	12	0.6139	0.916488	3	3	0
GOTERM	carbonate dehydratase activity	16	12	0	2	2	10	27	0.6129	0.916493	3	3	0
GOTERM	actin cytoskeleton reorganization	17	16	0	1	0	116	116	0.5991	0.916707	4	4	0
GOTERM	phosphatidylinositol binding	16	16	0	0	0	99	153	0.5955	0.916708	4	4	0
GOTERM	chromatin binding	139	124	5	8	2	33	63	0.5354	0.916804	31	31	0
GOTERM	insulin receptor signaling pathway	35	32	0	3	0	50	79	0.5689	0.916817	8	8	0
GOTERM	endochondral ossification	12	12	0	0	0	41	70	0.609	0.91686	3	3	0
GOTERM	protein amino acid O-linked glycosylation	18	16	0	2	0	45	68	0.5916	0.916937	4	4	0
GOTERM	protein tyrosine kinase activity	105	100	0	5	0	59	92	0.5385	0.916944	25	25	0
GOTERM	microtubule associated complex	27	24	0	3	0	79	94	0.5853	0.917007	6	6	0
GOTERM	integrator complex	12	12	0	0	0	52	59	0.6069	0.91702	3	3	0
GOTERM	NADH dehydrogenase (ubiquinone) activity	44	36	7	1	0	12	23	0.5681	0.917163	9	9	0
GOTERM	regulation of gene expression	34	32	1	1	0	26	57	0.5659	0.917237	8	8	0
GOTERM	retinol binding	12	12	0	0	0	11	13	0.6157	0.917624	3	3	0
GOTERM	feeding behavior	25	24	0	1	0	6	23	0.5818	0.917692	6	6	0
GOTERM	regulation of cell differentiation	12	12	0	0	0	19	22	0.6094	0.917944	3	3	0
GOTERM	hydrolase activity	960	820	22	58	60	33	78	0.5164	0.918021	205	203	0
GOTERM	positive regulation of neuron apoptosis	17	16	1	0	0	20	69	0.5961	0.918044	4	4	0
GOTERM	regulation of protein localization	18	16	0	2	0	68	132	0.6003	0.918144	4	4	0
GOTERM	glutamate receptor activity	12	12	0	0	0	281	433	0.6106	0.918164	3	3	0
GOTERM	positive regulation of calcium ion transport into cytosol	10	8	0	1	1	28	27	0.6435	0.91817	2	2	0
GOTERM	histone acetylation	12	12	0	0	0	58	78	0.6129	0.918185	3	3	0
GOTERM	inner ear morphogenesis	41	40	0	0	1	11	42	0.5614	0.918218	10	10	0
GOTERM	enzyme regulator activity	14	12	0	2	0	25	45	0.6105	0.918331	3	3	0
GOTERM	positive regulation of macrophage derived foam cell differentiation	13	12	0	1	0	35	41	0.6071	0.918342	3	3	0
GOTERM	anion transmembrane transporter activity	12	12	0	0	0	59	109	0.6129	0.918401	3	3	0
GOTERM	proteasome core complex	14	12	2	0	0	15	22	0.6087	0.918416	3	3	0
GOTERM	membrane coat	24	24	0	0	0	45	64	0.5731	0.918474	6	6	0
GOTERM	phosphate binding	15	12	2	1	0	23	53	0.6107	0.918578	3	3	0
PANTHER_MOLECULAR_FUNCTION	Non-receptor_serine/threonine_protein_kinase	303	259	26	16	2	54	95	0.1942	0.918673	65	71	0
Panther	Vasopressin_synthesis	10	10	0	0	0	37	57	0.9468	0.918844	3	1	0
GOTERM	anchored to plasma membrane	16	16	0	0	0	21	65	0.5973	0.918932	4	4	0
GOTERM	I-kappaB kinase/NF-kappaB cascade	38	32	0	5	1	24	29	0.5712	0.918969	8	8	0
PANTHER_MOLECULAR_FUNCTION	Oxygenase	101	80	5	4	12	22	38	0.5451	0.919094	20	20	0
GOTERM	long-term memory	12	12	0	0	0	110	111	0.6148	0.919122	3	3	0
GOTERM	protein deubiquitination	14	12	0	2	0	55	54	0.6081	0.919264	3	3	0
REACTOME	PROCESSING_OF_CAPPED_INTRON_CONTAINING_PRE_MRNA	138	128	1	9	0	21	31	0.69	0.919331	32	30	0
PANTHER_MOLECULAR_FUNCTION	Carbohydrate_transporter	34	32	2	0	0	28	55	0.5555	0.919843	8	8	0
GOTERM	hydrolase activity, hydrolyzing O-glycosyl compounds	22	16	2	3	1	45	71	0.6026	0.920018	4	4	0
GOTERM	male germ cell nucleus	16	16	0	0	0	33	61	0.603	0.920166	4	4	0
Panther	Axon_guidance_mediated_by_netrin	16	16	0	0	0	180	255	0.9309	0.920231	4	2	0
PANTHER_BIOLOGICAL_PROCESS	Other_sulfur_metabolism	17	16	1	0	0	38	61	0.1911	0.92025	4	6	0
GOTERM	negative regulation of cyclin-dependent protein kinase activity	12	12	0	0	0	19	37	0.615	0.920447	3	3	0
PANTHER_BIOLOGICAL_PROCESS	Fatty_acid_biosynthesis	14	13	0	1	0	24	73	0.6725	0.920489	3	3	0
Panther	Acetate_utilization	5	4	0	0	1	44	43	1	0.920552	1	0	0
GOTERM	mitochondrial transport	11	8	0	2	1	28	39	0.6416	0.920702	2	2	0
Panther	Insulin/IGF_pathway-protein_kinase_B_signaling_cascade	50	40	1	5	4	12	85	0.9065	0.920829	10	7	0
GOTERM	forebrain development	51	48	1	2	0	25	61	0.5607	0.920845	12	12	0
GOTERM	intracellular	1911	1392	87	129	303	27	68	0.5218	0.921203	348	342	0
GOTERM	mitochondrial ATP synthesis coupled proton transport	14	12	2	0	0	8	10	0.6219	0.921326	3	3	0
BIOCARTA	IL1R_PATHWAY	33	30	1	1	1	32	44	0.9061	0.921412	8	5	0
GOTERM	histone methyltransferase complex	16	16	0	0	0	31	106	0.6013	0.92143	4	4	0
GOTERM	laminin binding	10	8	1	0	1	26	46	0.6412	0.921445	2	2	0
GOTERM	anatomical structure morphogenesis	103	93	4	5	1	20	50	0.5615	0.92145	23	23	0
GOTERM	chromosome, telomeric region	24	24	0	0	0	47	65	0.5847	0.921582	6	6	0
PANTHER_BIOLOGICAL_PROCESS	Amino_acid_catabolism	50	38	9	3	0	33	62	0.6443	0.921656	10	9	0
GOTERM	response to stress	121	109	6	5	1	23	55	0.5631	0.921658	27	27	0
GOTERM	mitochondrial inner membrane presequence translocase complex	12	8	3	1	0	13	12	0.6445	0.921763	2	2	0
GOTERM	acetylglucosaminyltransferase activity	10	8	1	1	0	92	195	0.6349	0.921832	2	2	0
GOTERM	arachidonic acid secretion	11	11	0	0	0	21	28	0.0323	0.921858	3	6	0
GOTERM	regulation of blood pressure	52	45	0	5	2	16	42	0.5851	0.921955	11	11	0
GOTERM	peptide antigen binding	14	8	6	0	0	38	31	0.635	0.921989	2	2	0
GOTERM	membrane raft	94	85	2	6	1	35	71	0.567	0.922001	21	21	0
GOTERM	inhibition of adenylate cyclase activity by G-protein signaling pathway	29	28	0	1	0	35	75	0.5783	0.92203	7	7	0
GOTERM	positive regulation of protein kinase activity	16	16	0	0	0	32	167	0.5987	0.922116	4	4	0
GOTERM	gamete generation	17	12	0	5	0	63	70	0.6113	0.92212	3	3	0
GOTERM	neuropeptide signaling pathway	86	77	1	5	3	26	87	0.5765	0.922202	19	19	0
PANTHER_BIOLOGICAL_PROCESS	Other_carbon_metabolism	82	66	5	5	6	28	39	0.5979	0.922222	17	16	0
PANTHER_BIOLOGICAL_PROCESS	Cytokine/chemokine_mediated_immunity	125	74	12	5	34	8	25	0.5889	0.922291	19	18	0
Panther	Alzheimer_disease-amyloid_secretase_pathway	25	22	0	2	1	28	68	0.9416	0.922487	6	3	0
GOTERM	nuclear speck	114	105	3	4	2	32	61	0.555	0.922523	26	26	0
GOTERM	mitochondrial matrix	155	142	0	11	2	25	46	0.5662	0.922537	36	35	0
PANTHER_BIOLOGICAL_PROCESS	Sex_determination	14	9	2	3	0	31	31	0.6912	0.922609	2	2	0
GOTERM	response to ethanol	60	57	0	2	1	23	67	0.5815	0.922763	14	14	0
GOTERM	neuromuscular synaptic transmission	13	12	0	1	0	30	92	0.6111	0.922765	3	3	0
GOTERM	dendrite morphogenesis	10	8	0	2	0	193	345	0.6353	0.922799	2	2	0
GOTERM	wound healing	43	41	0	2	0	45	81	0.5965	0.922835	10	10	0
KEGG	KEGG_STEROID_BIOSYNTHESIS	17	14	0	3	0	22	24	0.905	0.922929	4	2	0
GOTERM	response to organic substance	36	33	0	3	0	24	69	0.6013	0.923002	8	8	0
GOTERM	angiogenesis	111	106	0	5	0	33	61	0.5731	0.923358	27	26	0
GOTERM	DNA-dependent ATPase activity	28	25	1	2	0	43	93	0.6285	0.92348	6	6	0
GOTERM	phagocytosis	25	25	0	0	0	30	44	0.6214	0.923674	6	6	0
GOTERM	regulation of cell shape	57	53	2	1	1	67	93	0.587	0.923676	13	13	0
GOTERM	neuron development	25	25	0	0	0	14	58	0.6214	0.923772	6	6	0
PANTHER_MOLECULAR_FUNCTION	Damaged_DNA-binding_protein	27	24	3	0	0	31	53	0.5744	0.923804	6	6	0
PANTHER_MOLECULAR_FUNCTION	Other_isomerase	91	58	29	4	0	24	34	0.1783	0.923874	15	18	0
GOTERM	positive regulation of glucose import	22	21	0	1	0	34	114	0.6277	0.923953	5	5	0
GOTERM	spleen development	17	17	0	0	0	33	79	0.6489	0.924054	4	4	0
GOTERM	protein kinase C binding	22	21	0	1	0	32	97	0.6353	0.924122	5	5	0
GOTERM	cytokine activity	153	119	4	5	25	7	29	0.5865	0.924195	30	29	0
GOTERM	cytoskeleton	687	612	12	45	18	50	99	0.5544	0.924206	153	151	0
GOTERM	behavior	28	25	0	3	0	26	164	0.6248	0.924219	6	6	0
GOTERM	nucleotide metabolic process	26	25	0	0	1	23	95	0.6276	0.92432	6	6	0
GOTERM	nucleocytoplasmic transport	17	17	0	0	0	23	75	0.6464	0.924322	4	4	0
GOTERM	transcription factor TFIID complex	20	17	0	3	0	19	44	0.6423	0.924503	4	4	0
GOTERM	rRNA binding	24	21	0	3	0	5	18	0.6334	0.924631	5	5	0
GOTERM	terminal button	23	21	0	2	0	41	160	0.6286	0.924679	5	5	0
GOTERM	cilium axoneme	26	25	0	1	0	80	126	0.6293	0.924718	6	6	0
GOTERM	nucleotidyltransferase activity	74	66	3	4	1	39	70	0.6047	0.924738	17	16	0
GOTERM	phospholipase A2 activity	19	17	0	1	1	20	36	0.6524	0.92474	4	4	0
GOTERM	enzyme inhibitor activity	28	25	0	3	0	27	56	0.6218	0.924748	6	6	0
GOTERM	ATPase activity, coupled to transmembrane movement of substances	31	25	3	3	0	69	84	0.6247	0.924786	6	6	0
GOTERM	glucose homeostasis	45	45	0	0	0	24	75	0.5914	0.924786	11	11	0
GOTERM	cell fate commitment	29	29	0	0	0	13	127	0.62	0.924815	7	7	0
GOTERM	amino acid transport	48	41	0	6	1	39	47	0.6	0.924839	10	10	0
KEGG	KEGG_ASCORBATE_AND_ALDARATE_METABOLISM	25	14	2	1	8	29	38	0.9003	0.924878	4	2	0
KEGG	KEGG_NUCLEOTIDE_EXCISION_REPAIR	44	38	1	5	0	32	42	0.8704	0.924996	10	7	0
GOTERM	protease binding	22	21	0	0	1	14	44	0.6389	0.925019	5	5	0
GOTERM	phosphatidylinositol-3,4,5-trisphosphate binding	15	13	0	2	0	53	68	0.6576	0.925103	3	3	0
GOTERM	protein kinase inhibitor activity	22	21	1	0	0	17	49	0.6365	0.925212	5	5	0
KEGG	KEGG_SNARE_INTERACTIONS_IN_VESICULAR_TRANSPORT	38	34	1	1	2	30	56	0.8893	0.925252	9	6	0
GOTERM	retina development in camera-type eye	17	17	0	0	0	23	71	0.6446	0.925319	4	4	0
GOTERM	GTPase activity	214	191	4	11	8	22	44	0.5707	0.925356	48	47	0
Panther	Blood_coagulation	45	35	1	3	6	16	34	0.9006	0.925396	9	6	0
GOTERM	exonuclease activity	33	29	2	1	1	26	53	0.6029	0.925432	7	7	0
GOTERM	heme binding	122	94	5	2	21	22	52	0.5819	0.92552	24	23	0
GOTERM	protein modification process	148	133	1	10	4	55	82	0.0136	0.925528	33	45	0
GOTERM	3'-5' exonuclease activity	14	13	0	1	0	33	47	0.6577	0.925754	3	3	0
GOTERM	stereocilium	14	13	0	1	0	103	217	0.6674	0.925784	3	3	0
GOTERM	nucleolus	699	605	8	53	33	26	49	0.5607	0.926026	151	149	0
GOTERM	sarcoplasmic reticulum	21	21	0	0	0	70	166	0.6356	0.926113	5	5	0
GOTERM	response to gamma radiation	21	21	0	0	0	36	64	0.6338	0.926143	5	5	0
GOTERM	ADP binding	19	17	0	2	0	80	103	0.6469	0.926361	4	4	0
GOTERM	nuclear chromatin	14	13	1	0	0	16	22	0.6739	0.926404	3	3	0
GOTERM	positive regulation of transforming growth factor beta receptor signaling pathway	14	13	0	1	0	15	49	0.668	0.92643	3	3	0
GOTERM	ATPase activity	132	122	5	4	1	60	88	0.5789	0.926766	31	30	0
GOTERM	regulation of mitotic cell cycle	14	13	0	1	0	18	35	0.6709	0.926795	3	3	0
PANTHER_MOLECULAR_FUNCTION	KRAB_box_transcription_factor	586	308	89	25	164	20	34	0.5115	0.926835	77	77	0
GOTERM	hydrolase activity, acting on acid anhydrides, in phosphorus-containing anhydrides	21	17	2	2	0	40	67	0.6441	0.926858	4	4	0
GOTERM	myosin filament	15	13	0	0	2	33	61	0.6726	0.926866	3	3	0
PANTHER_BIOLOGICAL_PROCESS	Asymmetric_protein_localization	20	17	1	2	0	75	116	0.6502	0.927042	4	4	0
GOTERM	RNA helicase activity	10	9	1	0	0	44	70	0.6906	0.92715	2	2	0
GOTERM	positive regulation of phagocytosis	13	13	0	0	0	13	17	0.6733	0.927277	3	3	0
GOTERM	positive regulation of cytokine secretion	14	13	1	0	0	26	51	0.6723	0.927295	3	3	0
GOTERM	sphingolipid metabolic process	18	17	1	0	0	44	67	0.6421	0.927344	4	4	0
GOTERM	internal side of plasma membrane	16	13	0	3	0	17	57	0.6665	0.927379	3	3	0
[truncated: 1,217 more rows]

## Sheet: Interaction
DB	GS	ORIG_GS_SIZE	EFF_GS_SIZE	#_GENES_ABS_LIST	#_GENES_WO_SCORE	#_GENES_REM_PROXIM	MED_GENE_SIZE_KB	MEAN_GENE_SIZE_KB	NOMINAL_GSEA_PVAL_75PERC_CUTOFF	FDR_75PERC_CUTOFF	EXP_#_GENES_ABOVE_75PERC_CUTOFF	OBS_#_GENES_ABOVE_75PERC_CUTOFF	#_GENES_FLAGGED	FLAGGED_GENE_NAMES
Panther	Coenzyme_A_biosynthesis	7	7	0	0	0	24	26	0.0016	0.017	2	6	0
Panther	5HT2_type_receptor_mediated_signaling_pathway	8	7	0	1	0	266	248	0.0014	0.0325	2	6	0
BIOCARTA	NDKDYNAMIN_PATHWAY	19	17	1	0	1	59	85	0.0005	0.0471	4	11	0
BIOCARTA	TNFR2_PATHWAY	18	16	1	1	0	42	52	0.0018	0.08115	4	10	0
GOTERM	protein complex assembly	102	96	2	3	1	40	83	0.0002	0.0995	24	42	0
GOTERM	transcription factor TFIID complex	20	17	0	3	0	19	44	0.0004	0.1888	4	11	0
PANTHER_BIOLOGICAL_PROCESS	Endocytosis	123	97	17	6	3	49	78	0.002	0.2022	24	38	0
PANTHER_BIOLOGICAL_PROCESS	MHCI-mediated_immunity	22	9	12	0	1	9	12	0.0098	0.3144	2	6	0
Panther	FGF_signaling_pathway	47	44	1	2	0	35	89	0.015	0.366667	11	18	0
Panther	TGF-beta_signaling_pathway	64	58	0	4	2	27	56	0.0175	0.40745	15	22	0
Panther	Notch_signaling_pathway	33	31	0	2	0	25	103	0.0297	0.42646	8	13	0
REACTOME	TRIACYLGLYCERIDE_BIOSYNTHESIS	14	11	1	2	0	53	66	0.0083	0.4272	3	7	0
REACTOME	FGFR_LIGAND_BINDING_AND_ACTIVATION	27	24	0	1	2	36	48	0.0196	0.445846	6	11	0
Panther	Fructose_galactose_metabolism	7	7	0	0	0	14	34	0.0681	0.456367	2	4	0
REACTOME	DEATH_RECEPTOR_SIGNALLING	13	11	1	0	1	25	28	0.0351	0.461307	3	6	0
REACTOME	DEPOLARIZATION_OF_THE_PRESYNAPTIC_TERMINAL_TRIGGERS_THE_OPENING_OF_CALCIUM_CHANNELS	12	11	0	1	0	266	283	0.0339	0.46898	3	6	0
REACTOME	ENERGY_DEPENDENT_REGULATION_OF_MTOR_BY_LKB1_AMPK	17	16	0	1	0	47	89	0.0248	0.471025	4	8	0
PANTHER_BIOLOGICAL_PROCESS	Neurotransmitter_release	107	88	11	8	0	80	160	0.0205	0.4823	22	31	0
REACTOME	VITAMIN_B5_(PANTOTHENATE)_METABOLISM	11	10	0	1	0	23	25	0.0037	0.4864	3	7	0
GOTERM	DNA unwinding during replication	14	14	0	0	0	20	25	0.0108	0.499221	4	8	0
GOTERM	voltage-gated calcium channel complex	22	19	0	2	1	107	182	0.0092	0.499278	5	10	0
GOTERM	promoter binding	74	66	1	7	0	36	62	0.0065	0.502547	17	26	0
REACTOME	FRS2MEDIATED_CASCADE	27	24	0	1	2	36	48	0.0214	0.503527	6	11	0
REACTOME	PHOSPHOLIPASE_CMEDIATED_CASCADE	23	20	0	1	2	29	38	0.016	0.504686	5	10	0
Panther	FAS_signaling_pathway	22	21	0	0	1	52	70	0.0577	0.506057	5	9	0
Panther	VEGF_signaling_pathway	14	14	0	0	0	73	86	0.1107	0.510569	4	6	0
Panther	Ionotropic_glutamate_receptor_pathway	36	33	0	2	1	82	164	0.0973	0.511157	8	12	0
GOTERM	induction of apoptosis via death domain receptors	14	12	1	1	0	21	36	0.0129	0.512285	3	7	0
REACTOME	EARLY_PHASE_OF_HIV_LIFE_CYCLE	13	13	0	0	0	11	46	0.0053	0.5179	3	8	0
GOTERM	ubiquitin-specific protease activity	27	24	0	3	0	49	58	0.0068	0.519227	6	12	0
GOTERM	ubiquitin thiolesterase activity	77	59	7	10	1	56	68	0.0058	0.528088	15	24	0
REACTOME	METABOLISM_OF_LIPIDS_AND_LIPOPROTEINS	228	205	2	10	11	36	61	0.0212	0.531828	51	64	0
REACTOME	MRNA_SPLICING	107	97	1	9	0	15	23	0.0069	0.5319	24	35	0
Panther	Pentose_phosphate_pathway	13	11	1	0	1	33	39	0.1117	0.53245	3	5	0
REACTOME	FORMATION_AND_MATURATION_OF_MRNA_TRANSCRIPT	152	136	3	12	1	18	30	0.0126	0.53288	34	46	0
REACTOME	HIV_LIFE_CYCLE	103	98	2	3	0	30	45	0.0113	0.53365	25	35	0
GOTERM	SNARE complex	17	16	1	0	0	24	49	0.0077	0.536985	4	9	0
PANTHER_BIOLOGICAL_PROCESS	Synaptic_transmission	81	68	6	6	1	56	228	0.019	0.537667	17	25	0
REACTOME	COMPLEMENT_CASCADE	50	14	33	0	3	50	47	0.037	0.5377	4	7	0
GOTERM	NADPH oxidase complex	9	5	0	4	0	17	25	0.0158	0.538543	1	4	0
GOTERM	fibroblast growth factor receptor signaling pathway	31	28	0	1	2	36	82	0.0138	0.540483	7	13	0
Panther	Synaptic_vesicle_trafficking	31	29	0	2	0	63	150	0.0791	0.544936	7	11	0
GOTERM	nuclear heterochromatin	12	11	0	1	0	26	34	0.0376	0.549251	3	6	0
PANTHER_BIOLOGICAL_PROCESS	Peroxisome_transport	14	14	0	0	0	30	51	0.0402	0.54995	4	7	0
REACTOME	MRNA_3_END_PROCESSING	34	31	0	3	0	16	25	0.0296	0.551076	8	13	0
REACTOME	REGULATION_OF_AMPK_ACTIVITY_VIA_LKB1	14	13	0	1	0	39	98	0.023	0.551544	3	7	0
GOTERM	mismatched DNA binding	15	11	3	1	0	38	66	0.0384	0.551628	3	6	0
KEGG	KEGG_PANTOTHENATE_AND_COA_BIOSYNTHESIS	16	15	0	0	1	31	101	0.0174	0.554633	4	8	0
GOTERM	adult heart development	10	9	0	0	1	26	73	0.0113	0.555967	2	6	0
PANTHER_MOLECULAR_FUNCTION	Basic_helix-loop-helix_transcription_factor	103	94	7	2	0	6	44	0.0311	0.55631	24	32	0
GOTERM	regulation of apoptosis	117	105	2	4	6	21	45	0.0172	0.55707	26	36	0
GOTERM	keratin filament	90	26	8	0	56	3	5	0.0139	0.557852	7	12	0
GOTERM	binding	523	443	18	24	38	35	72	0.0157	0.558246	111	130	0
GOTERM	fibroblast growth factor receptor binding	10	10	0	0	0	78	171	0.0196	0.560379	3	6	0
GOTERM	DNA binding	1480	1134	54	82	210	26	54	0.0048	0.56063	284	315	0
GOTERM	molecular_function	654	531	34	61	28	20	57	0.0188	0.562808	133	153	0
GOTERM	negative regulation of adenylate cyclase activity	19	19	0	0	0	31	146	0.0298	0.563159	5	9	0
GOTERM	Rho protein signal transduction	35	32	0	3	0	26	87	0.0168	0.5636	8	14	0
GOTERM	transcription initiation from RNA polymerase II promoter	67	59	2	6	0	26	45	0.0225	0.564962	15	22	0
GOTERM	voltage-gated calcium channel activity	23	20	0	2	1	130	223	0.0165	0.566859	5	10	0
GOTERM	transcription repressor activity	162	154	1	5	2	25	67	0.0091	0.567033	39	52	0
GOTERM	retrograde transport, endosome to Golgi	18	14	3	1	0	57	106	0.0365	0.567097	4	7	0
GOTERM	L-ascorbic acid binding	21	19	0	2	0	27	48	0.0296	0.567332	5	9	0
GOTERM	protein domain specific binding	96	85	1	10	0	32	62	0.0234	0.568441	21	30	0
GOTERM	ubiquitin-dependent protein catabolic process	146	126	7	12	1	56	79	0.0057	0.570496	32	44	0
GOTERM	regulation of action potential	14	14	0	0	0	46	160	0.0392	0.571303	4	7	0
GOTERM	negative regulation of apoptosis	129	123	1	4	1	23	56	0.0201	0.571789	31	41	0
GOTERM	isotype switching	10	9	0	1	0	51	71	0.0444	0.572386	2	5	0
GOTERM	complement activation, alternative pathway	15	9	3	2	1	63	55	0.05	0.574836	2	5	0
GOTERM	phospholipase C activity	12	11	1	0	0	179	185	0.0373	0.575558	3	6	0
GOTERM	RNA polymerase III transcription factor activity	10	9	0	1	0	29	36	0.0474	0.578366	2	5	0
GOTERM	receptor signaling complex scaffold activity	13	13	0	0	0	29	70	0.0221	0.579143	3	7	0
GOTERM	symporter activity	113	102	1	5	5	39	63	0.0126	0.57915	26	36	0
GOTERM	rRNA transcription	12	10	0	2	0	11	19	0.0193	0.580561	3	6	0
GOTERM	ER overload response	9	8	0	1	0	24	55	0.0274	0.582827	2	5	0
GOTERM	phosphatidate phosphatase activity	11	11	0	0	0	45	55	0.0341	0.583029	3	6	0
GOTERM	oxidoreductase activity, acting on paired donors, with incorporation or reduction of molecular oxygen	16	15	0	1	0	27	43	0.0174	0.584059	4	8	0
GOTERM	estrogen receptor signaling pathway	11	11	0	0	0	86	113	0.0342	0.585439	3	6	0
Panther	Metabotropic_glutamate_receptor_group_III_pathway	4	3	0	1	0	318	330	0.159	0.5863	1	2	0
GOTERM	response to cadmium ion	11	11	0	0	0	33	38	0.0333	0.586449	3	6	0
GOTERM	death receptor binding	10	9	0	1	0	17	25	0.0506	0.588298	2	5	0
PANTHER_MOLECULAR_FUNCTION	DNA_helicase	76	60	11	5	0	54	77	0.0279	0.590025	15	22	0
GOTERM	methylation	12	11	0	1	0	16	28	0.0326	0.591609	3	6	0
PANTHER_BIOLOGICAL_PROCESS	Meiosis	84	61	16	7	0	40	66	0.0175	0.59258	15	23	0
GOTERM	mRNA processing	246	223	12	9	2	22	50	0.0237	0.592972	56	69	0
GOTERM	ATP catabolic process	14	12	0	1	1	27	45	0.0145	0.593167	3	7	0
GOTERM	integral to peroxisomal membrane	12	11	0	1	0	13	23	0.0338	0.593604	3	6	0
GOTERM	microtubule-based process	11	11	0	0	0	25	49	0.0355	0.59376	3	6	0
GOTERM	phototransduction	23	21	1	1	0	14	24	0.02	0.594289	5	10	0
PANTHER_BIOLOGICAL_PROCESS	Chromatin_packaging_and_remodeling	237	134	48	17	38	35	65	0.0364	0.594625	34	43	0
GOTERM	response to copper ion	11	11	0	0	0	15	35	0.0347	0.594832	3	6	0
PANTHER_MOLECULAR_FUNCTION	Cysteine_protease	125	88	22	8	7	44	55	0.0197	0.595867	22	31	0
GOTERM	hyaluronic acid binding	19	16	1	0	2	50	75	0.0267	0.596109	4	8	0
GOTERM	adult walking behavior	21	21	0	0	0	102	175	0.0213	0.596647	5	10	0
GOTERM	double-strand break repair	36	35	0	1	0	42	73	0.03	0.597886	9	14	0
GOTERM	antigen processing and presentation of peptide antigen via MHC class I	11	5	6	0	0	8	19	0.013	0.598164	1	4	0
GOTERM	protein ubiquitination	82	77	1	4	0	44	63	0.0157	0.599079	19	28	0
GOTERM	vacuole	11	9	1	1	0	11	31	0.0507	0.599084	2	5	0
PANTHER_BIOLOGICAL_PROCESS	DNA_repair	169	133	25	9	2	38	67	0.0328	0.6002	33	43	0
GOTERM	body fluid secretion	10	10	0	0	0	13	21	0.0189	0.600244	3	6	0
GOTERM	androgen receptor binding	26	24	0	2	0	45	73	0.0219	0.602217	6	11	0
GOTERM	mitochondrial ribosome	17	17	0	0	0	8	11	0.0419	0.602666	4	8	0
GOTERM	cognition	10	9	0	1	0	35	100	0.0485	0.602885	2	5	0
PANTHER_MOLECULAR_FUNCTION	Ribonucleoprotein	96	59	31	6	0	20	48	0.0267	0.602929	15	22	0
GOTERM	positive regulation of ERK1 and ERK2 cascade	17	16	0	0	1	26	52	0.0279	0.606012	4	8	0
PANTHER_BIOLOGICAL_PROCESS	Segment_specification	100	75	6	9	10	5	56	0.0377	0.607264	19	26	0
PANTHER_BIOLOGICAL_PROCESS	Coenzyme_metabolism	61	51	8	1	1	27	56	0.037	0.607678	13	19	0
GOTERM	biological_process	630	508	33	53	36	21	61	0.0105	0.6092	127	149	0
Panther	p53_pathway_by_glucose_deprivation	11	9	0	2	0	39	78	0.1665	0.609387	2	4	0
GOTERM	ciliary or flagellar motility	11	11	0	0	0	114	140	0.0067	0.611112	3	7	0
GOTERM	protein catabolic process	36	32	0	3	1	18	36	0.0382	0.615328	8	13	0
GOTERM	positive regulation of transcription, DNA-dependent	117	113	1	3	0	40	74	0.0157	0.616579	28	39	0
PANTHER_MOLECULAR_FUNCTION	Intermediate_filament	153	48	37	0	68	6	15	0.0343	0.6167	12	18	0
GOTERM	protein kinase binding	111	104	1	4	2	32	77	0.0284	0.618871	26	35	0
GOTERM	response to ionizing radiation	30	29	0	1	0	43	64	0.0413	0.61945	7	12	0
GOTERM	circadian rhythm	29	29	0	0	0	33	86	0.0422	0.619974	7	12	0
Panther	Circadian_clock_system	9	9	0	0	0	45	58	0.1672	0.62124	2	4	0
GOTERM	calcium ion transport	115	104	0	5	6	67	140	0.017	0.621922	26	36	0
Panther	Muscarinic_acetylcholine_receptor_1_and_3_signaling_pathway	8	8	0	0	0	71	165	0.1135	0.622767	2	4	0
REACTOME	SPHINGOLIPID_METABOLISM	32	31	0	1	0	53	96	0.0126	0.62362	8	14	0
GOTERM	translational initiation	39	32	3	4	0	18	27	0.0377	0.624521	8	13	0
GOTERM	initiation of viral infection	11	11	0	0	0	11	48	0.009	0.6265	3	7	0
Panther	Insulin/IGF_pathway-protein_kinase_B_signaling_cascade	50	43	1	5	1	10	80	0.1585	0.627994	11	14	0
GOTERM	neural tube development	11	11	0	0	0	48	81	0.0061	0.629357	3	7	0
GOTERM	transcription cofactor activity	39	35	0	4	0	29	102	0.0352	0.630915	9	14	0
Panther	Salvage_pyrimidine_ribonucleotides	6	4	0	2	0	52	63	0.2631	0.638539	1	2	0
GOTERM	regulation of transcription	991	842	21	68	60	29	65	0.0008	0.6389	211	247	0
GOTERM	nuclear chromosome, telomeric region	15	15	0	0	0	30	49	0.0555	0.642133	4	7	0
PANTHER_BIOLOGICAL_PROCESS	Regulated_exocytosis	48	44	2	1	1	58	131	0.0596	0.646827	11	16	0
GOTERM	glucose homeostasis	45	45	0	0	0	24	75	0.0394	0.647245	11	17	0
GOTERM	acyl-CoA binding	15	15	0	0	0	24	49	0.0557	0.648403	4	7	0
GOTERM	regulation of fatty acid oxidation	17	15	0	2	0	39	71	0.0528	0.649297	4	7	0
GOTERM	positive regulation of gene-specific transcription from RNA polymerase II promoter	61	55	0	6	0	35	61	0.0044	0.65033	14	23	0
GOTERM	cellular calcium ion homeostasis	60	52	0	2	6	18	102	0.0422	0.655179	13	19	0
GOTERM	negative regulation of phosphorylation	13	13	0	0	0	7	19	0.0063	0.655717	3	8	0
GOTERM	G1/S transition of mitotic cell cycle	39	36	0	3	0	33	69	0.0426	0.65838	9	14	0
GOTERM	cytoplasmic vesicle	224	212	1	8	3	31	75	0.0368	0.659244	53	65	0
Panther	p38_MAPK_pathway	20	19	0	1	0	37	49	0.0775	0.659913	5	8	0
GOTERM	ATPase activity	132	119	5	4	4	57	87	0.0337	0.660695	30	39	0
GOTERM	microtubule-based movement	88	82	2	3	1	51	99	0.0369	0.661106	21	28	0
GOTERM	single-stranded DNA binding	49	48	0	1	0	24	49	0.0371	0.661884	12	18	0
GOTERM	WASH complex	11	7	3	1	0	66	73	0.0696	0.66459	2	4	0
GOTERM	response to hormone stimulus	39	36	1	2	0	31	54	0.0443	0.67323	9	14	0
GOTERM	cyclin-dependent protein kinase inhibitor activity	11	10	0	0	1	6	20	0.0029	0.6755	3	7	0
PANTHER_BIOLOGICAL_PROCESS	Protein_metabolism_and_modification	69	57	7	5	0	29	73	0.057	0.675921	14	20	0
GOTERM	proximal/distal pattern formation	23	18	1	0	4	14	78	0.0561	0.677099	5	8	0
GOTERM	nucleosome assembly	80	45	6	8	21	4	23	0.0704	0.677319	11	16	0
GOTERM	ESC/E(Z) complex	9	8	0	1	0	54	81	0.1109	0.678511	2	4	0
GOTERM	response to DNA damage stimulus	83	75	2	6	0	33	59	0.0629	0.679722	19	25	0
GOTERM	positive regulation of osteoblast differentiation	24	24	0	0	0	55	81	0.052	0.681798	6	10	0
GOTERM	cytoplasmic mRNA processing body	24	22	0	1	1	42	58	0.0782	0.683217	6	9	0
GOTERM	response to biotic stimulus	14	8	2	2	2	14	34	0.1126	0.685198	2	4	0
GOTERM	cellular protein metabolic process	10	8	1	1	0	35	45	0.1134	0.68524	2	4	0
KEGG	KEGG_VASCULAR_SMOOTH_MUSCLE_CONTRACTION	115	104	2	4	5	48	128	0.045	0.68565	26	34	0
GOTERM	apoptotic mitochondrial changes	11	8	0	3	0	34	39	0.1127	0.685768	2	4	0
GOTERM	locomotory behavior	56	55	0	1	0	44	124	0.0736	0.686075	14	19	0
GOTERM	response to estradiol stimulus	53	51	0	2	0	19	48	0.0649	0.687048	13	18	0
GOTERM	pericentriolar material	11	10	0	0	1	49	70	0.079	0.687207	3	5	0
REACTOME	PROCESSING_OF_CAPPED_INTRON_CONTAINING_PRE_MRNA	138	128	1	9	0	21	31	0.0071	0.687325	32	45	0
GOTERM	superoxide metabolic process	14	10	0	4	0	14	44	0.0768	0.687328	3	5	0
GOTERM	mitochondrial outer membrane	81	75	0	6	0	32	46	0.0681	0.687967	19	25	0
GOTERM	negative regulation of gene-specific transcription from RNA polymerase II promoter	43	40	0	3	0	47	99	0.0535	0.690117	10	15	0
GOTERM	striated muscle contraction	11	10	0	1	0	48	101	0.0753	0.69028	3	5	0
GOTERM	structural constituent of muscle	42	38	0	1	3	27	75	0.0712	0.690458	10	14	0
GOTERM	sarcomere organization	11	10	0	1	0	14	44	0.0741	0.69092	3	5	0
GOTERM	defense response to Gram-negative bacterium	10	10	0	0	0	14	22	0.0788	0.692184	3	5	0
GOTERM	regulation of phosphorylation	11	10	0	1	0	17	38	0.0779	0.692406	3	5	0
GOTERM	leukotriene biosynthetic process	19	18	0	1	0	20	41	0.0585	0.692426	5	8	0
GOTERM	regulation of sensory perception of pain	10	10	0	0	0	16	102	0.079	0.693644	3	5	0
GOTERM	prostate gland development	11	10	0	1	0	5	35	0.0769	0.693725	3	5	0
GOTERM	peptide antigen binding	14	8	6	0	0	38	31	0.1157	0.693776	2	4	0
GOTERM	mRNA binding	40	38	0	2	0	15	36	0.0714	0.694553	10	14	0
GOTERM	regulation of mitochondrial membrane potential	10	10	0	0	0	15	52	0.0768	0.694883	3	5	0
GOTERM	retinoic acid receptor signaling pathway	10	10	0	0	0	51	59	0.0729	0.696362	3	5	0
KEGG	KEGG_PHOSPHATIDYLINOSITOL_SIGNALING_SYSTEM	76	75	0	1	0	70	136	0.0952	0.697124	19	24	0
KEGG	KEGG_LYSOSOME	121	110	2	7	2	25	40	0.0602	0.697429	28	35	0
REACTOME	FURTHER_PLATELET_RELEASATE	24	22	1	1	0	32	38	0.0743	0.697497	6	9	0
GOTERM	nucleic acid binding	293	218	36	29	10	34	59	0.0401	0.697613	55	66	0
REACTOME	ELONGATION_AND_PROCESSING_OF_CAPPED_TRANSCRIPTS	134	119	3	11	1	17	26	0.048	0.698146	30	38	0
GOTERM	isoprenoid biosynthetic process	14	13	0	0	1	24	68	0.0726	0.698229	3	6	0
PANTHER_MOLECULAR_FUNCTION	Tumor_necrosis_factor_receptor	14	11	0	0	3	13	28	0.0349	0.69852	3	6	0
GOTERM	chromatin modification	199	170	2	21	6	42	84	0.0581	0.69899	43	52	0
GOTERM	chromosome	147	108	7	8	24	26	40	0.048	0.699934	27	35	0
GOTERM	sulfur metabolic process	13	11	0	1	1	17	54	0.1115	0.701338	3	5	0
GOTERM	C-C chemokine receptor activity	16	11	0	1	4	5	13	0.1115	0.701607	3	5	0
GOTERM	actin filament binding	49	43	1	5	0	86	128	0.0477	0.701759	11	16	0
GOTERM	phospholipid metabolic process	31	26	1	1	3	17	36	0.0898	0.702387	7	10	0
GOTERM	copper ion transport	14	11	0	3	0	24	36	0.1104	0.702707	3	5	0
KEGG	KEGG_ENDOMETRIAL_CANCER	52	49	0	3	0	81	143	0.1424	0.702873	12	16	0
GOTERM	response to amphetamine	16	16	0	0	0	21	69	0.0857	0.703244	4	7	0
GOTERM	MHC class I protein complex	22	11	8	0	3	5	8	0.1138	0.703635	3	5	0
GOTERM	cell-cell junction	56	55	1	0	0	43	111	0.076	0.703907	14	19	0
GOTERM	muscle myosin complex	15	11	0	0	4	15	27	0.1143	0.704163	3	5	0
KEGG	KEGG_ENDOCYTOSIS	183	165	10	7	1	44	88	0.1259	0.70419	41	48	0
GOTERM	positive regulation of hormone secretion	11	11	0	0	0	16	32	0.1157	0.704234	3	5	0
GOTERM	spliceosomal complex	123	112	4	6	1	19	27	0.0482	0.704827	28	36	0
KEGG	KEGG_BASAL_TRANSCRIPTION_FACTORS	36	29	2	5	0	33	47	0.1627	0.704972	7	10	0
PANTHER_MOLECULAR_FUNCTION	Peroxidase	27	22	0	1	4	12	50	0.0766	0.705412	6	9	0
GOTERM	learning or memory	30	25	0	5	0	33	105	0.0672	0.705894	6	10	0
GOTERM	interspecies interaction between organisms	287	257	9	13	8	34	55	0.0486	0.706744	64	76	0
GOTERM	NF-kappaB binding	14	13	0	1	0	41	101	0.0817	0.707254	3	6	0
GOTERM	oligodendrocyte development	13	13	0	0	0	10	34	0.0766	0.707463	3	6	0
GOTERM	regulation of cell cycle	41	38	0	2	1	21	52	0.0717	0.707778	10	14	0
GOTERM	CUL4 RING ubiquitin ligase complex	11	11	0	0	0	44	52	0.1121	0.707883	3	5	0
GOTERM	histone methyltransferase complex	16	16	0	0	0	31	106	0.075	0.708631	4	7	0
KEGG	KEGG_ADIPOCYTOKINE_SIGNALING_PATHWAY	67	60	1	6	0	41	67	0.089	0.708684	15	20	0
GOTERM	neuron projection morphogenesis	15	13	0	2	0	81	89	0.0831	0.709443	3	6	0
REACTOME	PYRIMIDINE_METABOLISM	22	21	0	1	0	27	70	0.0549	0.709518	5	9	0
KEGG	KEGG_PPAR_SIGNALING_PATHWAY	69	64	0	3	2	20	42	0.0958	0.70975	16	21	0
KEGG	KEGG_ASTHMA	30	12	15	1	2	4	7	0.1523	0.710337	3	5	0
GOTERM	phospholipid-translocating ATPase activity	15	13	0	2	0	172	198	0.0762	0.710737	3	6	0
GOTERM	positive regulation of smooth muscle contraction	13	13	0	0	0	20	50	0.0791	0.711177	3	6	0
KEGG	KEGG_GLYCEROPHOSPHOLIPID_METABOLISM	77	67	2	5	3	41	72	0.1439	0.71149	17	21	0
GOTERM	peroxisome organization	17	16	0	1	0	18	43	0.079	0.712507	4	7	0
GOTERM	neuromuscular process controlling balance	23	22	0	1	0	30	95	0.0793	0.712585	6	9	0
KEGG	KEGG_ARRHYTHMOGENIC_RIGHT_VENTRICULAR_CARDIOMYOPATHY_ARVC	76	68	2	4	2	82	186	0.1059	0.712741	17	22	0
GOTERM	chromatin	85	74	3	7	1	33	68	0.0537	0.713363	19	25	0
KEGG	KEGG_CYTOSOLIC_DNA_SENSING_PATHWAY	56	46	1	1	8	11	24	0.0233	0.7138	12	18	0
PANTHER_BIOLOGICAL_PROCESS	JNK_cascade	61	57	2	2	0	20	45	0.0559	0.714046	14	20	0
GOTERM	RNA splicing	265	236	11	14	4	20	41	0.0533	0.71405	59	70	0
GOTERM	mitochondrial small ribosomal subunit	18	17	1	0	0	12	22	0.1051	0.714155	4	7	0
KEGG	KEGG_LEUKOCYTE_TRANSENDOTHELIAL_MIGRATION	118	102	3	8	5	42	96	0.0526	0.714583	26	33	0
PANTHER_BIOLOGICAL_PROCESS	Muscle_contraction	198	161	23	4	10	27	102	0.0148	0.71475	40	53	0
GOTERM	protein targeting to mitochondrion	25	23	1	1	0	15	18	0.096	0.714757	6	9	0
GOTERM	gastrulation	16	14	1	1	0	40	75	0.1096	0.715098	4	6	0
KEGG	KEGG_MELANOMA	71	64	0	5	2	61	93	0.0617	0.715269	16	22	0
REACTOME	SHCMEDIATED_CASCADE	21	19	0	1	1	24	41	0.0788	0.715394	5	8	0
GOTERM	glutamate signaling pathway	12	11	0	1	0	372	424	0.1186	0.716083	3	5	0
GOTERM	lipid biosynthetic process	25	20	1	4	0	38	61	0.1012	0.716273	5	8	0
GOTERM	temperature homeostasis	14	13	0	0	1	38	37	0.0796	0.716885	3	6	0
REACTOME	ACTIVATED_AMPK_STIMULATES_FATTY_ACID_OXIDATION_IN_MUSCLE	17	15	0	2	0	39	71	0.0563	0.717284	4	7	0
KEGG	KEGG_SELENOAMINO_ACID_METABOLISM	26	26	0	0	0	27	37	0.1827	0.717559	7	9	0
GOTERM	DNA fragmentation involved in apoptosis	18	17	0	1	0	22	29	0.1054	0.717642	4	7	0
GOTERM	transcription factor binding	148	133	1	11	3	35	73	0.0731	0.71817	33	41	0
KEGG	KEGG_CHRONIC_MYELOID_LEUKEMIA	73	70	0	3	0	57	85	0.1304	0.718686	18	22	0
GOTERM	actin cytoskeleton reorganization	17	16	0	1	0	116	116	0.0818	0.718808	4	7	0
REACTOME	TRANSPORT_OF_MATURE_MRNA_DERIVED_FROM_AN_INTRON_CONTAINING_TRANSCRIPT	51	49	0	2	0	34	42	0.045	0.719052	12	18	0
GOTERM	epidermis development	82	63	1	3	15	15	32	0.0839	0.719299	16	21	0
GOTERM	COPI vesicle coat	11	11	0	0	0	31	51	0.1155	0.719321	3	5	0
GOTERM	nuclear inner membrane	22	20	1	1	0	48	67	0.1029	0.719712	5	8	0
KEGG	KEGG_BLADDER_CANCER	42	39	0	3	0	25	57	0.0857	0.719781	10	14	0
GOTERM	G-protein-coupled receptor binding	22	20	0	2	0	8	30	0.0999	0.719924	5	8	0
REACTOME	MTOR_SIGNALLING	27	26	0	1	0	46	74	0.0871	0.720506	7	10	0
PANTHER_MOLECULAR_FUNCTION	RNA_methyltransferase	19	16	0	3	0	19	33	0.0797	0.72078	4	7	0
Panther	Formyltetrahydroformate_biosynthesis	9	8	0	1	0	25	62	0.3196	0.720904	2	3	0
GOTERM	microtubule motor activity	76	73	1	2	0	61	115	0.0794	0.720964	18	24	0
GOTERM	cardiac muscle tissue development	12	11	0	1	0	32	93	0.1159	0.721116	3	5	0
GOTERM	ATPase activity, coupled to transmembrane movement of ions, phosphorylative mechanism	21	17	0	3	1	128	159	0.106	0.721393	4	7	0
GOTERM	activation of pro-apoptotic gene products	21	20	0	1	0	36	47	0.0988	0.721479	5	8	0
GOTERM	cell maturation	22	20	0	2	0	13	73	0.1041	0.721504	5	8	0
GOTERM	DNA replication initiation	16	14	0	2	0	24	33	0.1115	0.722621	4	6	0
GOTERM	T cell differentiation	21	19	0	1	1	48	58	0.0745	0.722696	5	8	0
GOTERM	hormone metabolic process	12	12	0	0	0	16	35	0.1579	0.722768	3	5	0
GOTERM	cell growth	44	39	1	3	1	26	65	0.0869	0.72286	10	14	0
GOTERM	GPI anchor biosynthetic process	21	17	0	3	1	22	33	0.1073	0.723021	4	7	0
GOTERM	calcium channel activity	41	39	0	0	2	75	126	0.0874	0.723617	10	14	0
GOTERM	triglyceride biosynthetic process	9	9	0	0	0	28	30	0.1676	0.723749	2	4	0
GOTERM	lung alveolus development	21	19	0	2	0	32	67	0.0787	0.723868	5	8	0
GOTERM	translation regulator activity	16	16	0	0	0	7	31	0.0803	0.723972	4	7	0
GOTERM	ADP binding	19	17	0	2	0	80	103	0.1085	0.724047	4	7	0
GOTERM	protein amino acid O-linked glycosylation	18	16	0	2	0	45	68	0.0797	0.724077	4	7	0
GOTERM	neuropeptide signaling pathway	86	78	1	5	2	26	86	0.1412	0.724169	20	24	0
GOTERM	G-protein signaling, coupled to cAMP nucleotide second messenger	23	21	0	2	0	28	60	0.1317	0.724223	5	8	0
GOTERM	activation of NF-kappaB-inducing kinase activity	13	11	0	2	0	33	38	0.1193	0.72427	3	5	0
REACTOME	GAMMA_CARBOXYLATION_TRANSPORT_AND_AMINO_TERMINAL_CLEAVAGE_OF_PROTEINS	10	5	0	3	2	15	15	0.1079	0.724572	1	3	0
REACTOME	NEF_MEDIATED_DOWNREGULATION_OF_MHC_CLASS_I_COMPLEX_CELL_SURFACE_EXPRESSION	10	8	1	1	0	49	58	0.1127	0.725291	2	4	0
GOTERM	ferric iron binding	11	9	1	1	0	8	19	0.1637	0.725637	2	4	0
GOTERM	regulation of mitochondrial membrane permeability	10	9	0	0	1	19	58	0.1683	0.726178	2	4	0
GOTERM	estrogen receptor binding	13	13	0	0	0	104	78	0.0846	0.726382	3	6	0
GOTERM	hydrogen ion transmembrane transporter activity	21	19	2	0	0	11	18	0.1726	0.726522	5	7	0
GOTERM	double-strand break repair via nonhomologous end joining	10	9	0	1	0	77	94	0.1551	0.726545	2	4	0
Panther	Interleukin_signaling_pathway	62	57	0	3	2	24	37	0.2486	0.726912	14	17	0
GOTERM	response to UV	30	28	0	2	0	24	36	0.1349	0.727137	7	10	0
GOTERM	positive regulation of macrophage derived foam cell differentiation	13	12	0	1	0	35	41	0.1558	0.72727	3	5	0
GOTERM	skin development	23	18	1	4	0	19	59	0.1398	0.72738	5	7	0
GOTERM	nuclear membrane	86	78	1	6	1	44	73	0.1427	0.727466	20	24	0
GOTERM	positive regulation vascular endothelial growth factor production	10	9	0	1	0	53	47	0.163	0.727671	2	4	0
GOTERM	phosphotransferase activity, alcohol group as acceptor	20	19	0	1	0	77	96	0.1693	0.727687	5	7	0
KEGG	KEGG_INOSITOL_PHOSPHATE_METABOLISM	54	52	0	2	0	62	117	0.1332	0.727904	13	17	0
GOTERM	glutathione metabolic process	16	15	0	1	0	17	20	0.1516	0.727987	4	6	0
GOTERM	single-stranded RNA binding	14	12	0	2	0	30	113	0.1604	0.728098	3	5	0
GOTERM	postsynaptic density	73	71	0	2	0	118	249	0.0622	0.728119	18	24	0
GOTERM	protein kinase inhibitor activity	22	21	1	0	0	17	49	0.1334	0.728484	5	8	0
GOTERM	negative regulation of cell growth	88	79	1	6	2	27	61	0.112	0.728565	20	25	0
REACTOME	RNA_POLYMERASE_II_TRANSCRIPTION	92	84	2	6	0	19	35	0.0496	0.7286	21	28	0
GOTERM	nucleosome	64	32	6	2	24	1	20	0.158	0.728644	8	11	0
GOTERM	ion transport	511	449	6	28	28	40	100	0.1154	0.728716	112	123	0
GOTERM	helicase activity	112	95	3	10	4	43	73	0.1295	0.728922	24	29	0
GOTERM	eating behavior	21	21	0	0	0	8	33	0.1349	0.729128	5	8	0
GOTERM	neuron differentiation	49	45	2	2	0	12	47	0.1354	0.72932	11	15	0
GOTERM	biosynthetic process	49	43	1	4	1	30	52	0.098	0.729472	11	15	0
GOTERM	ATP-dependent helicase activity	63	56	1	4	2	45	69	0.1371	0.729593	14	18	0
GOTERM	trans-Golgi network transport vesicle	10	9	0	1	0	24	35	0.1703	0.730066	2	4	0
GOTERM	cilium axoneme	26	25	0	1	0	80	126	0.1459	0.730105	6	9	0
GOTERM	integrin-mediated signaling pathway	57	56	0	1	0	59	102	0.1383	0.730255	14	18	0
REACTOME	MITOCHONDRIAL_FATTY_ACID_BETA_OXIDATION	10	10	0	0	0	38	32	0.0804	0.730452	3	5	0
GOTERM	retrograde vesicle-mediated transport, Golgi to ER	21	21	0	0	0	31	51	0.1314	0.730462	5	8	0
GOTERM	axonemal dynein complex	12	12	0	0	0	190	189	0.16	0.73054	3	5	0
GOTERM	chemokine receptor activity	19	15	0	1	3	7	15	0.1505	0.730557	4	6	0
GOTERM	negative regulation of transcription, DNA-dependent	85	79	0	5	1	34	77	0.1096	0.730711	20	25	0
GOTERM	negative regulation of transcription from RNA polymerase II promoter	220	207	1	10	2	22	72	0.1297	0.730876	52	59	0
GOTERM	sarcolemma	57	52	0	5	0	38	128	0.1334	0.731053	13	17	0
GOTERM	neural crest cell migration	19	18	0	1	0	30	52	0.1324	0.731138	5	7	0
PANTHER_MOLECULAR_FUNCTION	Deaminase	23	22	0	1	0	26	55	0.0736	0.731736	6	9	0
GOTERM	histone acetyltransferase activity	38	35	2	1	0	41	84	0.1351	0.731836	9	12	0
GOTERM	transcription factor complex	139	134	1	3	1	26	66	0.0828	0.7319	34	41	0
GOTERM	positive regulation of cell growth	33	28	2	3	0	14	44	0.1374	0.731938	7	10	0
GOTERM	chromatin binding	139	124	5	8	2	33	63	0.1262	0.732157	31	37	0
GOTERM	early endosome	89	78	3	8	0	40	70	0.0623	0.732223	20	26	0
GOTERM	sarcoplasmic reticulum	21	21	0	0	0	70	166	0.1279	0.732273	5	8	0
REACTOME	CREB_PHOSPHORYLATION_THROUGH_THE_ACTIVATION_OF_CAMKII	16	16	0	0	0	56	108	0.0821	0.73228	4	7	0
GOTERM	negative regulation of transcription	138	129	1	6	2	28	72	0.1021	0.732303	32	39	0
GOTERM	synaptic transmission	166	149	0	6	11	44	146	0.1147	0.732617	37	44	0
GOTERM	cysteine-type endopeptidase activity	58	46	3	2	7	31	45	0.1519	0.732653	12	15	0
GOTERM	protein processing	18	18	0	0	0	43	50	0.1364	0.732719	5	7	0
GOTERM	NAD or NADH binding	37	34	0	2	1	29	50	0.1138	0.73274	9	12	0
GOTERM	transcription initiation	13	12	0	1	0	14	46	0.1663	0.732914	3	5	0
GOTERM	positive regulation of transcription factor activity	24	22	1	0	1	47	69	0.1693	0.733073	6	8	0
GOTERM	induction of an organ	12	12	0	0	0	8	36	0.1564	0.733168	3	5	0
GOTERM	voltage-gated ion channel activity	149	134	1	7	7	44	128	0.1111	0.733238	34	40	0
GOTERM	skeletal system development	126	109	2	8	7	26	66	0.1179	0.73367	27	33	0
KEGG	KEGG_NON_HOMOLOGOUS_END_JOINING	14	13	1	0	0	47	75	0.1976	0.733849	3	5	0
GOTERM	heterogeneous nuclear ribonucleoprotein complex	17	15	0	2	0	14	21	0.1493	0.73419	4	6	0
GOTERM	cellular_component	672	551	40	57	24	22	63	0.0716	0.734518	138	152	0
GOTERM	Golgi stack	24	22	0	2	0	51	64	0.1588	0.734553	6	8	0
GOTERM	growth factor activity	161	139	1	13	8	13	55	0.1217	0.734604	35	41	0
GOTERM	condensed chromosome kinetochore	53	51	0	2	0	39	55	0.1129	0.73462	13	17	0
GOTERM	metallopeptidase activity	91	81	1	6	3	47	120	0.1422	0.734648	20	25	0
GOTERM	photoreceptor cell maintenance	22	22	0	0	0	44	164	0.1644	0.734683	6	8	0
KEGG	KEGG_SPHINGOLIPID_METABOLISM	40	35	2	3	0	44	58	0.1397	0.734738	9	12	0
GOTERM	nuclear outer membrane	20	18	0	2	0	23	98	0.1326	0.7348	5	7	0
GOTERM	cytoplasmic vesicle membrane	63	61	0	2	0	28	88	0.1117	0.734806	15	20	0
GOTERM	acyl-CoA metabolic process	14	12	0	1	1	23	26	0.1571	0.735258	3	5	0
GOTERM	transcription from RNA polymerase III promoter	13	12	0	1	0	19	19	0.1623	0.735329	3	5	0
GOTERM	telomere maintenance	20	19	1	0	0	43	68	0.1689	0.73535	5	7	0
GOTERM	MLL1 complex	27	24	0	3	0	31	51	0.1248	0.735389	6	9	0
GOTERM	sarcoplasmic reticulum membrane	16	16	0	0	0	27	150	0.183	0.735395	4	6	0
GOTERM	beta-amyloid binding	16	14	0	2	0	27	95	0.1164	0.735482	4	6	0
GOTERM	positive regulation of MAPKKK cascade	30	28	0	0	2	20	47	0.1376	0.735561	7	10	0
GOTERM	neurotransmitter secretion	21	19	0	1	1	24	176	0.0792	0.735698	5	8	0
GOTERM	androgen receptor signaling pathway	37	33	0	4	0	47	75	0.101	0.735718	8	12	0
REACTOME	TRANSCRIPTION	197	149	7	8	33	19	38	0.0363	0.73589	37	47	0
GOTERM	receptor-mediated endocytosis	41	39	1	0	1	27	102	0.1532	0.736129	10	13	0
GOTERM	carbohydrate metabolic process	211	183	7	11	10	24	52	0.125	0.736409	46	53	0
GOTERM	signal transducer activity	289	264	1	13	11	39	83	0.1049	0.736558	66	75	0
GOTERM	membrane coat	24	24	0	0	0	45	64	0.1233	0.736637	6	9	0
GOTERM	thyroid hormone receptor binding	24	22	0	2	0	27	63	0.1653	0.737013	6	8	0
KEGG	KEGG_GNRH_SIGNALING_PATHWAY	101	90	1	6	4	36	107	0.1084	0.737083	23	28	0
GOTERM	activation of caspase activity	46	43	2	1	0	27	70	0.0992	0.737117	11	15	0
GOTERM	mRNA transport	57	51	2	4	0	37	60	0.1109	0.737184	13	17	0
GOTERM	nucleotide-excision repair	26	25	0	0	1	32	43	0.1518	0.737222	6	9	0
GOTERM	nuclear mRNA splicing, via spliceosome	45	41	2	2	0	17	24	0.1233	0.737316	10	14	0
GOTERM	oxidoreductase activity, acting on the CH-OH group of donors, NAD or NADP as acceptor	10	9	0	1	0	21	40	0.1622	0.738133	2	4	0
GOTERM	chemotaxis	125	89	2	7	27	11	57	0.1003	0.738171	22	28	0
GOTERM	epithelial cell differentiation	34	33	0	0	1	11	26	0.099	0.73819	8	12	0
GOTERM	cellular membrane organization	58	54	1	1	2	32	54	0.1016	0.738205	14	18	0
GOTERM	JAK-STAT cascade	27	25	1	0	1	35	54	0.0748	0.738288	6	10	0
GOTERM	axon terminus	12	12	0	0	0	38	67	0.159	0.738395	3	5	0
KEGG	KEGG_GLIOMA	65	62	0	3	0	73	94	0.1227	0.738408	16	20	0
GOTERM	transmembrane receptor activity	117	94	5	7	11	17	52	0.111	0.738479	24	29	0
GOTERM	ovarian follicle development	32	30	0	2	0	13	39	0.1076	0.738995	8	11	0
KEGG	KEGG_GLYCOSYLPHOSPHATIDYLINOSITOL_GPI_ANCHOR_BIOSYNTHESIS	25	24	0	1	0	16	38	0.0589	0.739133	6	10	0
GOTERM	neuromuscular synaptic transmission	13	12	0	1	0	30	92	0.154	0.739381	3	5	0
GOTERM	caspase inhibitor activity	10	9	0	1	0	7	37	0.1619	0.739522	2	4	0
GOTERM	transcription activator activity	219	199	2	14	4	35	68	0.0911	0.739743	50	58	0
GOTERM	myelination	30	30	0	0	0	26	65	0.1058	0.740781	8	11	0
GOTERM	protein phosphatase type 2A regulator activity	17	15	1	1	0	76	107	0.1514	0.741025	4	6	0
GOTERM	protein deubiquitination	14	12	0	2	0	55	54	0.1528	0.741077	3	5	0
GOTERM	post-Golgi vesicle-mediated transport	40	37	1	1	1	37	55	0.1117	0.7413	9	13	0
GOTERM	Z disc	45	43	0	2	0	41	123	0.1591	0.741317	11	14	0
GOTERM	enzyme activator activity	42	41	1	0	0	29	40	0.1237	0.742138	10	14	0
REACTOME	INITIAL_TRIGGERING_OF_COMPLEMENT	43	8	33	0	2	16	28	0.113	0.74227	2	4	0
GOTERM	inositol or phosphatidylinositol phosphatase activity	16	15	0	1	0	56	78	0.1498	0.742317	4	6	0
GOTERM	endocytic vesicle membrane	22	21	0	1	0	86	134	0.1218	0.742463	5	8	0
GOTERM	cell adhesion molecule binding	13	12	0	1	0	68	121	0.1568	0.742549	3	5	0
GOTERM	retinol metabolic process	10	9	0	0	1	21	23	0.1715	0.74286	2	4	0
PANTHER_BIOLOGICAL_PROCESS	Carbohydrate_metabolism	152	118	20	10	4	18	59	0.104	0.743073	30	36	0
GOTERM	heart development	123	119	0	4	0	41	89	0.1082	0.743106	30	36	0
GOTERM	PML body	33	31	0	2	0	48	62	0.1294	0.74353	8	11	0
GOTERM	response to cAMP	39	37	0	2	0	18	51	0.1128	0.743586	9	13	0
GOTERM	regulation of protein stability	12	12	0	0	0	24	41	0.1537	0.743703	3	5	0
GOTERM	myeloid cell differentiation	15	15	0	0	0	23	54	0.1453	0.743994	4	6	0
KEGG	KEGG_SYSTEMIC_LUPUS_ERYTHEMATOSUS	140	59	30	3	48	9	37	0.0769	0.744007	15	20	0
Panther	T_cell_activation	31	21	8	1	1	21	42	0.261	0.744161	5	7	0
Panther	Endogenous_cannabinoid_signaling	2	2	0	0	0	46	46	0.4341	0.744604	1	1	0
GOTERM	embryonic hindlimb morphogenesis	15	15	0	0	0	62	82	0.1478	0.744643	4	6	0
GOTERM	response to cytokine stimulus	46	44	0	2	0	18	47	0.1115	0.744708	11	15	0
GOTERM	complement activation	11	9	0	0	2	63	59	0.1687	0.744742	2	4	0
GOTERM	myoblast differentiation	13	12	0	1	0	28	54	0.1537	0.744958	3	5	0
GOTERM	holo TFIIH complex	11	9	1	1	0	37	55	0.1666	0.745203	2	4	0
GOTERM	dephosphorylation	20	18	0	2	0	53	78	0.1457	0.745463	5	7	0
GOTERM	actin filament polymerization	11	9	0	2	0	80	103	0.1656	0.745864	2	4	0
KEGG	KEGG_ACUTE_MYELOID_LEUKEMIA	60	53	3	4	0	75	79	0.0891	0.745933	13	18	0
GOTERM	magnesium ion binding	157	141	1	13	2	43	84	0.1118	0.746543	35	42	0
REACTOME	RNA_POLYMERASE_III_TRANSCRIPTION_INITIATION	29	28	0	1	0	19	38	0.0684	0.746755	7	11	0
GOTERM	positive regulation of cell adhesion	16	15	1	0	0	37	73	0.1499	0.747984	4	6	0
GOTERM	transporter activity	291	256	6	15	14	29	70	0.1056	0.749218	64	73	0
GOTERM	aminopeptidase activity	30	26	1	2	1	56	78	0.1721	0.751693	7	9	0
GOTERM	ubiquitin-protein ligase activity	149	137	1	9	2	41	79	0.1444	0.752142	34	40	0
GOTERM	cell cycle arrest	104	100	2	2	0	29	60	0.1477	0.752154	25	30	0
GOTERM	hydrolase activity, hydrolyzing O-glycosyl compounds	22	16	2	3	1	45	71	0.1874	0.752296	4	6	0
GOTERM	positive regulation of angiogenesis	28	26	0	2	0	16	46	0.1766	0.752641	7	9	0
KEGG	KEGG_PYRIMIDINE_METABOLISM	98	87	1	8	2	24	47	0.1709	0.752889	22	26	0
GOTERM	regulation of smooth muscle contraction	13	13	0	0	0	28	98	0.2055	0.752946	3	5	0
KEGG	KEGG_RIG_I_LIKE_RECEPTOR_SIGNALING_PATHWAY	71	56	1	6	8	15	37	0.0857	0.752982	14	19	0
GOTERM	clathrin-coated vesicle	18	16	0	2	0	82	88	0.1901	0.753585	4	6	0
GOTERM	response to drug	198	182	1	12	3	34	75	0.144	0.753729	46	52	0
GOTERM	eye development	11	10	0	0	1	6	77	0.212	0.753755	3	4	0
Panther	Thyrotropin-releasing_hormone_receptor_signaling_pathway	11	11	0	0	0	10	26	0.2978	0.754167	3	4	0
PANTHER_BIOLOGICAL_PROCESS	Monosaccharide_metabolism	43	35	3	5	0	39	63	0.0176	0.755567	9	15	0
GOTERM	intermediate filament	91	47	2	0	42	8	19	0.1696	0.755763	12	15	0
GOTERM	costamere	11	10	0	1	0	77	93	0.216	0.756013	3	4	0
KEGG	KEGG_PANCREATIC_CANCER	70	64	0	6	0	58	79	0.0568	0.756673	16	22	0
GOTERM	regulation of GTPase activity	16	13	0	3	0	85	120	0.203	0.757081	3	5	0
GOTERM	protein amino acid methylation	14	13	0	1	0	22	39	0.205	0.757565	3	5	0
GOTERM	ribonucleoprotein complex	103	93	2	8	0	14	28	0.1516	0.757745	23	28	0
GOTERM	negative regulation of transcription factor activity	29	26	0	3	0	27	57	0.1815	0.75782	7	9	0
GOTERM	transcription factor TFTC complex	14	13	0	1	0	21	79	0.2031	0.758447	3	5	0
GOTERM	voltage-gated sodium channel activity	15	13	0	0	2	102	98	0.2016	0.758669	3	5	0
GOTERM	complement activation, classical pathway	29	20	3	0	6	28	38	0.2154	0.76016	5	7	0
GOTERM	kinase activity	120	106	1	11	2	44	75	0.178	0.7604	27	31	0
GOTERM	condensed nuclear chromosome	24	20	0	4	0	27	53	0.2159	0.760725	5	7	0
REACTOME	RNA_POLYMERASE_III_TRANSCRIPTION_INITIATION_FROM_TYPE_2_PROMOTER	20	19	0	1	0	19	35	0.0767	0.760896	5	8	0
GOTERM	induction of apoptosis by extracellular signals	92	80	1	9	2	53	104	0.1793	0.761284	20	24	0
GOTERM	regulation of multicellular organism growth	20	20	0	0	0	58	76	0.2113	0.761527	5	7	0
GOTERM	regulation of synaptic plasticity	20	20	0	0	0	33	175	0.2095	0.762172	5	7	0
PANTHER_BIOLOGICAL_PROCESS	Protein-lipid_modification	21	18	3	0	0	35	54	0.1357	0.763588	5	7	0
GOTERM	lipid binding	116	102	0	3	11	17	50	0.1765	0.763771	26	30	0
KEGG	KEGG_STEROID_BIOSYNTHESIS	17	14	0	3	0	22	24	0.2612	0.764552	4	5	0
GOTERM	synapse	246	226	0	15	5	70	175	0.1722	0.765123	57	63	0
GOTERM	nucleoplasm	451	405	5	21	20	31	51	0.1565	0.767176	101	110	0
REACTOME	MRNA_DECAY_BY_5_TO_3_EXORIBONUCLEASE	13	12	1	0	0	32	42	0.1609	0.767326	3	5	0
GOTERM	negative regulation of protein ubiquitination	10	10	0	0	0	27	35	0.2189	0.767674	3	4	0
GOTERM	postsynaptic membrane	140	128	0	8	4	56	186	0.1781	0.767768	32	37	0
KEGG	KEGG_AMYOTROPHIC_LATERAL_SCLEROSIS_ALS	53	48	1	2	2	32	77	0.3032	0.768113	12	14	0
GOTERM	phospholipid biosynthetic process	49	44	1	4	0	48	60	0.1863	0.768307	11	14	0
GOTERM	transcription initiation factor activity	11	10	0	1	0	31	102	0.2199	0.76843	3	4	0
GOTERM	embryonic forelimb morphogenesis	14	13	0	0	1	6	40	0.007	0.76912	3	8	0
GOTERM	ER-associated protein catabolic process	22	20	0	2	0	19	27	0.2103	0.769692	5	7	0
GOTERM	dorsal/ventral neural tube patterning	13	13	0	0	0	25	47	0.2056	0.769693	3	5	0
GOTERM	perinuclear region of cytoplasm	299	281	1	12	5	42	90	0.1491	0.769924	70	78	0
GOTERM	social behavior	16	13	0	3	0	19	96	0.2087	0.770348	3	5	0
PANTHER_MOLECULAR_FUNCTION	Voltage-gated_calcium_channel	30	25	2	2	1	141	217	0.071	0.770385	6	10	0
GOTERM	small conjugating protein ligase activity	11	7	0	3	1	35	44	0.2457	0.770699	2	3	0
GOTERM	attachment of GPI anchor to protein	7	7	0	0	0	24	57	0.2451	0.770789	2	3	0
GOTERM	tumor necrosis factor receptor activity	10	7	0	1	2	7	26	0.2411	0.770912	2	3	0
GOTERM	lung development	62	61	0	1	0	38	59	0.1713	0.770926	15	19	0
GOTERM	peroxisome	95	91	0	3	1	22	43	0.1848	0.77093	23	27	0
GOTERM	superoxide anion generation	13	10	0	3	0	25	57	0.2256	0.771337	3	4	0
GOTERM	mitotic metaphase plate congression	10	10	0	0	0	33	40	0.2327	0.771413	3	4	0
GOTERM	response to oxidative stress	103	98	1	1	3	17	50	0.1727	0.771555	25	29	0
Panther	Heterotrimeric_G-protein_signaling_pathway-rod_outer_segment_phototransduction	26	21	0	5	0	39	63	0.2575	0.7719	5	7	0
GOTERM	extrinsic to membrane	33	30	0	2	1	126	137	0.1938	0.772178	8	10	0
GOTERM	cytokine binding	10	10	0	0	0	12	23	0.2233	0.772225	3	4	0
GOTERM	GTPase activator activity	160	143	6	11	0	82	121	0.1666	0.772227	36	41	0
GOTERM	protein-chromophore linkage	16	13	2	1	0	36	70	0.2095	0.77227	3	5	0
GOTERM	DNA methylation	14	13	0	1	0	59	62	0.2084	0.772345	3	5	0
GOTERM	G1 phase of mitotic cell cycle	10	7	1	2	0	16	51	0.2481	0.772459	2	3	0
GOTERM	replication fork	10	10	0	0	0	30	45	0.2222	0.772763	3	4	0
GOTERM	response to axon injury	10	10	0	0	0	28	47	0.2227	0.772922	3	4	0
GOTERM	coated pit	41	40	0	1	0	42	75	0.1742	0.772993	10	13	0
GOTERM	ubiquitin binding	20	20	0	0	0	33	41	0.21	0.773087	5	7	0
KEGG	KEGG_PHENYLALANINE_METABOLISM	18	14	0	3	1	20	30	0.2615	0.773335	4	5	0
GOTERM	cellular respiration	10	10	0	0	0	67	79	0.2197	0.773423	3	4	0
GOTERM	spermatogenesis	269	229	13	20	7	23	52	0.1587	0.773497	57	64	0
GOTERM	morphogenesis of embryonic epithelium	11	10	0	1	0	27	39	0.2242	0.77366	3	4	0
GOTERM	inner ear development	15	13	0	2	0	14	68	0.2019	0.773739	3	5	0
GOTERM	regulation of RNA splicing	12	10	0	2	0	45	79	0.2177	0.77383	3	4	0
GOTERM	protein maturation by peptide bond cleavage	11	10	0	1	0	22	121	0.2201	0.773865	3	4	0
REACTOME	IRS_RELATED_EVENTS	79	75	0	2	2	46	63	0.1527	0.773899	19	23	0
GOTERM	voltage-gated sodium channel complex	12	10	0	0	2	111	117	0.2275	0.774061	3	4	0
Panther	Wnt_signaling_pathway	222	147	2	14	59	46	108	0.181	0.7742	37	42	0
GOTERM	transport	534	435	16	46	37	28	65	0.1514	0.774381	109	118	0
GOTERM	lipoprotein metabolic process	19	13	1	0	5	16	32	0.2115	0.774725	3	5	0
GOTERM	transmembrane transporter activity	15	13	2	0	0	8	10	0.2096	0.774975	3	5	0
GOTERM	ATP-dependent DNA helicase activity	25	23	1	1	0	49	66	0.1974	0.775628	6	8	0
GOTERM	positive regulation of tyrosine phosphorylation of Stat5 protein	10	10	0	0	0	7	61	0.2287	0.775896	3	4	0
GOTERM	Golgi-associated vesicle	12	10	0	2	0	84	89	0.2259	0.776329	3	4	0
GOTERM	embryonic limb morphogenesis	36	33	1	1	1	24	75	0.1774	0.776641	8	11	0
REACTOME	G1_PHASE	16	15	0	1	0	32	70	0.1541	0.776761	4	6	0
REACTOME	NRIF_SIGNALS_CELL_DEATH_FROM_THE_NUCLEUS	13	13	0	0	0	26	31	0.2018	0.77775	3	5	0
GOTERM	trans-Golgi network	45	40	0	5	0	37	114	0.1844	0.777953	10	13	0
REACTOME	REGULATION_OF_INSULIN_SECRETION_BY_ACETYLCHOLINE	22	22	0	0	0	78	163	0.1619	0.777994	6	8	0
KEGG	KEGG_OTHER_GLYCAN_DEGRADATION	16	14	1	1	0	20	34	0.2549	0.778098	4	5	0
GOTERM	ribosome biogenesis	25	23	1	1	0	16	30	0.1931	0.778179	6	8	0
KEGG	KEGG_HUNTINGTONS_DISEASE	185	167	14	4	0	16	52	0.1841	0.778425	42	47	0
REACTOME	METABOLISM_OF_CARBOHYDRATES	119	105	2	9	3	31	44	0.1172	0.77889	26	32	0
KEGG	KEGG_CIRCADIAN_RHYTHM_MAMMAL	13	12	0	1	0	40	59	0.3508	0.779265	3	4	0
GOTERM	embryonic cranial skeleton morphogenesis	10	10	0	0	0	53	49	0.2228	0.780019	3	4	0
KEGG	KEGG_STARCH_AND_SUCROSE_METABOLISM	52	37	4	0	11	50	60	0.3044	0.780371	9	11	0
REACTOME	NA_CL_DEPENDENT_NEUROTRANSMITTER_TRANSPORTERS	18	16	0	1	1	42	48	0.1876	0.780466	4	6	0
KEGG	KEGG_GLYCOSAMINOGLYCAN_BIOSYNTHESIS_KERATAN_SULFATE	15	15	0	0	0	22	62	0.0543	0.780486	4	7	0
REACTOME	EGFR_DOWNREGULATION	24	22	0	2	0	75	80	0.1573	0.780721	6	8	0
Panther	Metabotropic_glutamate_receptor_group_I_pathway	10	10	0	0	0	48	96	0.2269	0.781405	3	4	0
REACTOME	REGULATION_OF_LIPID_METABOLISM_BY_PEROXISOME_PROLIFERATOR_ACTIVATED_RECEPTOR_ALPHA	61	56	0	2	3	39	74	0.1452	0.781568	14	18	0
GOTERM	cellular defense response	60	47	3	5	5	15	25	0.174	0.781915	12	15	0
GOTERM	vasculogenesis	38	34	0	4	0	34	76	0.2095	0.782873	9	11	0
REACTOME	COLLAGEN_MEDIATED_ACTIVATION_CASCADE	23	22	0	1	0	85	115	0.0762	0.78347	6	9	0
REACTOME	EFFECTS_OF_PIP2_HYDROLYSIS	16	15	0	1	0	118	197	0.1515	0.783973	4	6	0
GOTERM	positive regulation of innate immune response	11	10	0	1	0	13	28	0.2271	0.784048	3	4	0
Panther	Inflammation_mediated_by_chemokine_and_cytokine_signaling_pathway	98	82	1	4	11	19	65	0.2097	0.784976	21	24	0
REACTOME	APOPTOSIS_INDUCED_DNA_FRAGMENTATION	11	9	0	0	2	12	21	0.1646	0.785373	2	4	0
GOTERM	learning	24	23	0	1	0	50	203	0.1965	0.785465	6	8	0
PANTHER_BIOLOGICAL_PROCESS	mRNA_transcription_regulation	1459	1034	184	86	155	21	59	0.1031	0.785764	259	273	0
GOTERM	COPI coating of Golgi vesicle	10	10	0	0	0	29	41	0.2266	0.786271	3	4	0
KEGG	KEGG_SMALL_CELL_LUNG_CANCER	84	77	0	5	2	58	103	0.1969	0.786297	19	23	0
KEGG	KEGG_HYPERTROPHIC_CARDIOMYOPATHY_HCM	85	74	3	5	3	38	127	0.286	0.786471	19	21	0
REACTOME	PEROXISOMAL_LIPID_METABOLISM	20	19	0	1	0	41	54	0.1706	0.786849	5	7	0
GOTERM	embryonic skeletal system development	24	23	0	0	1	18	94	0.1987	0.78694	6	8	0
GOTERM	regulation of synaptic transmission	11	10	0	1	0	157	266	0.2248	0.78706	3	4	0
GOTERM	developmental growth	17	17	0	0	0	25	105	0.2384	0.787546	4	6	0
PANTHER_MOLECULAR_FUNCTION	Transaminase	25	22	2	0	1	29	38	0.0701	0.787642	6	9	0
GOTERM	guanyl nucleotide binding	18	17	0	0	1	53	88	0.2345	0.787648	4	6	0
KEGG	KEGG_SPLICEOSOME	128	113	8	7	0	16	24	0.009	0.7878	28	40	0
REACTOME	PYRIMIDINE_CATABOLISM	10	9	0	1	0	44	126	0.1697	0.78787	2	4	0
REACTOME	MEMBRANE_TRAFFICKING	78	71	1	4	2	32	56	0.1552	0.788466	18	22	0
REACTOME	METABOLISM_OF_VITAMINS_AND_COFACTORS	42	40	0	1	1	27	45	0.1729	0.789563	10	13	0
REACTOME	AKT_PHOSPHORYLATES_TARGETS_IN_THE_CYTOSOL	14	13	0	1	0	37	73	0.2018	0.79021	3	5	0
REACTOME	REGULATION_OF_GLUCOKINASE_BY_GLUCOKINASE_REGULATORY_PROTEIN	29	29	0	0	0	45	56	0.1675	0.790211	7	10	0
REACTOME	PLATELET_ACTIVATION_TRIGGERS	59	56	0	1	2	58	83	0.1379	0.790385	14	18	0
KEGG	KEGG_EPITHELIAL_CELL_SIGNALING_IN_HELICOBACTER_PYLORI_INFECTION	68	62	1	4	1	42	61	0.183	0.790578	16	19	0
REACTOME	TRANSPORT_OF_THE_SLBP_INDEPENDENT_MATURE_MRNA	32	31	0	1	0	44	54	0.1326	0.790647	8	11	0
REACTOME	FORMATION_OF_ATP_BY_CHEMIOSMOTIC_COUPLING	15	13	2	0	0	8	9	0.2051	0.791743	3	5	0
PANTHER_BIOLOGICAL_PROCESS	Developmental_processes	509	426	38	22	23	34	85	0.0956	0.792108	107	118	0
REACTOME	VPR_MEDIATED_NUCLEAR_IMPORT_OF_PICS	31	31	0	0	0	47	55	0.1237	0.792177	8	11	0
REACTOME	REGULATION_OF_RHEB_GTPASE_ACTIVITY_BY_AMPK	10	9	0	1	0	41	69	0.165	0.792544	2	4	0
PANTHER_BIOLOGICAL_PROCESS	Ligand-mediated_signaling	421	300	43	14	64	17	59	0.1172	0.792763	75	84	0
KEGG	KEGG_ETHER_LIPID_METABOLISM	33	28	1	1	3	31	54	0.2472	0.794861	7	9	0
GOTERM	negative regulation of neuron apoptosis	45	44	0	1	0	28	75	0.293	0.796018	11	13	0
REACTOME	DOWNSTREAM_SIGNALING_OF_ACTIVATED_FGFR	43	40	0	1	2	44	55	0.1073	0.796095	10	14	0
Panther	Dopamine_receptor_mediated_signaling_pathway	32	25	1	5	1	99	136	0.4396	0.796269	6	7	0
PANTHER_BIOLOGICAL_PROCESS	mRNA_end-processing_and_stability	20	15	2	3	0	31	47	0.1462	0.796348	4	6	0
Panther	DNA_replication	15	12	1	2	0	27	46	0.3512	0.796923	3	4	0
GOTERM	dendritic spine	36	33	0	3	0	78	161	0.2985	0.796985	8	10	0
GOTERM	regulation of action potential in neuron	12	12	0	0	0	59	195	0.3453	0.797373	3	4	0
GOTERM	nucleotide binding	1934	1581	46	126	181	42	84	0.2567	0.797427	395	400	0
REACTOME	PI3K_CASCADE	38	35	0	1	2	50	55	0.1408	0.797439	9	12	0
KEGG	KEGG_APOPTOSIS	88	75	3	6	4	40	57	0.2294	0.7976	19	22	0
GOTERM	mitochondrial intermembrane space	28	26	1	1	0	12	30	0.3127	0.797836	7	8	0
GOTERM	ATP synthesis coupled proton transport	30	26	2	2	0	23	33	0.316	0.797942	7	8	0
GOTERM	B cell differentiation	34	33	0	1	0	47	83	0.3012	0.797965	8	10	0
REACTOME	RNA_POLYMERASE_III_TRANSCRIPTION_INITIATION_FROM_TYPE_3_PROMOTER	22	22	0	0	0	18	39	0.1546	0.798103	6	8	0
REACTOME	PLATELET_ADHESION_TO_EXPOSED_COLLAGEN	14	13	1	0	0	37	66	0.2108	0.798245	3	5	0
REACTOME	RNA_POLYMERASE_III_CHAIN_ELONGATION	12	12	0	0	0	12	28	0.1605	0.798294	3	5	0
GOTERM	protein phosphatase type 2A complex	20	19	1	0	0	76	105	0.332	0.79849	5	6	0
GOTERM	adult locomotory behavior	28	26	1	0	1	27	105	0.3116	0.798858	7	8	0
KEGG	KEGG_MTOR_SIGNALING_PATHWAY	52	48	0	4	0	53	79	0.2939	0.798863	12	14	0
GOTERM	vesicle docking during exocytosis	19	19	0	0	0	63	154	0.328	0.799068	5	6	0
GOTERM	early endosome membrane	42	33	4	5	0	59	74	0.2931	0.79907	8	10	0
Panther	Oxytocin_receptor_mediated_signaling_pathway	16	16	0	0	0	46	169	0.3718	0.799125	4	5	0
GOTERM	cell communication	94	85	2	5	2	46	116	0.2759	0.799275	21	24	0
GOTERM	mitochondrial ATP synthesis coupled proton transport	14	12	2	0	0	8	10	0.3484	0.799456	3	4	0
GOTERM	ephrin receptor activity	12	12	0	0	0	45	192	0.3523	0.799479	3	4	0
GOTERM	positive regulation of gene-specific transcription	36	33	1	1	1	48	50	0.3062	0.799481	8	10	0
GOTERM	mitotic sister chromatid segregation	13	12	0	1	0	26	26	0.346	0.79961	3	4	0
GOTERM	organ regeneration	25	22	0	3	0	18	51	0.2964	0.799839	6	7	0
KEGG	KEGG_CARDIAC_MUSCLE_CONTRACTION	80	64	7	5	4	15	91	0.3171	0.800073	16	18	0
GOTERM	positive regulation of protein amino acid phosphorylation	27	26	1	0	0	47	73	0.3037	0.800077	7	8	0
REACTOME	NCAM1_INTERACTIONS	44	40	1	3	0	74	115	0.1029	0.800217	10	14	0
GOTERM	response to organic cyclic substance	73	70	0	3	0	23	54	0.2024	0.800318	18	21	0
GOTERM	excretion	38	33	0	3	2	29	51	0.2989	0.800364	8	10	0
GOTERM	endocytosis	103	96	1	5	1	61	86	0.2682	0.800393	24	27	0
GOTERM	transmembrane transport	503	448	8	25	22	40	79	0.2523	0.8004	112	118	0
GOTERM	regulation of translation	64	59	1	2	2	34	58	0.2928	0.80045	15	17	0
GOTERM	zinc ion binding	1988	1467	91	133	297	30	71	0.2585	0.800484	367	372	0
GOTERM	female gamete generation	15	12	0	3	0	21	64	0.3452	0.800512	3	4	0
GOTERM	acid-amino acid ligase activity	34	33	0	1	0	118	172	0.2971	0.800528	8	10	0
GOTERM	insulin receptor substrate binding	12	12	0	0	0	89	109	0.3467	0.800537	3	4	0
GOTERM	odontogenesis of dentine-containing tooth	36	33	0	3	0	25	57	0.2962	0.800544	8	10	0
GOTERM	endoplasmic reticulum unfolded protein response	20	19	0	1	0	17	39	0.3322	0.800748	5	6	0
PANTHER_BIOLOGICAL_PROCESS	Cation_transport	482	402	34	24	22	38	106	0.0932	0.800756	101	112	0
GOTERM	response to inorganic substance	16	15	0	1	0	29	46	0.3178	0.801148	4	5	0
GOTERM	glutamate receptor activity	12	12	0	0	0	281	433	0.3503	0.801247	3	4	0
GOTERM	activation of protein kinase C activity by G-protein coupled receptor protein signaling pathway	34	33	0	1	0	35	111	0.2911	0.801299	8	10	0
GOTERM	anterior/posterior pattern formation	81	56	0	1	24	38	72	0.212	0.801303	14	17	0
GOTERM	microfilament motor activity	14	12	0	0	2	97	111	0.3539	0.801365	3	4	0
GOTERM	2-oxoglutarate metabolic process	15	14	0	1	0	26	47	0.2504	0.801475	4	5	0
GOTERM	proteasome complex	56	52	2	1	1	20	39	0.3019	0.80159	13	15	0
GOTERM	protein methyltransferase activity	12	12	0	0	0	19	28	0.3528	0.801663	3	4	0
GOTERM	RNA elongation from RNA polymerase II promoter	48	45	1	2	0	19	35	0.2134	0.80167	11	14	0
GOTERM	drug binding	43	40	1	2	0	25	43	0.2845	0.801763	10	12	0
GOTERM	negative regulation of blood pressure	16	15	0	1	0	8	30	0.3202	0.801823	4	5	0
GOTERM	hydrolase activity, acting on glycosyl bonds	48	40	3	1	4	18	50	0.2866	0.801843	10	12	0
GOTERM	insulin secretion	23	22	0	1	0	40	88	0.2974	0.802375	6	7	0
Panther	Vasopressin_synthesis	10	10	0	0	0	37	57	0.4809	0.802392	3	3	0
GOTERM	regulation of blood pressure	52	45	0	5	2	16	42	0.2192	0.80275	11	14	0
GOTERM	spindle microtubule	22	19	0	3	0	29	63	0.3289	0.802779	5	6	0
GOTERM	actin cytoskeleton	113	103	0	8	2	67	125	0.2622	0.8028	26	29	0
GOTERM	calcium channel regulator activity	12	12	0	0	0	12	175	0.3514	0.802869	3	4	0
GOTERM	cofactor binding	18	17	0	1	0	38	120	0.2396	0.802931	4	6	0
GOTERM	regulation of endocytosis	15	15	0	0	0	59	132	0.3179	0.80335	4	5	0
GOTERM	syntaxin binding	13	12	0	0	1	31	66	0.3484	0.803358	3	4	0
GOTERM	tubulin binding	12	12	0	0	0	28	87	0.3532	0.803387	3	4	0
GOTERM	positive regulation of pathway-restricted SMAD protein phosphorylation	16	15	0	1	0	38	62	0.3156	0.803425	4	5	0
KEGG	KEGG_NEUROTROPHIN_SIGNALING_PATHWAY	126	114	0	10	2	51	82	0.1867	0.803542	29	33	0
GOTERM	negative regulation of osteoclast differentiation	12	12	0	0	0	15	32	0.3545	0.803625	3	4	0
GOTERM	phosphoprotein phosphatase activity	36	31	2	3	0	44	75	0.2245	0.803763	8	10	0
GOTERM	microtubule	237	212	4	16	5	41	90	0.2749	0.803785	53	57	0
REACTOME	SYNTHESIS_OF_BILE_ACIDS_AND_BILE_SALTS_VIA_7ALPHA_HYDROXYCHOLESTEROL	15	15	0	0	0	25	40	0.1461	0.803863	4	6	0
GOTERM	carboxylesterase activity	27	22	0	1	4	24	40	0.3005	0.803871	6	7	0
GOTERM	brain development	96	85	1	9	1	27	117	0.2042	0.804	21	25	0
GOTERM	myosin complex	41	38	0	0	3	79	126	0.2206	0.804282	10	12	0
GOTERM	transcription factor activity	947	784	27	58	78	20	58	0.2453	0.804529	196	203	0
GOTERM	hemidesmosome assembly	12	12	0	0	0	57	76	0.3534	0.80473	3	4	0
KEGG	KEGG_SNARE_INTERACTIONS_IN_VESICULAR_TRANSPORT	38	34	1	1	2	30	56	0.2042	0.804786	9	11	0
GOTERM	embryonic digit morphogenesis	25	22	0	0	3	46	89	0.3038	0.804847	6	7	0
GOTERM	calcium-dependent phospholipid binding	25	22	2	1	0	49	91	0.298	0.804879	6	7	0
GOTERM	male gonad development	36	30	1	5	0	22	34	0.3224	0.805127	8	9	0
GOTERM	anatomical structure morphogenesis	103	92	4	5	2	20	48	0.2572	0.805211	23	26	0
GOTERM	calcium-activated potassium channel activity	14	12	1	1	0	56	160	0.3526	0.805221	3	4	0
GOTERM	mitochondrial respiratory chain	14	12	1	1	0	11	31	0.3554	0.805298	3	4	0
GOTERM	tRNA binding	23	22	1	0	0	31	59	0.3017	0.805444	6	7	0
GOTERM	negative regulation of macrophage derived foam cell differentiation	12	12	0	0	0	40	59	0.3594	0.80566	3	4	0
GOTERM	glucose transport	23	22	0	1	0	23	55	0.3005	0.805676	6	7	0
GOTERM	ER to Golgi vesicle-mediated transport	41	37	1	2	1	41	51	0.3104	0.805755	9	11	0
GOTERM	connexon complex	21	15	1	3	2	5	10	0.3118	0.805756	4	5	0
GOTERM	mesoderm formation	22	22	0	0	0	61	86	0.3013	0.805833	6	7	0
GOTERM	ATP binding	1469	1235	30	85	119	49	92	0.2698	0.805836	309	314	0
PANTHER_BIOLOGICAL_PROCESS	Amino_acid_transport	47	39	3	5	0	39	75	0.1494	0.805874	10	13	0
KEGG	KEGG_GLYOXYLATE_AND_DICARBOXYLATE_METABOLISM	16	16	0	0	0	23	50	0.5968	0.806156	4	4	0
GOTERM	phosphoinositide phosphorylation	15	15	0	0	0	77	100	0.3142	0.806233	4	5	0
GOTERM	preassembly of GPI anchor in ER membrane	16	15	0	1	0	11	30	0.3158	0.806262	4	5	0
GOTERM	oxidoreductase activity, acting on single donors with incorporation of molecular oxygen, incorporation of two atoms of oxygen	53	45	1	7	0	39	70	0.2204	0.806379	11	14	0
GOTERM	gamete generation	17	12	0	5	0	63	70	0.3593	0.806517	3	4	0
GOTERM	bone mineralization	15	14	0	0	1	19	29	0.2576	0.806535	4	5	0
GOTERM	gene silencing by RNA	30	29	0	0	1	54	69	0.29	0.80654	7	9	0
GOTERM	smoothened signaling pathway	14	14	0	0	0	53	88	0.2578	0.806563	4	5	0
KEGG	KEGG_INSULIN_SIGNALING_PATHWAY	137	125	1	9	2	42	75	0.3105	0.80669	31	34	0
REACTOME	TRANSCRIPTION_OF_THE_HIV_GENOME	59	54	2	3	0	19	40	0.1707	0.806767	14	17	0
GOTERM	methyltransferase activity	117	107	3	6	1	27	53	0.2594	0.806799	27	30	0
GOTERM	caspase activator activity	15	15	0	0	0	49	64	0.3158	0.806835	4	5	0
KEGG	KEGG_GLYCEROLIPID_METABOLISM	49	44	1	3	1	34	84	0.2927	0.806966	11	13	0
REACTOME	BASE_EXCISION_REPAIR	18	18	0	0	0	10	19	0.1368	0.806994	5	7	0
GOTERM	determination of left/right symmetry	34	31	1	1	1	46	55	0.23	0.80701	8	10	0
GOTERM	regulation of protein metabolic process	45	41	0	3	1	41	63	0.3185	0.807024	10	12	0
GOTERM	tumor necrosis factor receptor binding	21	15	3	2	1	17	48	0.3123	0.807123	4	5	0
GOTERM	stress fiber	22	21	0	1	0	42	76	0.2527	0.807141	5	7	0
GOTERM	histone deacetylase binding	34	30	0	4	0	34	94	0.3283	0.807185	8	9	0
GOTERM	protein C-terminus binding	136	126	1	8	1	34	90	0.2569	0.807268	32	35	0
GOTERM	negative regulation of protein kinase activity	42	41	0	1	0	27	69	0.3137	0.807557	10	12	0
GOTERM	protein targeting	30	30	0	0	0	41	106	0.3254	0.80757	8	9	0
GOTERM	mitochondrion	1038	883	29	61	65	20	43	0.2711	0.807608	221	227	0
GOTERM	coenzyme binding	16	15	0	1	0	44	147	0.3109	0.807929	4	5	0
GOTERM	iron ion binding	65	58	0	7	0	32	56	0.2676	0.808155	15	17	0
GOTERM	induction of apoptosis	172	164	4	3	1	23	66	0.1993	0.808276	41	46	0
GOTERM	recycling endosome	19	15	2	2	0	38	80	0.3172	0.808319	4	5	0
GOTERM	regulation of vasoconstriction	15	14	0	1	0	34	106	0.2603	0.808354	4	5	0
GOTERM	response to amino acid stimulus	15	15	0	0	0	24	54	0.3087	0.808357	4	5	0
GOTERM	receptor binding	205	183	4	12	6	14	69	0.2462	0.808383	46	50	0
GOTERM	regulation of cyclin-dependent protein kinase activity	37	37	0	0	0	13	28	0.3195	0.80877	9	11	0
GOTERM	cell death	116	107	2	6	1	35	93	0.2531	0.808786	27	30	0
GOTERM	fatty acid beta-oxidation	20	19	0	1	0	32	57	0.3373	0.808803	5	6	0
REACTOME	HIV1_TRANSCRIPTION_INITIATION	39	36	1	2	0	19	38	0.0904	0.808808	9	13	0
KEGG	KEGG_NITROGEN_METABOLISM	23	20	0	2	1	22	38	0.588	0.808817	5	5	0
Panther	General_transcription_by_RNA_polymerase_I	12	12	0	0	0	20	21	0.3438	0.809187	3	4	0
GOTERM	copper ion binding	52	41	2	6	3	17	31	0.3155	0.809233	10	12	0
GOTERM	integrin binding	60	56	1	2	1	51	76	0.3104	0.809509	14	16	0
GOTERM	JNK cascade	33	30	0	3	0	38	120	0.3291	0.809539	8	9	0
GOTERM	iron ion transport	25	22	1	2	0	23	28	0.2988	0.809631	6	7	0
GOTERM	filopodium	25	22	0	3	0	60	75	0.2941	0.809675	6	7	0
GOTERM	rhythmic process	14	14	0	0	0	46	143	0.2588	0.809719	4	5	0
GOTERM	centrosome	108	97	0	11	0	48	74	0.2982	0.809745	24	27	0
GOTERM	cytoplasmic part	10	8	1	1	0	19	61	0.3251	0.809778	2	3	0
GOTERM	NuRD complex	14	12	0	2	0	36	42	0.3583	0.809789	3	4	0
GOTERM	exocytosis	49	47	0	2	0	41	102	0.271	0.809814	12	14	0
GOTERM	GTP binding	364	311	11	27	15	26	54	0.2925	0.809861	78	82	0
GOTERM	protein K11-linked ubiquitination	14	12	0	2	0	28	40	0.3567	0.809885	3	4	0
GOTERM	hemoglobin complex	12	5	0	0	7	2	8	0.3692	0.809989	1	2	0
GOTERM	protein complex binding	66	60	1	5	0	35	99	0.2217	0.810043	15	18	0
GOTERM	metabolic process	483	409	9	32	33	29	59	0.2858	0.810124	102	107	0
GOTERM	cytoplasmic microtubule	15	14	0	0	1	79	120	0.2553	0.810188	4	5	0
GOTERM	acute-phase response	34	30	0	1	3	12	21	0.322	0.810516	8	9	0
GOTERM	mesoderm development	26	23	0	3	0	20	51	0.3519	0.810648	6	7	0
GOTERM	P-P-bond-hydrolysis-driven protein transmembrane transporter activity	11	8	2	1	0	18	19	0.3211	0.81075	2	3	0
GOTERM	cellular iron ion homeostasis	28	25	1	2	0	21	28	0.2739	0.810853	6	8	0
GOTERM	RNA splicing, via transesterification reactions	25	23	0	2	0	22	25	0.339	0.810952	6	7	0
GOTERM	response to retinoic acid	35	32	1	2	0	18	35	0.2623	0.811001	8	10	0
GOTERM	insulin-like growth factor receptor signaling pathway	9	8	0	1	0	73	135	0.3248	0.811052	2	3	0
GOTERM	membrane protein ectodomain proteolysis	14	14	0	0	0	60	69	0.2629	0.811105	4	5	0
GOTERM	positive regulation of calcium ion transport into cytosol	10	8	0	1	1	28	27	0.322	0.811204	2	3	0
KEGG	KEGG_ONE_CARBON_POOL_BY_FOLATE	17	16	0	1	0	37	58	0.597	0.811264	4	4	0
GOTERM	neuromuscular junction development	15	15	0	0	0	81	136	0.3074	0.811309	4	5	0
KEGG	KEGG_NUCLEOTIDE_EXCISION_REPAIR	44	37	1	5	1	32	43	0.6001	0.811456	9	9	0
Panther	Proline_biosynthesis	4	3	0	1	0	6	13	0.5748	0.811624	1	1	0
GOTERM	melanocyte differentiation	12	11	0	1	0	67	87	0.2879	0.81168	3	4	0
GOTERM	blood coagulation	70	60	0	4	6	26	50	0.2225	0.81185	15	18	0
GOTERM	nitric oxide biosynthetic process	11	9	1	1	0	32	120	0.3912	0.811896	2	3	0
GOTERM	enzyme inhibitor activity	28	25	0	3	0	27	56	0.2765	0.811906	6	8	0
GOTERM	positive regulation of fibroblast proliferation	27	24	0	3	0	16	61	0.236	0.811937	6	8	0
GOTERM	G-protein signaling, coupled to cyclic nucleotide second messenger	39	38	0	1	0	12	42	0.2289	0.811963	10	12	0
GOTERM	synaptic vesicle membrane	44	43	0	1	0	64	104	0.2623	0.812021	11	13	0
KEGG	KEGG_PRIMARY_BILE_ACID_BIOSYNTHESIS	16	16	0	0	0	28	48	0.5985	0.812109	4	4	0
GOTERM	protein import into nucleus, translocation	18	16	1	1	0	17	28	0.3587	0.812117	4	5	0
GOTERM	regulation of protein catabolic process	10	9	0	1	0	60	138	0.3921	0.812192	2	3	0
GOTERM	proton transport	57	49	3	4	1	13	27	0.2238	0.81233	12	15	0
GOTERM	nuclear envelope	95	86	3	6	0	41	79	0.217	0.812421	22	25	0
GOTERM	cytoplasmic membrane-bounded vesicle	87	84	1	2	0	43	70	0.2587	0.81247	21	24	0
GOTERM	heart morphogenesis	29	28	1	0	0	34	77	0.2497	0.812472	7	9	0
GOTERM	presynaptic membrane	34	32	0	2	0	154	280	0.2588	0.812544	8	10	0
REACTOME	PD1_SIGNALING	29	9	17	1	2	31	40	0.1608	0.812759	2	4	0
GOTERM	axon	117	112	1	3	1	55	140	0.2184	0.81295	28	32	0
GOTERM	lipid transport	70	60	1	1	8	41	75	0.2269	0.813002	15	18	0
GOTERM	protein import into nucleus	27	25	1	1	0	33	66	0.2771	0.81309	6	8	0
GOTERM	ubiquitin ligase complex	55	54	0	1	0	45	66	0.2543	0.813124	14	16	0
GOTERM	SNAP receptor activity	20	18	0	1	1	45	59	0.2895	0.813395	5	6	0
REACTOME	LATE_PHASE_OF_HIV_LIFE_CYCLE	90	85	2	3	0	30	45	0.098	0.813456	21	27	0
GOTERM	mitotic cell cycle checkpoint	12	11	0	1	0	44	82	0.2798	0.813466	3	4	0
GOTERM	calcium-mediated signaling	32	29	2	1	0	20	83	0.2805	0.813473	7	9	0
GOTERM	growth cone	52	50	0	2	0	90	141	0.2542	0.813783	13	15	0
GOTERM	cellular copper ion homeostasis	10	8	0	2	0	17	63	0.3141	0.81381	2	3	0
REACTOME	CHOLESTEROL_BIOSYNTHESIS	21	17	0	3	1	22	20	0.1035	0.813908	4	7	0
GOTERM	cellular amino acid biosynthetic process	23	21	0	2	0	31	39	0.2489	0.81395	5	7	0
GOTERM	endomembrane system	76	69	0	6	1	36	106	0.2602	0.813957	17	20	0
Panther	Toll_receptor_signaling_pathway	30	26	0	3	1	16	21	0.315	0.814059	7	8	0
GOTERM	damaged DNA binding	44	43	1	0	0	30	45	0.2667	0.814069	11	13	0
GOTERM	metanephros development	19	18	0	1	0	55	109	0.2844	0.814108	5	6	0
GOTERM	aldo-keto reductase activity	10	8	0	1	1	14	19	0.3226	0.814142	2	3	0
GOTERM	behavior	28	25	0	3	0	26	164	0.2721	0.814187	6	8	0
GOTERM	response to light stimulus	12	11	0	1	0	6	23	0.2877	0.814276	3	4	0
GOTERM	integrin complex	28	28	0	0	0	76	89	0.253	0.8144	7	9	0
GOTERM	proteasomal ubiquitin-dependent protein catabolic process	19	18	0	1	0	23	77	0.2917	0.81441	5	6	0
GOTERM	amino acid transmembrane transporter activity	28	25	0	3	0	41	47	0.275	0.814413	6	8	0
GOTERM	clathrin coated vesicle membrane	11	11	0	0	0	61	140	0.2849	0.814477	3	4	0
GOTERM	Rac GTPase binding	11	8	0	3	0	47	119	0.3206	0.814569	2	3	0
GOTERM	phosphoprotein phosphatase inhibitor activity	22	18	3	1	0	61	107	0.2823	0.814655	5	6	0
GOTERM	enzyme binding	111	101	0	7	3	29	69	0.2232	0.814786	25	29	0
GOTERM	1-acylglycerol-3-phosphate O-acyltransferase activity	9	8	1	0	0	88	95	0.3254	0.814792	2	3	0
GOTERM	positive regulation of tyrosine phosphorylation of Stat3 protein	11	11	0	0	0	10	60	0.2906	0.814799	3	4	0
GOTERM	membrane protein intracellular domain proteolysis	11	11	0	0	0	21	36	0.282	0.814829	3	4	0
GOTERM	fatty acid metabolic process	74	69	0	4	1	36	50	0.2495	0.814912	17	20	0
GOTERM	mismatch repair	22	18	3	1	0	40	61	0.2813	0.815007	5	6	0
KEGG	KEGG_FC_EPSILON_RI_SIGNALING_PATHWAY	79	65	2	6	6	50	97	0.5724	0.815039	16	16	0
GOTERM	protein modification process	148	133	1	10	4	55	82	0.2453	0.815178	33	37	0
GOTERM	dendrite morphogenesis	10	8	0	2	0	193	345	0.3264	0.815235	2	3	0
GOTERM	chromosome segregation	44	43	0	1	0	29	46	0.2698	0.815335	11	13	0
GOTERM	glutathione biosynthetic process	12	11	1	0	0	25	25	0.286	0.815474	3	4	0
Panther	Opioid_proopiomelanocortin_pathway	18	17	0	0	1	52	73	0.4244	0.815538	4	5	0
KEGG	KEGG_UBIQUITIN_MEDIATED_PROTEOLYSIS	138	123	4	10	1	46	82	0.2709	0.815598	31	34	0
GOTERM	extracellular-glutamate-gated ion channel activity	19	18	0	1	0	281	329	0.2815	0.815696	5	6	0
GOTERM	regulation of gene expression by genetic imprinting	11	11	0	0	0	46	75	0.2854	0.816212	3	4	0
GOTERM	transcription repressor binding	12	11	0	0	1	82	204	0.2852	0.816257	3	4	0
GOTERM	ER-Golgi intermediate compartment	37	35	0	2	0	30	52	0.2363	0.816286	9	11	0
GOTERM	motor activity	64	60	0	1	3	67	125	0.2285	0.81633	15	18	0
GOTERM	T cell activation	33	28	0	3	2	31	55	0.2497	0.816368	7	9	0
GOTERM	myosin filament	15	11	0	0	4	33	63	0.2854	0.81639	3	4	0
Panther	Parkinson_disease	43	40	3	0	0	20	70	0.4174	0.81641	10	11	0
GOTERM	mRNA 3'-UTR binding	11	11	0	0	0	41	74	0.282	0.816437	3	4	0
KEGG	KEGG_BIOSYNTHESIS_OF_UNSATURATED_FATTY_ACIDS	22	20	0	0	2	41	61	0.5857	0.816453	5	5	0
GOTERM	regulation of heart contraction	31	29	0	2	0	32	60	0.2815	0.816527	7	9	0
GOTERM	phagocytosis	25	25	0	0	0	30	44	0.2699	0.816617	6	8	0
GOTERM	nitric oxide mediated signal transduction	14	11	1	1	1	6	39	0.2894	0.816676	3	4	0
GOTERM	folic acid binding	14	11	1	1	1	23	33	0.2824	0.816752	3	4	0
GOTERM	natural killer cell activation	13	11	1	0	1	7	13	0.2831	0.816865	3	4	0
PANTHER_MOLECULAR_FUNCTION	Immunoglobulin	11	5	6	0	0	7	14	0.1049	0.8169	1	3	0
PANTHER_MOLECULAR_FUNCTION	Peptide_hormone	80	66	2	1	11	6	15	0.1947	0.816902	17	20	0
KEGG	KEGG_REGULATION_OF_ACTIN_CYTOSKELETON	216	193	5	14	4	58	89	0.2326	0.816937	48	53	0
GOTERM	positive regulation of calcium ion transport	9	9	0	0	0	24	45	0.3908	0.817236	2	3	0
GOTERM	chromatin assembly or disassembly	38	32	2	3	1	39	74	0.2635	0.817512	8	10	0
GOTERM	I-kappaB phosphorylation	11	9	0	2	0	41	89	0.3949	0.817589	2	3	0
GOTERM	neuropeptide hormone activity	21	21	0	0	0	4	5	0.2534	0.817723	5	7	0
KEGG	KEGG_COLORECTAL_CANCER	62	59	0	3	0	55	99	0.2759	0.817724	15	17	0
GOTERM	establishment or maintenance of cell polarity	18	18	0	0	0	132	159	0.2862	0.817764	5	6	0
KEGG	KEGG_AMINO_SUGAR_AND_NUCLEOTIDE_SUGAR_METABOLISM	44	43	0	1	0	29	49	0.0485	0.817788	11	16	0
GOTERM	septin complex	12	11	0	1	0	39	45	0.2893	0.817799	3	4	0
PANTHER_BIOLOGICAL_PROCESS	Vision	199	157	15	17	10	19	70	0.1222	0.817835	39	46	0
GOTERM	neuronal cell body	123	117	0	6	0	30	107	0.2327	0.81804	29	33	0
REACTOME	RNA_POLYMERASE_I_III_AND_MITOCHONDRIAL_TRANSCRIPTION	120	78	6	3	33	17	41	0.091	0.818144	20	25	0
Panther	mRNA_splicing	9	8	0	1	0	15	18	0.6315	0.818384	2	2	0
GOTERM	glucuronosyltransferase activity	23	11	2	0	10	59	100	0.2914	0.818564	3	4	0
GOTERM	regulation of cell adhesion	22	21	0	1	0	58	120	0.2674	0.818678	5	7	0
GOTERM	microtubule organizing center	96	90	1	4	1	31	78	0.2314	0.819075	23	26	0
GOTERM	structural molecule activity	209	162	9	8	30	21	73	0.2262	0.819118	41	45	0
GOTERM	delayed rectifier potassium channel activity	12	11	0	1	0	33	131	0.2862	0.819287	3	4	0
GOTERM	arachidonic acid secretion	11	11	0	0	0	21	28	0.2944	0.819323	3	4	0
GOTERM	negative regulation of caspase activity	16	16	0	0	0	12	27	0.3637	0.819356	4	5	0
GOTERM	negative regulation of Wnt receptor signaling pathway	30	28	0	2	0	33	84	0.2412	0.819465	7	9	0
GOTERM	lipopolysaccharide binding	9	8	0	0	1	36	36	0.3179	0.819786	2	3	0
GOTERM	protein targeting to membrane	12	11	0	1	0	30	109	0.2952	0.819877	3	4	0
GOTERM	cell-cell signaling	243	211	3	12	17	12	46	0.2212	0.820006	53	58	0
GOTERM	cell cycle	461	409	3	32	17	33	55	0.2122	0.820078	102	109	0
REACTOME	OPSINS	10	7	1	2	0	14	21	0.246	0.820165	2	3	0
KEGG	KEGG_MAPK_SIGNALING_PATHWAY	267	232	5	18	12	41	91	0.2292	0.820236	58	63	0
GOTERM	perikaryon	29	28	0	1	0	82	130	0.2539	0.820246	7	9	0
GOTERM	negative regulation of gene-specific transcription	19	18	1	0	0	13	64	0.2769	0.8204	5	6	0
GOTERM	activation of JUN kinase activity	25	25	0	0	0	39	62	0.2743	0.820462	6	8	0
Panther	Cadherin_signaling_pathway	29	26	0	0	3	40	166	0.4797	0.820523	7	7	0
KEGG	KEGG_PENTOSE_AND_GLUCURONATE_INTERCONVERSIONS	28	16	2	1	9	22	41	0.5992	0.820559	4	4	0
GOTERM	T-tubule	18	18	0	0	0	87	146	0.2796	0.820853	5	6	0
GOTERM	epidermal growth factor receptor signaling pathway	27	25	1	1	0	100	101	0.2656	0.820981	6	8	0
GOTERM	N-acetylglucosamine metabolic process	14	11	0	2	1	22	76	0.2912	0.821236	3	4	0
GOTERM	response to insulin stimulus	35	32	0	3	0	16	41	0.2609	0.821368	8	10	0
KEGG	KEGG_GLYCOSPHINGOLIPID_BIOSYNTHESIS_GLOBO_SERIES	14	12	0	2	0	31	56	0.6107	0.821945	3	3	0
GOTERM	negative regulation of tumor necrosis factor production	11	8	0	2	1	27	44	0.3157	0.822293	2	3	0
Panther	Axon_guidance_mediated_by_Slit/Robo	11	11	0	0	0	174	311	0.5398	0.822338	3	3	0
GOTERM	regulation of lipid metabolic process	11	11	0	0	0	50	55	0.2916	0.822466	3	4	0
PANTHER_MOLECULAR_FUNCTION	Other_actin_family_cytoskeletal_protein	31	21	7	1	2	16	40	0.2494	0.82271	5	7	0
PANTHER_MOLECULAR_FUNCTION	Other_transcription_factor	349	297	23	20	9	25	60	0.2291	0.822994	74	80	0
KEGG	KEGG_VEGF_SIGNALING_PATHWAY	76	64	1	7	4	39	73	0.5465	0.823875	16	16	0
KEGG	KEGG_GLYCOSPHINGOLIPID_BIOSYNTHESIS_LACTO_AND_NEOLACTO_SERIES	26	24	0	0	2	19	45	0.5716	0.824486	6	6	0
REACTOME	COPI_MEDIATED_TRANSPORT	10	10	0	0	0	29	41	0.2305	0.824613	3	4	0
Panther	Hedgehog_signaling_pathway	14	14	0	0	0	28	82	0.4862	0.82533	4	4	0
Panther	Ras_Pathway	14	13	0	1	0	85	144	0.418	0.825338	3	4	0
PANTHER_BIOLOGICAL_PROCESS	Other_lipid,_fatty_acid_and_steroid_metabolism	25	24	0	1	0	15	54	0.1236	0.825391	6	9	0
GOTERM	neurotransmitter transport	39	34	0	2	3	46	73	0.3407	0.825712	9	10	0
GOTERM	3',5'-cyclic-AMP phosphodiesterase activity	9	9	0	0	0	228	373	0.3933	0.825942	2	3	0
GOTERM	chromatin remodeling complex	11	9	0	2	0	40	89	0.3989	0.82653	2	3	0
KEGG	KEGG_INTESTINAL_IMMUNE_NETWORK_FOR_IGA_PRODUCTION	48	32	14	1	1	15	22	0.5634	0.82706	8	8	0
REACTOME	GENERATION_OF_SECOND_MESSENGER_MOLECULES	37	18	17	1	1	60	64	0.1369	0.82736	5	7	0
GOTERM	ruffle organization	9	9	0	0	0	32	59	0.3994	0.827376	2	3	0
Panther	Muscarinic_acetylcholine_receptor_2_and_4_signaling_pathway	5	4	0	1	0	64	161	0.6833	0.827446	1	1	0
KEGG	KEGG_PRIMARY_IMMUNODEFICIENCY	35	28	2	4	1	13	24	0.5682	0.827492	7	7	0
PANTHER_MOLECULAR_FUNCTION	Other_cytokine_receptor	16	13	3	0	0	17	32	0.1998	0.827531	3	5	0
GOTERM	glutathione peroxidase activity	10	9	0	0	1	7	7	0.4058	0.827534	2	3	0
GOTERM	phosphatidylinositol binding	16	16	0	0	0	99	153	0.3682	0.827602	4	5	0
GOTERM	immune response	441	303	65	13	60	15	35	0.2997	0.827711	76	80	0
GOTERM	synaptonemal complex	10	9	0	1	0	38	48	0.3944	0.828285	2	3	0
GOTERM	RNA helicase activity	10	9	1	0	0	44	70	0.398	0.828356	2	3	0
PANTHER_MOLECULAR_FUNCTION	Other_enzyme_activator	17	16	1	0	0	9	18	0.0295	0.82845	4	8	0
GOTERM	activation of MAPK activity	55	53	1	1	0	23	63	0.3299	0.828522	13	15	0
GOTERM	biomineral formation	20	16	0	3	1	13	24	0.3693	0.828642	4	5	0
GOTERM	positive regulation of cell-matrix adhesion	10	9	0	1	0	77	253	0.3963	0.828752	2	3	0
GOTERM	nuclear body	16	16	0	0	0	45	76	0.3724	0.828757	4	5	0
GOTERM	transforming growth factor beta receptor binding	10	9	0	0	1	63	73	0.4085	0.828765	2	3	0
GOTERM	mitochondrial respiratory chain complex I assembly	10	9	0	1	0	8	23	0.3913	0.828828	2	3	0
GOTERM	signalosome	10	9	0	1	0	22	23	0.3983	0.828924	2	3	0
GOTERM	dipeptidyl-peptidase activity	11	9	0	1	1	72	314	0.4091	0.828933	2	3	0
PANTHER_MOLECULAR_FUNCTION	Vesicle_coat_protein	43	39	2	1	1	28	48	0.2549	0.829008	10	12	0
PANTHER_MOLECULAR_FUNCTION	Hydratase	27	18	9	0	0	57	75	0.2851	0.829015	5	6	0
GOTERM	negative regulation of hormone secretion	10	9	0	0	1	9	14	0.3966	0.829058	2	3	0
GOTERM	mitochondrial proton-transporting ATP synthase complex	18	16	2	0	0	8	9	0.376	0.82908	4	5	0
GOTERM	ribonucleoprotein binding	10	9	0	1	0	16	21	0.3994	0.82908	2	3	0
Panther	General_transcription_regulation	15	12	0	3	0	15	29	0.3427	0.829121	3	4	0
GOTERM	G2/M transition DNA damage checkpoint	10	9	0	1	0	81	108	0.4001	0.829323	2	3	0
KEGG	KEGG_HEDGEHOG_SIGNALING_PATHWAY	56	51	0	2	3	30	64	0.2864	0.829392	13	15	0
GOTERM	cation binding	33	27	1	2	3	36	54	0.3516	0.829563	7	8	0
GOTERM	positive regulation of neuron apoptosis	17	16	1	0	0	20	69	0.3739	0.829748	4	5	0
PANTHER_MOLECULAR_FUNCTION	Microtubule_binding_motor_protein	68	58	8	1	1	75	128	0.181	0.83	15	18	0
PANTHER_MOLECULAR_FUNCTION	Other_defense_and_immunity_protein	73	51	6	5	11	16	23	0.1839	0.830063	13	16	0
PANTHER_MOLECULAR_FUNCTION	Hydroxylase	21	18	2	1	0	22	44	0.2833	0.83017	5	6	0
GOTERM	cGMP biosynthetic process	11	9	0	1	1	17	58	0.3973	0.830237	2	3	0
GOTERM	ligand-dependent nuclear receptor activity	28	27	0	1	0	37	93	0.3472	0.830303	7	8	0
GOTERM	dopamine metabolic process	10	9	0	1	0	50	234	0.4045	0.830406	2	3	0
GOTERM	ARF guanyl-nucleotide exchange factor activity	17	16	0	1	0	111	124	0.3747	0.830498	4	5	0
GOTERM	pancreas development	16	16	0	0	0	42	63	0.369	0.830503	4	5	0
GOTERM	cell differentiation	485	430	5	31	19	32	79	0.3081	0.830614	108	112	0
GOTERM	metalloendopeptidase inhibitor activity	10	9	0	1	0	62	100	0.4002	0.830697	2	3	0
PANTHER_BIOLOGICAL_PROCESS	Vitamin/cofactor_transport	48	31	13	1	3	12	30	0.3693	0.830832	8	9	0
KEGG	KEGG_N_GLYCAN_BIOSYNTHESIS	46	44	0	2	0	26	62	0.5548	0.830978	11	11	0
GOTERM	establishment of protein localization	12	9	0	3	0	41	84	0.4053	0.83116	2	3	0
GOTERM	cytoskeletal protein binding	40	38	0	0	2	63	99	0.3452	0.831191	10	11	0
KEGG	KEGG_GLYCOSAMINOGLYCAN_DEGRADATION	21	17	0	2	2	43	94	0.6415	0.831266	4	4	0
PANTHER_MOLECULAR_FUNCTION	Gap_junction	19	14	0	3	2	6	11	0.2646	0.831408	4	5	0
GOTERM	cortical cytoskeleton	18	16	0	2	0	55	82	0.3717	0.831453	4	5	0
KEGG	KEGG_NOTCH_SIGNALING_PATHWAY	47	44	1	2	0	36	66	0.2892	0.831515	11	13	0
GOTERM	phospholipid transport	18	16	0	2	0	142	160	0.3753	0.83206	4	5	0
GOTERM	ventricular cardiac muscle tissue morphogenesis	21	20	0	0	1	18	32	0.383	0.832098	5	6	0
PANTHER_MOLECULAR_FUNCTION	Other_miscellaneous_function_protein	427	342	35	29	21	29	64	0.1457	0.832217	86	94	0
GOTERM	response to wounding	52	46	2	1	3	21	49	0.3522	0.832355	12	13	0
GOTERM	glycogen metabolic process	23	20	1	2	0	26	77	0.3852	0.832492	5	6	0
REACTOME	REGULATION_OF_INSULIN_SECRETION_BY_FREE_FATTY_ACIDS	20	20	0	0	0	51	139	0.2148	0.832603	5	7	0
GOTERM	chemokine activity	47	27	1	0	19	6	18	0.3607	0.832752	7	8	0
GOTERM	fatty acid biosynthetic process	48	46	0	2	0	25	61	0.3561	0.832831	12	13	0
Panther	Ubiquitin_proteasome_pathway	52	47	1	4	0	53	75	0.3912	0.832864	12	13	0
PANTHER_MOLECULAR_FUNCTION	Amylase	11	4	5	0	2	39	94	0.2668	0.832974	1	2	0
KEGG	KEGG_NATURAL_KILLER_CELL_MEDIATED_CYTOTOXICITY	137	98	14	5	20	33	64	0.5899	0.833082	25	24	0
GOTERM	general RNA polymerase II transcription factor activity	22	20	0	2	0	19	33	0.38	0.833103	5	6	0
KEGG	KEGG_ADHERENS_JUNCTION	75	68	3	4	0	89	160	0.5427	0.833218	17	17	0
REACTOME	GAP_JUNCTION_DEGRADATION	10	10	0	0	0	53	65	0.2244	0.833512	3	4	0
GOTERM	transcription from RNA polymerase II promoter	178	161	4	8	5	30	60	0.3302	0.833533	40	43	0
GOTERM	integral to Golgi membrane	45	42	0	1	2	59	116	0.3456	0.833628	11	12	0
KEGG	KEGG_CHEMOKINE_SIGNALING_PATHWAY	190	155	2	7	26	40	89	0.5105	0.833785	39	39	0
GOTERM	endosome transport	24	20	1	3	0	41	80	0.3725	0.833996	5	6	0
GOTERM	peroxisomal membrane	41	38	0	3	0	31	41	0.356	0.834039	10	11	0
GOTERM	gastrulation with mouth forming second	21	20	0	1	0	55	99	0.3888	0.834162	5	6	0
PANTHER_MOLECULAR_FUNCTION	Galactosidase	16	10	5	1	0	43	51	0.2237	0.834187	3	4	0
Panther	Cholesterol_biosynthesis	11	10	0	0	1	22	22	0.4746	0.834418	3	3	0
Panther	Endothelin_signaling_pathway	19	19	0	0	0	27	133	0.5249	0.834419	5	5	0
GOTERM	eukaryotic translation initiation factor 3 complex	14	13	1	0	0	19	30	0.3953	0.834448	3	4	0
PANTHER_MOLECULAR_FUNCTION	Phosphatase_modulator	21	17	2	2	0	42	114	0.2298	0.834451	4	6	0
GOTERM	SH3/SH2 adaptor activity	51	46	0	5	0	63	96	0.3619	0.834496	12	13	0
GOTERM	nucleolus	699	603	8	53	35	27	50	0.3248	0.83459	151	155	0
Panther	De_novo_pyrimidine_deoxyribonucleotide_biosynthesis	7	7	0	0	0	12	184	0.5616	0.834733	2	2	0
Panther	Axon_guidance_mediated_by_netrin	16	16	0	0	0	180	255	0.5951	0.834829	4	4	0
GOTERM	female pregnancy	66	61	0	2	3	16	42	0.3399	0.834844	15	17	0
PANTHER_BIOLOGICAL_PROCESS	Cytokinesis	115	80	25	6	4	26	44	0.0766	0.834981	20	26	0
GOTERM	microtubule basal body	33	31	0	2	0	57	95	0.3607	0.83502	8	9	0
PANTHER_BIOLOGICAL_PROCESS	Antioxidation_and_free_radical_removal	38	31	3	2	2	12	37	0.3648	0.8357	8	9	0
PANTHER_MOLECULAR_FUNCTION	Miscellaneous_function	87	68	14	3	2	24	56	0.2391	0.835794	17	20	0
GOTERM	ion transmembrane transporter activity	16	13	0	1	2	26	48	0.4133	0.836136	3	4	0
KEGG	KEGG_FC_GAMMA_R_MEDIATED_PHAGOCYTOSIS	97	91	2	3	1	65	103	0.5078	0.836798	23	23	0
REACTOME	MRNA_PROCESSING	32	30	1	1	0	23	51	0.1039	0.837063	8	11	0
REACTOME	POST_TRANSLATIONAL_PROTEIN_MODIFICATION	40	34	0	4	2	14	46	0.2087	0.837076	9	11	0
GOTERM	DNA-directed RNA polymerase II, core complex	14	13	0	1	0	9	19	0.4097	0.837104	3	4	0
KEGG	KEGG_P53_SIGNALING_PATHWAY	69	65	1	2	1	25	41	0.2464	0.837126	16	19	0
GOTERM	lipid storage	13	13	0	0	0	24	41	0.4164	0.837154	3	4	0
GOTERM	cartilage development	37	35	1	1	0	35	103	0.3749	0.837246	9	10	0
GOTERM	DNA damage response, signal transduction by p53 class mediator resulting in induction of apoptosis	13	13	0	0	0	28	63	0.4143	0.837413	3	4	0
PANTHER_MOLECULAR_FUNCTION	mRNA_splicing_factor	104	82	18	4	0	20	44	0.2096	0.837576	21	24	0
GOTERM	spliceosomal snRNP assembly	26	24	1	1	0	15	19	0.3919	0.837587	6	7	0
GOTERM	oxygen transport	13	6	0	0	7	8	40	0.4584	0.837766	2	2	0
GOTERM	oogenesis	14	13	0	1	0	36	62	0.414	0.837787	3	4	0
GOTERM	endopeptidase activity	14	13	0	1	0	25	47	0.4222	0.837866	3	4	0
Panther	Mannose_metabolism	7	7	0	0	0	13	105	0.5572	0.837931	2	2	0
GOTERM	positive regulation of apoptosis	95	92	0	3	0	28	84	0.3526	0.838084	23	25	0
GOTERM	lysosome	135	116	5	11	3	23	42	0.3604	0.838127	29	31	0
GOTERM	actin filament bundle assembly	16	13	1	2	0	86	104	0.4169	0.838329	3	4	0
GOTERM	tropomyosin binding	14	13	0	0	1	19	43	0.4168	0.838346	3	4	0
KEGG	KEGG_RNA_DEGRADATION	59	55	4	0	0	22	47	0.5183	0.838405	14	14	0
GOTERM	microtubule-based flagellum	15	13	0	2	0	11	54	0.4118	0.838487	3	4	0
GOTERM	internal side of plasma membrane	16	13	0	3	0	17	57	0.4178	0.838556	3	4	0
GOTERM	carbonate dehydratase activity	16	13	0	2	1	10	26	0.4132	0.838576	3	4	0
GOTERM	regulation of ARF GTPase activity	32	28	3	1	0	45	91	0.396	0.83866	7	8	0
GOTERM	post-translational protein modification	28	24	0	3	1	38	58	0.3948	0.838847	6	7	0
GOTERM	kinetochore	47	46	0	1	0	42	65	0.3603	0.838891	12	13	0
GOTERM	cytoskeletal adaptor activity	14	13	0	1	0	104	142	0.4192	0.838916	3	4	0
GOTERM	hormone activity	85	73	0	2	10	6	14	0.3701	0.838969	18	20	0
KEGG	KEGG_PENTOSE_PHOSPHATE_PATHWAY	27	22	0	4	1	29	36	0.2997	0.839024	6	7	0
GOTERM	hydrogen ion transporting ATP synthase activity, rotational mechanism	14	13	0	1	0	12	16	0.4104	0.83906	3	4	0
REACTOME	HIV_INFECTION	183	171	6	6	0	27	49	0.0815	0.839079	43	51	0
PANTHER_BIOLOGICAL_PROCESS	Oxidative_phosphorylation	78	61	15	2	0	9	20	0.342	0.83912	15	17	0
GOTERM	apical plasma membrane	153	139	3	8	3	37	74	0.3528	0.839159	35	37	0
GOTERM	positive regulation of T cell proliferation	25	24	0	1	0	25	45	0.392	0.839276	6	7	0
GOTERM	low-density lipoprotein binding	13	13	0	0	0	85	167	0.4139	0.839303	3	4	0
PANTHER_BIOLOGICAL_PROCESS	Muscle_development	143	114	11	9	9	16	50	0.0958	0.839362	29	35	0
GOTERM	cilium	81	77	1	3	0	46	98	0.3636	0.839439	19	21	0
REACTOME	DOUBLE_STRAND_BREAK_REPAIR	21	20	1	0	0	79	82	0.2221	0.839462	5	7	0
GOTERM	fat cell differentiation	24	24	0	0	0	30	65	0.39	0.839548	6	7	0
GOTERM	vitamin D receptor binding	15	13	0	2	0	25	41	0.4166	0.839555	3	4	0
GOTERM	NuA4 histone acetyltransferase complex	14	13	0	1	0	25	36	0.4145	0.839611	3	4	0
REACTOME	TCR_SIGNALING	64	44	17	2	1	68	68	0.195	0.839697	11	14	0
PANTHER_BIOLOGICAL_PROCESS	Amino_acid_metabolism	62	50	8	3	1	24	36	0.3616	0.839815	13	14	0
GOTERM	neuroprotection	14	13	0	1	0	108	107	0.4227	0.839957	3	4	0
KEGG	KEGG_PATHOGENIC_ESCHERICHIA_COLI_INFECTION	59	50	4	3	2	19	49	0.3504	0.839971	13	14	0
GOTERM	3'-5' exonuclease activity	14	13	0	1	0	33	47	0.4151	0.84004	3	4	0
GOTERM	complement activation, lectin pathway	6	6	0	0	0	7	20	0.4701	0.840154	2	2	0
GOTERM	MHC class I receptor activity	14	6	7	0	1	12	14	0.4695	0.840481	2	2	0
GOTERM	cell fate specification	13	13	0	0	0	25	36	0.4157	0.840597	3	4	0
KEGG	KEGG_VALINE_LEUCINE_AND_ISOLEUCINE_DEGRADATION	44	43	0	1	0	39	63	0.5271	0.840612	11	11	0
GOTERM	oxygen transporter activity	13	6	0	0	7	8	40	0.4674	0.840972	2	2	0
GOTERM	positive regulation of transforming growth factor beta receptor signaling pathway	14	13	0	1	0	15	49	0.4156	0.841573	3	4	0
KEGG	KEGG_JAK_STAT_SIGNALING_PATHWAY	155	123	5	4	23	23	49	0.3445	0.841631	31	33	0
KEGG	KEGG_PATHWAYS_IN_CANCER	328	302	4	12	10	45	90	0.3297	0.841794	76	79	0
GOTERM	response to gamma radiation	21	21	0	0	0	36	64	0.435	0.841968	5	6	0
GOTERM	cellular component movement	101	90	1	6	4	29	61	0.3967	0.841995	23	24	0
GOTERM	histone binding	42	40	0	1	1	33	41	0.4117	0.842111	10	11	0
GOTERM	endosome to lysosome transport	14	13	1	0	0	23	37	0.4164	0.842136	3	4	0
GOTERM	regulation of the force of heart contraction	13	13	0	0	0	20	90	0.4141	0.842141	3	4	0
GOTERM	receptor signaling protein tyrosine kinase activity	10	10	0	0	0	90	193	0.471	0.842347	3	3	0
GOTERM	ATPase activity, coupled	10	10	0	0	0	17	47	0.4743	0.842379	3	3	0
GOTERM	response to iron ion	10	10	0	0	0	42	57	0.472	0.8425	3	3	0
GOTERM	histone methylation	12	10	0	2	0	61	73	0.4723	0.84269	3	3	0
GOTERM	nuclear-transcribed mRNA catabolic process, nonsense-mediated decay	30	28	0	2	0	38	66	0.3979	0.842703	7	8	0
Panther	Pyrimidine_Metabolism	6	6	0	0	0	27	160	0.472	0.842726	2	2	0
KEGG	KEGG_CELL_ADHESION_MOLECULES_CAMS	134	98	21	7	8	40	152	0.4913	0.842789	25	25	0
GOTERM	mRNA polyadenylation	11	10	0	1	0	37	67	0.4687	0.842863	3	3	0
GOTERM	regulation of axonogenesis	14	13	0	1	0	27	77	0.4144	0.842882	3	4	0
GOTERM	muscle organ development	93	82	0	10	1	32	87	0.394	0.842912	21	22	0
GOTERM	exonuclease activity	33	28	2	1	2	23	54	0.3981	0.842916	7	8	0
GOTERM	NLS-bearing substrate import into nucleus	13	13	0	0	0	71	120	0.42	0.842918	3	4	0
GOTERM	transmission of nerve impulse	10	10	0	0	0	80	285	0.4686	0.842931	3	3	0
GOTERM	visual perception	193	168	1	17	7	31	80	0.3845	0.842951	42	44	0
GOTERM	GTPase activity	214	190	4	11	9	23	45	0.3577	0.843102	48	50	0
GOTERM	positive regulation of cAMP biosynthetic process	22	21	0	1	0	14	28	0.4319	0.843124	5	6	0
GOTERM	calcium ion homeostasis	10	10	0	0	0	32	43	0.4673	0.843124	3	3	0
GOTERM	apical part of cell	38	35	0	3	0	41	58	0.3739	0.843279	9	10	0
GOTERM	ligase activity	304	276	5	15	8	54	86	0.3517	0.84337	69	72	0
GOTERM	hydrolase activity, acting on acid anhydrides, in phosphorus-containing anhydrides	21	17	2	2	0	40	67	0.4252	0.843421	4	5	0
GOTERM	cell surface binding	12	10	0	2	0	15	35	0.4762	0.84361	3	3	0
KEGG	KEGG_ANTIGEN_PROCESSING_AND_PRESENTATION	89	43	31	0	15	10	18	0.5225	0.843738	11	11	0
GOTERM	intracellular signaling cascade	300	274	3	19	4	54	117	0.3767	0.843776	69	71	0
GOTERM	response to interleukin-1	19	17	0	2	0	43	102	0.4254	0.84398	4	5	0
Panther	p53_pathway	59	54	0	3	2	21	43	0.3679	0.844067	14	15	0
GOTERM	cellular response to starvation	10	10	0	0	0	26	52	0.4718	0.844156	3	3	0
GOTERM	cysteine-type peptidase activity	83	70	4	9	0	45	60	0.3846	0.84435	18	19	0
GOTERM	transport vesicle membrane	12	10	1	1	0	111	95	0.4734	0.844371	3	3	0
PANTHER_BIOLOGICAL_PROCESS	Other_intracellular_protein_traffic	62	54	5	3	0	49	89	0.3648	0.844383	14	15	0
GOTERM	SH3 domain binding	97	89	0	8	0	61	122	0.3694	0.844512	22	24	0
KEGG	KEGG_CYSTEINE_AND_METHIONINE_METABOLISM	34	31	0	1	2	23	37	0.3623	0.844623	8	9	0
GOTERM	hydrolase activity, acting on acid anhydrides, catalyzing transmembrane movement of substances	47	40	1	4	2	65	102	0.4086	0.844654	10	11	0
PANTHER_BIOLOGICAL_PROCESS	Nucleoside,_nucleotide_and_nucleic_acid_metabolism	267	186	61	14	6	26	50	0.085	0.844695	47	55	0
GOTERM	cell projection	84	78	1	5	0	51	108	0.3919	0.844945	20	21	0
GOTERM	protein localization	53	51	0	2	0	37	98	0.3994	0.844981	13	14	0
PANTHER_MOLECULAR_FUNCTION	Other_DNA-binding_protein	331	212	84	14	21	16	43	0.1728	0.845015	53	59	0
GOTERM	cardiac muscle contraction	18	17	0	1	0	20	87	0.4222	0.845216	4	5	0
GOTERM	elevation of cytosolic calcium ion concentration	88	78	0	6	4	13	55	0.387	0.845226	20	21	0
GOTERM	sphingolipid metabolic process	18	17	1	0	0	44	67	0.4327	0.845256	4	5	0
GOTERM	release of cytochrome c from mitochondria	21	21	0	0	0	12	33	0.4251	0.845316	5	6	0
GOTERM	catalytic activity	122	109	3	7	3	29	92	0.3838	0.845454	27	29	0
GOTERM	protein dimerization activity	86	82	2	2	0	32	73	0.3856	0.84546	21	22	0
KEGG	KEGG_COMPLEMENT_AND_COAGULATION_CASCADES	69	55	4	3	7	24	38	0.519	0.845528	14	14	0
GOTERM	positive regulation of glucose import	22	21	0	1	0	34	114	0.4309	0.845584	5	6	0
GOTERM	hydrolase activity	960	810	22	58	70	33	78	0.3567	0.845712	203	206	0
GOTERM	protein kinase C binding	22	21	0	1	0	32	97	0.4281	0.845784	5	6	0
GOTERM	B cell proliferation	11	10	0	1	0	17	55	0.4763	0.845929	3	3	0
PANTHER_MOLECULAR_FUNCTION	Large_G-protein	47	38	3	0	6	47	67	0.2248	0.846102	10	12	0
GOTERM	hydrolase activity, acting on ester bonds	18	17	0	1	0	33	65	0.4291	0.846119	4	5	0
Panther	JAK/STAT_signaling_pathway	8	8	0	0	0	27	72	0.6367	0.846122	2	2	0
GOTERM	Wnt receptor signaling pathway through beta-catenin	18	17	0	1	0	52	79	0.4329	0.846179	4	5	0
GOTERM	cellular response to hormone stimulus	17	17	0	0	0	57	142	0.4264	0.84626	4	5	0
GOTERM	cell division	241	222	0	15	4	33	59	0.373	0.846262	56	58	0
GOTERM	ATPase binding	14	14	0	0	0	26	39	0.4811	0.846454	4	4	0
KEGG	KEGG_GLUTATHIONE_METABOLISM	50	43	0	2	5	13	18	0.6561	0.846645	11	10	0
GOTERM	cartilage condensation	17	17	0	0	0	11	54	0.4271	0.846646	4	5	0
GOTERM	mitochondrial envelope	15	14	0	1	0	19	33	0.4852	0.8468	4	4	0
GOTERM	response to chemical stimulus	16	14	0	2	0	53	98	0.4836	0.846848	4	4	0
GOTERM	blood vessel remodeling	20	17	0	3	0	24	50	0.4254	0.846975	4	5	0
GOTERM	neuron fate commitment	17	17	0	0	0	12	41	0.4256	0.847029	4	5	0
GOTERM	male genitalia development	14	14	0	0	0	21	35	0.4841	0.847079	4	4	0
GOTERM	positive regulation of epithelial cell proliferation	36	33	0	1	2	41	94	0.4492	0.847117	8	9	0
GOTERM	specific RNA polymerase II transcription factor activity	32	32	0	0	0	23	57	0.4023	0.847145	8	9	0
GOTERM	I-kappaB kinase/NF-kappaB cascade	38	33	0	5	0	24	28	0.4478	0.847176	8	9	0
GOTERM	lamellipodium	69	64	0	5	0	80	147	0.4358	0.847181	16	17	0
GOTERM	negative regulation of cell differentiation	19	17	1	1	0	10	38	0.4311	0.84719	4	5	0
GOTERM	retina development in camera-type eye	17	17	0	0	0	23	71	0.4254	0.84722	4	5	0
GOTERM	DNA helicase activity	19	18	0	1	0	42	58	0.4789	0.847331	5	5	0
GOTERM	hindbrain development	14	14	0	0	0	9	47	0.4829	0.847406	4	4	0
KEGG	KEGG_HEMATOPOIETIC_CELL_LINEAGE	88	71	11	1	5	24	36	0.6215	0.847411	18	17	0
PANTHER_MOLECULAR_FUNCTION	Major_histocompatibility_complex_antigen	46	11	34	1	0	11	26	0.2882	0.847492	3	4	0
PANTHER_BIOLOGICAL_PROCESS	Other_signal_transduction	71	54	7	5	5	20	47	0.3661	0.847519	14	15	0
KEGG	KEGG_PROSTATE_CANCER	89	82	0	6	1	60	84	0.4883	0.847543	21	21	0
PANTHER_MOLECULAR_FUNCTION	SNARE_protein	38	34	2	1	1	39	61	0.2131	0.847617	9	11	0
GOTERM	multicellular organismal development	904	772	10	56	66	25	75	0.3918	0.847751	193	195	0
GOTERM	amino acid transport	48	41	0	6	1	39	47	0.4447	0.847862	10	11	0
PANTHER_MOLECULAR_FUNCTION	HMG_box_transcription_factor	36	23	9	4	0	7	82	0.1985	0.847869	6	8	0
GOTERM	defense response	75	60	3	3	9	13	26	0.4447	0.847917	15	16	0
GOTERM	threonine-type endopeptidase activity	20	18	2	0	0	17	39	0.4797	0.847937	5	5	0
GOTERM	response to organic substance	36	33	0	3	0	24	69	0.4534	0.847939	8	9	0
GOTERM	structural constituent of cytoskeleton	74	63	1	3	7	29	81	0.401	0.847963	16	17	0
GOTERM	RNA binding	598	515	20	41	22	23	51	0.3984	0.848026	129	131	0
GOTERM	myoblast fusion	11	10	1	0	0	107	167	0.4721	0.8484	3	3	0
GOTERM	antigen processing and presentation	32	18	9	0	5	6	26	0.4817	0.848594	5	5	0
GOTERM	kinesin binding	11	10	0	1	0	51	67	0.4742	0.84863	3	3	0
GOTERM	triglyceride lipase activity	17	14	0	1	2	27	36	0.4787	0.84868	4	4	0
KEGG	KEGG_TRYPTOPHAN_METABOLISM	40	35	1	2	2	30	43	0.5315	0.848791	9	9	0
PANTHER_BIOLOGICAL_PROCESS	Neuromuscular_synaptic_transmission	23	20	1	1	1	34	166	0.3841	0.849015	5	6	0
GOTERM	dynein complex	16	14	0	2	0	68	135	0.483	0.849104	4	4	0
GOTERM	sulfotransferase activity	35	33	0	1	1	31	92	0.4426	0.849673	8	9	0
KEGG	KEGG_NICOTINATE_AND_NICOTINAMIDE_METABOLISM	24	23	0	0	1	42	54	0.5357	0.849761	6	6	0
KEGG	KEGG_ALDOSTERONE_REGULATED_SODIUM_REABSORPTION	42	39	0	2	1	46	87	0.6667	0.849805	10	9	0
REACTOME	RNA_POLYMERASE_III_TRANSCRIPTION_TERMINATION	17	17	0	0	0	17	74	0.2343	0.849872	4	6	0
GOTERM	response to X-ray	15	14	0	1	0	76	82	0.4807	0.849912	4	4	0
PANTHER_BIOLOGICAL_PROCESS	Induction_of_apoptosis	165	126	20	7	12	23	58	0.1474	0.849966	32	37	0
GOTERM	negative regulation of cell adhesion	23	22	0	1	0	31	217	0.4793	0.850083	6	6	0
GOTERM	positive regulation of DNA repair	15	14	0	1	0	38	84	0.4757	0.85016	4	4	0
KEGG	KEGG_CALCIUM_SIGNALING_PATHWAY	178	164	2	11	1	46	122	0.2563	0.850188	41	45	0
PANTHER_MOLECULAR_FUNCTION	G-protein	20	16	1	3	0	51	225	0.1939	0.850227	4	6	0
GOTERM	nucleobase, nucleoside, nucleotide and nucleic acid metabolic process	64	56	2	5	1	34	64	0.4281	0.85037	14	15	0
GOTERM	protein homooligomerization	60	60	0	0	0	37	63	0.4284	0.85045	15	16	0
GOTERM	embryonic gut development	10	10	0	0	0	33	96	0.469	0.85046	3	3	0
GOTERM	acid phosphatase activity	11	10	0	1	0	38	35	0.4756	0.850609	3	3	0
GOTERM	embryonic placenta development	19	18	0	1	0	23	32	0.4753	0.850667	5	5	0
KEGG	KEGG_MELANOGENESIS	102	95	1	2	4	30	84	0.6136	0.850688	24	23	0
GOTERM	protein complex	134	123	0	9	2	29	78	0.4317	0.850842	31	32	0
GOTERM	axonal fasciculation	10	10	0	0	0	92	224	0.4845	0.850938	3	3	0
KEGG	KEGG_TOLL_LIKE_RECEPTOR_SIGNALING_PATHWAY	102	82	1	7	12	25	43	0.4869	0.851029	21	21	0
PANTHER_MOLECULAR_FUNCTION	Other_phosphatase	82	68	4	9	1	44	75	0.2406	0.851048	17	20	0
GOTERM	outer membrane-bounded periplasmic space	10	10	0	0	0	110	336	0.4748	0.851168	3	3	0
GOTERM	protein heterooligomerization	45	44	0	0	1	42	74	0.4201	0.851219	11	12	0
GOTERM	T cell differentiation in the thymus	14	14	0	0	0	36	79	0.4721	0.8514	4	4	0
GOTERM	gamma-aminobutyric acid signaling pathway	20	18	0	2	0	85	148	0.4856	0.851445	5	5	0
GOTERM	lysosome organization	22	22	0	0	0	23	54	0.4776	0.851465	6	6	0
KEGG	KEGG_LINOLEIC_ACID_METABOLISM	29	22	1	1	5	20	33	0.678	0.851534	6	5	0
GOTERM	negative regulation of epithelial cell proliferation	22	21	0	1	0	24	57	0.443	0.851534	5	6	0
KEGG	KEGG_MISMATCH_REPAIR	23	22	0	1	0	37	51	0.6823	0.851609	6	5	0
GOTERM	regulation of Rab GTPase activity	51	45	4	2	0	64	118	0.4598	0.851697	11	12	0
GOTERM	cellular response to oxidative stress	9	7	0	2	0	51	49	0.537	0.851707	2	2	0
GOTERM	NADP or NADPH binding	32	22	2	6	2	34	93	0.4852	0.851789	6	6	0
GOTERM	negative regulation of cell proliferation	272	254	6	10	2	27	65	0.4175	0.851803	64	65	0
GOTERM	smooth muscle contraction	14	14	0	0	0	29	190	0.4794	0.851835	4	4	0
GOTERM	placenta development	25	18	1	6	0	28	56	0.4838	0.851889	5	5	0
GOTERM	proton-transporting ATPase activity, rotational mechanism	19	18	0	1	0	20	27	0.4851	0.851904	5	5	0
GOTERM	positive regulation of neurogenesis	10	10	0	0	0	27	70	0.4782	0.851986	3	3	0
GOTERM	actin filament-based movement	15	14	0	1	0	97	101	0.4744	0.852133	4	4	0
GOTERM	nucleotide-excision repair, DNA damage removal	21	18	1	1	1	33	46	0.4889	0.85214	5	5	0
GOTERM	induction of apoptosis by intracellular signals	15	14	0	1	0	40	92	0.4764	0.852141	4	4	0
GOTERM	histone deacetylation	17	14	0	3	0	34	129	0.4739	0.852333	4	4	0
GOTERM	cytokine receptor activity	16	14	1	1	0	23	43	0.4754	0.852384	4	4	0
GOTERM	gamma-tubulin binding	10	10	0	0	0	38	41	0.4794	0.852455	3	3	0
GOTERM	behavioral fear response	14	14	0	0	0	82	192	0.4786	0.852476	4	4	0
GOTERM	intracellular transport	21	18	3	0	0	53	50	0.4821	0.852504	5	5	0
GOTERM	soluble fraction	296	271	3	17	5	24	56	0.3865	0.852562	68	70	0
GOTERM	positive regulation of calcium-mediated signaling	17	14	0	3	0	31	136	0.4738	0.852573	4	4	0
GOTERM	RNA polymerase II carboxy-terminal domain kinase activity	12	10	1	1	0	32	59	0.4761	0.852798	3	3	0
PANTHER_MOLECULAR_FUNCTION	Structural_protein	268	116	48	5	99	9	35	0.2898	0.852858	29	32	0
GOTERM	transcription coactivator activity	189	177	0	11	1	38	73	0.4067	0.85288	44	46	0
GOTERM	regulation of transcription from RNA polymerase II promoter	207	193	1	9	4	26	58	0.3946	0.852939	48	50	0
GOTERM	transcription corepressor activity	138	130	0	8	0	26	69	0.4037	0.85299	33	34	0
KEGG	KEGG_T_CELL_RECEPTOR_SIGNALING_PATHWAY	108	94	1	9	4	54	77	0.3868	0.853072	24	25	0
GOTERM	histone H4 acetylation	15	14	0	1	0	28	44	0.4733	0.853121	4	4	0
GOTERM	L-glutamate transmembrane transporter activity	10	10	0	0	0	73	85	0.4728	0.853306	3	3	0
GOTERM	motor axon guidance	11	10	0	0	1	43	113	0.4814	0.853451	3	3	0
PANTHER_BIOLOGICAL_PROCESS	Other_oncogenesis	69	42	6	18	3	19	49	0.3582	0.853503	11	12	0
GOTERM	nuclear matrix	61	56	0	5	0	41	64	0.4293	0.853608	14	15	0
GOTERM	lipoprotein transport	10	10	0	0	0	87	144	0.4757	0.853625	3	3	0
GOTERM	diacylglycerol kinase activity	15	14	0	1	0	78	148	0.4714	0.853722	4	4	0
GOTERM	phosphoinositide binding	60	56	0	3	1	71	113	0.4193	0.853742	14	15	0
GOTERM	recycling endosome membrane	18	14	1	3	0	37	58	0.4766	0.853956	4	4	0
GOTERM	double-stranded RNA binding	32	29	0	3	0	46	84	0.4415	0.854125	7	8	0
GOTERM	cell-cell adherens junction	26	25	0	1	0	91	183	0.435	0.854226	6	7	0
GOTERM	T cell receptor complex	12	10	0	0	2	29	46	0.4776	0.854276	3	3	0
GOTERM	positive regulation of smooth muscle cell proliferation	28	25	2	1	0	37	120	0.4389	0.854372	6	7	0
GOTERM	cellular membrane fusion	22	21	0	1	0	28	69	0.4455	0.854492	5	6	0
KEGG	KEGG_TIGHT_JUNCTION	134	118	3	5	8	48	135	0.2549	0.854541	30	33	0
PANTHER_MOLECULAR_FUNCTION	Actin_binding_cytoskeletal_protein	106	71	26	6	3	56	109	0.3094	0.854914	18	20	0
GOTERM	lamellipodium assembly	14	14	0	0	0	116	193	0.4767	0.854982	4	4	0
GOTERM	chondrocyte differentiation	12	10	1	1	0	35	91	0.4823	0.85507	3	3	0
PANTHER_BIOLOGICAL_PROCESS	MAPKKK_cascade	181	153	8	11	9	25	73	0.325	0.855159	38	41	0
PANTHER_MOLECULAR_FUNCTION	Nucleotide_phosphatase	26	23	2	1	0	31	101	0.347	0.855291	6	7	0
Panther	Heterotrimeric_G-protein_signaling_pathway-Gi_alpha_and_Gs_alpha_mediated_pathway	82	75	0	6	1	25	92	0.5115	0.855457	19	19	0
GOTERM	cytoskeleton	687	597	12	45	33	51	100	0.3825	0.855492	149	152	0
GOTERM	peptidase activity	490	402	16	24	48	32	71	0.3931	0.855546	101	103	0
GOTERM	neuron projection	56	52	0	4	0	55	186	0.4176	0.855929	13	14	0
Panther	P53_pathway_feedback_loops_1	4	4	0	0	0	59	100	0.6815	0.856049	1	1	0
Panther	Serine_glycine_biosynthesis	4	4	0	0	0	34	28	0.6799	0.856448	1	1	0
GOTERM	ATP-dependent RNA helicase activity	18	14	2	2	0	26	26	0.4743	0.856459	4	4	0
GOTERM	phosphoinositide phospholipase C activity	25	25	0	0	0	40	133	0.4428	0.856515	6	7	0
GOTERM	growth	29	26	0	2	1	16	41	0.4821	0.856551	7	7	0
REACTOME	TOLL_LIKE_RECEPTOR_4_CASCADE	28	24	0	3	1	23	27	0.233	0.856614	6	8	0
GOTERM	dorsal/ventral pattern formation	29	29	0	0	0	12	60	0.4412	0.856625	7	8	0
GOTERM	chromosome, centromeric region	47	44	0	3	0	26	39	0.4218	0.856684	11	12	0
KEGG	KEGG_NOD_LIKE_RECEPTOR_SIGNALING_PATHWAY	62	47	1	7	7	21	43	0.6526	0.856729	12	11	0
GOTERM	endopeptidase inhibitor activity	28	22	3	3	0	16	35	0.4901	0.856805	6	6	0
GOTERM	insulin receptor binding	31	29	0	1	1	74	97	0.4411	0.856922	7	8	0
PANTHER_MOLECULAR_FUNCTION	Interleukin_receptor	40	23	7	5	5	41	48	0.3502	0.856981	6	7	0
GOTERM	protein amino acid ADP-ribosylation	22	22	0	0	0	30	63	0.4895	0.85708	6	6	0
GOTERM	cell aging	27	26	0	1	0	27	65	0.4851	0.857185	7	7	0
GOTERM	glycoprotein binding	24	22	0	2	0	32	52	0.4881	0.857254	6	6	0
GOTERM	ER-Golgi intermediate compartment membrane	17	14	0	3	0	24	44	0.4755	0.857303	4	4	0
GOTERM	positive regulation of anti-apoptosis	30	29	0	1	0	39	122	0.439	0.857498	7	8	0
GOTERM	protein kinase A binding	8	7	0	1	0	51	125	0.5517	0.857608	2	2	0
GOTERM	peripheral nervous system development	25	25	0	0	0	36	103	0.4389	0.857817	6	7	0
GOTERM	ARF GTPase activator activity	33	29	3	1	0	50	93	0.4407	0.857864	7	8	0
KEGG	KEGG_ALLOGRAFT_REJECTION	38	15	21	1	1	8	16	0.542	0.857983	4	4	0
GOTERM	arylsulfatase activity	12	7	0	5	0	129	119	0.5542	0.858032	2	2	0
GOTERM	kinase binding	27	26	0	1	0	32	96	0.4797	0.858131	7	7	0
REACTOME	REV_MEDIATED_NUCLEAR_EXPORT_OF_HIV1_RNA	31	31	0	0	0	44	54	0.2299	0.858252	8	10	0
GOTERM	cell surface receptor linked signaling pathway	164	151	2	3	8	19	46	0.4401	0.858783	38	39	0
GOTERM	anti-apoptosis	180	167	4	8	1	20	45	0.439	0.858975	42	43	0
REACTOME	RNA_POLYMERASE_III_TRANSCRIPTION	34	33	0	1	0	23	60	0.099	0.859139	8	12	0
GOTERM	receptor signaling protein activity	35	34	0	1	0	36	75	0.4786	0.859165	9	9	0
PANTHER_MOLECULAR_FUNCTION	Hydrogen_transporter	46	37	6	3	0	13	27	0.309	0.859241	9	11	0
GOTERM	gap junction channel activity	10	7	0	2	1	5	14	0.5479	0.859704	2	2	0
GOTERM	transcription elongation regulator activity	10	7	0	3	0	44	43	0.5478	0.859746	2	2	0
GOTERM	positive regulation of peptidyl-tyrosine phosphorylation	37	34	0	1	2	17	50	0.4834	0.860032	9	9	0
GOTERM	DNA synthesis during DNA repair	9	7	0	2	0	44	63	0.5553	0.860051	2	2	0
GOTERM	microtubule cytoskeleton	33	30	0	3	0	36	84	0.4924	0.860075	8	8	0
GOTERM	Golgi cisterna membrane	68	61	2	2	3	47	66	0.4673	0.86026	15	16	0
GOTERM	RNA polymerase II transcription factor activity	127	116	2	6	3	25	54	0.4537	0.860499	29	30	0
REACTOME	SIGNALING_BY_NOTCH	16	14	1	1	0	29	46	0.2577	0.860516	4	5	0
KEGG	KEGG_LONG_TERM_POTENTIATION	70	66	0	4	0	72	155	0.4814	0.860716	17	17	0
KEGG	KEGG_OXIDATIVE_PHOSPHORYLATION	135	109	20	5	1	11	24	0.3922	0.860777	27	29	0
PANTHER_BIOLOGICAL_PROCESS	Pre-mRNA_processing	39	27	6	2	4	13	24	0.3662	0.860881	7	8	0
PANTHER_MOLECULAR_FUNCTION	Glycosidase	51	40	4	1	6	22	59	0.2892	0.861097	10	12	0
GOTERM	phospholipid efflux	10	7	0	0	3	5	40	0.5625	0.861441	2	2	0
GOTERM	BMP signaling pathway	42	38	0	4	0	52	72	0.4788	0.861449	10	10	0
KEGG	KEGG_DORSO_VENTRAL_AXIS_FORMATION	25	22	2	1	0	96	108	0.6754	0.861565	6	5	0
GOTERM	bile acid metabolic process	11	11	0	0	0	32	58	0.5383	0.861609	3	3	0
KEGG	KEGG_ERBB_SIGNALING_PATHWAY	87	82	1	4	0	79	142	0.3885	0.861699	21	22	0
GOTERM	insoluble fraction	35	34	0	1	0	41	124	0.4929	0.861921	9	9	0
GOTERM	MAP kinase tyrosine/serine/threonine phosphatase activity	13	11	0	2	0	14	20	0.5379	0.86242	3	3	0
KEGG	KEGG_VIRAL_MYOCARDITIS	73	43	22	4	4	36	85	0.3816	0.862514	11	12	0
KEGG	KEGG_LYSINE_DEGRADATION	44	40	1	3	0	40	53	0.4211	0.862614	10	11	0
GOTERM	voltage-gated chloride channel activity	16	11	1	3	1	37	58	0.5397	0.862715	3	3	0
GOTERM	regulation of neurotransmitter secretion	11	11	0	0	0	26	231	0.5421	0.863241	3	3	0
GOTERM	photoreceptor inner segment	11	11	0	0	0	15	41	0.5381	0.863317	3	3	0
GOTERM	phosphoinositide-mediated signaling	35	34	1	0	0	46	76	0.4948	0.863416	9	9	0
GOTERM	phospholipid binding	50	46	0	2	2	30	77	0.4813	0.863445	12	12	0
GOTERM	serotonin receptor activity	13	11	0	1	1	17	50	0.5411	0.863764	3	3	0
PANTHER_BIOLOGICAL_PROCESS	Amino_acid_biosynthesis	46	40	4	2	0	30	42	0.1031	0.863789	10	14	0
GOTERM	low-density lipoprotein receptor binding	11	11	0	0	0	18	70	0.5411	0.863964	3	3	0
PANTHER_MOLECULAR_FUNCTION	DNA_methyltransferase	16	16	0	0	0	43	59	0.366	0.863965	4	5	0
PANTHER_BIOLOGICAL_PROCESS	mRNA_polyadenylation	28	24	0	4	0	38	54	0.2286	0.863993	6	8	0
KEGG	KEGG_RIBOFLAVIN_METABOLISM	16	14	0	2	0	27	48	0.7172	0.864128	4	3	0
GOTERM	1-phosphatidylinositol-3-kinase activity	11	11	0	0	0	86	112	0.5405	0.864158	3	3	0
GOTERM	thyroid gland development	11	11	0	0	0	6	14	0.5393	0.864883	3	3	0
KEGG	KEGG_RNA_POLYMERASE	29	28	1	0	0	16	26	0.3983	0.86495	7	8	0
Panther	EGF_receptor_signaling_pathway	43	40	0	2	1	48	97	0.5609	0.865074	10	10	0
PANTHER_MOLECULAR_FUNCTION	Other_nucleic_acid_binding	41	28	10	3	0	27	54	0.3979	0.865175	7	8	0
KEGG	KEGG_TYPE_II_DIABETES_MELLITUS	47	43	1	2	1	61	106	0.3856	0.865265	11	12	0
PANTHER_MOLECULAR_FUNCTION	Damaged_DNA-binding_protein	27	24	3	0	0	31	53	0.4019	0.865663	6	7	0
PANTHER_MOLECULAR_FUNCTION	Extracellular_matrix	149	118	16	6	9	18	73	0.3266	0.865686	30	32	0
PANTHER_MOLECULAR_FUNCTION	CAM_family_adhesion_molecule	72	58	1	2	11	29	243	0.3708	0.865919	15	16	0
PANTHER_MOLECULAR_FUNCTION	Other_ligand-gated_ion_channel	26	19	1	4	2	54	160	0.326	0.86594	5	6	0
KEGG	KEGG_DILATED_CARDIOMYOPATHY	92	80	3	5	4	63	131	0.4438	0.866126	20	21	0
PANTHER_BIOLOGICAL_PROCESS	Neuronal_activities	142	114	13	10	5	35	119	0.1943	0.866249	29	33	0
PANTHER_MOLECULAR_FUNCTION	DNA_glycosylase	12	12	0	0	0	12	16	0.3516	0.866358	3	4	0
PANTHER_MOLECULAR_FUNCTION	Chaperone	45	29	11	5	0	18	32	0.2878	0.866375	7	9	0
KEGG	KEGG_TERPENOID_BACKBONE_BIOSYNTHESIS	15	14	0	0	1	22	42	0.4777	0.866846	4	4	0
GOTERM	iron-sulfur cluster binding	11	11	0	0	0	21	30	0.5391	0.867089	3	3	0
KEGG	KEGG_ARACHIDONIC_ACID_METABOLISM	58	49	1	2	6	15	29	0.4579	0.867126	12	13	0
KEGG	KEGG_GLYCOSPHINGOLIPID_BIOSYNTHESIS_GANGLIO_SERIES	15	14	0	0	1	55	101	0.7204	0.867163	4	3	0
PANTHER_MOLECULAR_FUNCTION	Select_calcium_binding_protein	54	50	1	3	0	40	129	0.1633	0.86735	13	16	0
GOTERM	positive regulation of endothelial cell migration	11	11	0	0	0	44	66	0.5444	0.867957	3	3	0
KEGG	KEGG_BASE_EXCISION_REPAIR	35	30	2	2	1	11	22	0.4811	0.868252	8	8	0
PANTHER_BIOLOGICAL_PROCESS	Receptor_mediated_endocytosis	111	95	7	8	1	30	66	0.3302	0.868565	24	26	0
PANTHER_BIOLOGICAL_PROCESS	Cytokine_and_chemokine_mediated_signaling_pathway	252	168	29	8	47	16	32	0.3192	0.868974	42	45	0
KEGG	KEGG_GAP_JUNCTION	90	82	1	5	2	46	128	0.4863	0.869007	21	21	0
KEGG	KEGG_VIBRIO_CHOLERAE_INFECTION	56	49	3	3	1	37	73	0.4515	0.869765	12	13	0
PANTHER_MOLECULAR_FUNCTION	Voltage-gated_sodium_channel	17	12	3	0	2	103	100	0.3554	0.871062	3	4	0
KEGG	KEGG_BASAL_CELL_CARCINOMA	55	52	0	0	3	24	51	0.4266	0.87108	13	14	0
KEGG	KEGG_DNA_REPLICATION	36	33	0	3	0	23	41	0.4386	0.871729	8	9	0
KEGG	KEGG_HOMOLOGOUS_RECOMBINATION	28	27	0	1	0	37	69	0.6933	0.871998	7	6	0
KEGG	KEGG_RENIN_ANGIOTENSIN_SYSTEM	17	15	0	2	0	28	39	0.5357	0.872362	4	4	0
KEGG	KEGG_LONG_TERM_DEPRESSION	70	62	1	3	4	73	180	0.4834	0.872495	16	16	0
PANTHER_MOLECULAR_FUNCTION	Exoribonuclease	35	24	10	0	1	17	34	0.4003	0.872523	6	7	0
KEGG	KEGG_CYTOKINE_CYTOKINE_RECEPTOR_INTERACTION	267	195	10	8	54	16	37	0.3733	0.872524	49	51	0
PANTHER_MOLECULAR_FUNCTION	Other_membrane_traffic_protein	117	85	27	2	3	32	71	0.275	0.872949	21	24	0
Ingenuity	p38.MAPK.Signaling	27	24	0	2	1	34	52	0.7459	0.873026	6	5	0
GOTERM	endoderm development	11	11	0	0	0	33	60	0.549	0.873096	3	3	0
KEGG	KEGG_ALZHEIMERS_DISEASE	169	150	13	5	1	15	65	0.4229	0.87322	38	39	0
GOTERM	ion channel activity	155	133	0	12	10	53	133	0.4722	0.873332	33	34	0
GOTERM	activin binding	11	11	0	0	0	39	50	0.5507	0.873522	3	3	0
GOTERM	phosphoinositide 3-kinase complex	11	11	0	0	0	86	113	0.5479	0.873567	3	3	0
GOTERM	histone H2A acetylation	12	11	0	1	0	25	41	0.5466	0.873938	3	3	0
GOTERM	translation initiation factor activity	52	46	2	4	0	19	36	0.4907	0.874092	12	12	0
GOTERM	acrosome reaction	12	11	0	1	0	40	43	0.555	0.874286	3	3	0
PANTHER_MOLECULAR_FUNCTION	Zinc_finger_transcription_factor	212	168	21	19	4	25	73	0.2572	0.874349	42	46	0
GOTERM	regulation of inflammatory response	12	11	0	1	0	8	17	0.5496	0.874386	3	3	0
GOTERM	generation of precursor metabolites and energy	57	54	0	3	0	13	36	0.4909	0.874443	14	14	0
KEGG	KEGG_VASOPRESSIN_REGULATED_WATER_REABSORPTION	44	41	0	3	0	30	69	0.4493	0.874499	10	11	0
GOTERM	regulation of exocytosis	11	11	0	0	0	83	147	0.5472	0.874575	3	3	0
GOTERM	stem cell maintenance	11	11	0	0	0	10	53	0.5419	0.874811	3	3	0
GOTERM	odontogenesis	16	15	0	1	0	23	104	0.5371	0.874831	4	4	0
KEGG	KEGG_NON_SMALL_CELL_LUNG_CANCER	54	52	0	2	0	81	123	0.4194	0.874858	13	14	0
KEGG	KEGG_ALPHA_LINOLENIC_ACID_METABOLISM	19	14	1	1	3	20	36	0.4781	0.874906	4	4	0
GOTERM	lysophospholipase activity	12	11	1	0	0	39	61	0.5482	0.874965	3	3	0
GOTERM	negative regulation of MAP kinase activity	15	15	0	0	0	15	41	0.5432	0.875243	4	4	0
GOTERM	regulation of immune response	15	15	0	0	0	24	40	0.5354	0.875317	4	4	0
GOTERM	positive regulation of translation	17	15	0	2	0	31	74	0.543	0.875885	4	4	0
GOTERM	integral to membrane of membrane fraction	18	15	0	3	0	36	38	0.5365	0.876075	4	4	0
GOTERM	leukocyte migration	16	15	0	1	0	25	42	0.5353	0.876548	4	4	0
GOTERM	protein transport	406	372	6	18	10	33	68	0.4575	0.876626	93	94	0
GOTERM	axon guidance	70	62	0	8	0	66	216	0.4935	0.876691	16	16	0
PANTHER_MOLECULAR_FUNCTION	Growth_factor	118	91	9	8	10	14	58	0.331	0.876715	23	25	0
GOTERM	snRNA processing	11	11	0	0	0	57	63	0.5514	0.876871	3	3	0
GOTERM	positive regulation of chemokine production	13	11	1	1	0	31	37	0.5466	0.877112	3	3	0
GOTERM	positive regulation of cell proliferation	278	264	0	9	5	21	49	0.4622	0.87713	66	67	0
GOTERM	phosphatidylcholine biosynthetic process	14	11	0	3	0	36	37	0.5519	0.877159	3	3	0
PANTHER_MOLECULAR_FUNCTION	Amino_acid_transporter	31	24	2	5	0	36	40	0.3917	0.877187	6	7	0
GOTERM	camera-type eye morphogenesis	12	11	0	1	0	40	125	0.549	0.877257	3	3	0
GOTERM	DNA recombination	56	50	4	2	0	33	63	0.4884	0.877285	13	13	0
PANTHER_MOLECULAR_FUNCTION	Tight_junction	32	26	0	3	3	14	102	0.3141	0.877302	7	8	0
GOTERM	midbrain development	15	15	0	0	0	8	23	0.5402	0.877302	4	4	0
GOTERM	basement membrane	60	58	0	1	1	76	119	0.492	0.877407	15	15	0
GOTERM	regulation of ARF protein signal transduction	16	15	0	1	0	111	117	0.5398	0.877432	4	4	0
GOTERM	SWI/SNF complex	15	15	0	0	0	38	92	0.5324	0.877446	4	4	0
PANTHER_MOLECULAR_FUNCTION	Microtubule_family_cytoskeletal_protein	55	46	6	2	1	51	102	0.3672	0.877687	12	13	0
GOTERM	carboxypeptidase activity	13	11	0	1	1	32	46	0.5526	0.877908	3	3	0
PANTHER_BIOLOGICAL_PROCESS	Tumor_suppressor	102	70	20	11	1	46	90	0.3834	0.878591	18	19	0
PANTHER_BIOLOGICAL_PROCESS	Receptor_protein_tyrosine_kinase_signaling_pathway	211	176	18	10	7	64	135	0.3123	0.87862	44	47	0
GOTERM	rough endoplasmic reticulum	11	11	0	0	0	24	41	0.5479	0.878633	3	3	0
GOTERM	clathrin adaptor complex	20	19	0	1	0	31	55	0.5457	0.878828	5	5	0
GOTERM	branching morphogenesis of a tube	23	23	0	0	0	14	55	0.5353	0.878982	6	6	0
Panther	Glycolysis	14	12	0	2	0	15	22	0.6085	0.879498	3	3	0
GOTERM	regulation of excitatory postsynaptic membrane potential	15	15	0	0	0	30	240	0.5425	0.879539	4	4	0
GOTERM	pattern specification process	45	40	0	3	2	17	67	0.5617	0.87955	10	10	0
GOTERM	nuclear speck	114	106	3	4	1	32	60	0.4929	0.879645	27	27	0
GOTERM	quinone binding	9	8	0	0	1	13	17	0.6243	0.879692	2	2	0
GOTERM	endoplasmic reticulum membrane	531	466	9	25	31	28	50	0.5144	0.879708	117	116	0
GOTERM	microtubule associated complex	27	24	0	3	0	79	94	0.5799	0.879729	6	6	0
GOTERM	cyclin-dependent protein kinase activity	31	27	0	3	1	61	82	0.5396	0.879798	7	7	0
GOTERM	extracellular matrix binding	13	12	0	1	0	21	43	0.608	0.879829	3	3	0
GOTERM	protein heterodimerization activity	190	178	3	6	3	39	81	0.4857	0.879881	45	45	0
GOTERM	cell projection organization	25	23	0	2	0	51	126	0.5284	0.879881	6	6	0
GOTERM	cell junction	383	346	2	22	13	55	148	0.4879	0.87992	87	87	0
GOTERM	pituitary gland development	17	15	0	2	0	14	42	0.5452	0.879928	4	4	0
GOTERM	mitochondrial transport	11	8	0	2	1	28	39	0.6332	0.879954	2	2	0
GOTERM	dendrite	111	106	0	5	0	44	134	0.4959	0.879962	27	27	0
GOTERM	spindle organization	13	12	0	1	0	40	44	0.6095	0.88002	3	3	0
KEGG	KEGG_CELL_CYCLE	128	117	4	7	0	30	54	0.4685	0.88008	29	30	0
GOTERM	intrinsic to endoplasmic reticulum membrane	16	12	0	2	2	27	57	0.6039	0.880188	3	3	0
GOTERM	cation channel activity	12	12	0	0	0	21	71	0.6055	0.880226	3	3	0
GOTERM	cholesterol binding	18	16	0	1	1	17	31	0.593	0.880239	4	4	0
GOTERM	dendrite development	20	19	1	0	0	67	110	0.5357	0.880244	5	5	0
PANTHER_BIOLOGICAL_PROCESS	Sex_determination	14	9	2	3	0	31	31	0.403	0.880394	2	3	0
GOTERM	response to glucocorticoid stimulus	58	56	1	1	0	21	52	0.5436	0.880434	14	14	0
GOTERM	heterophilic cell-cell adhesion	21	19	0	2	0	19	87	0.5318	0.880487	5	5	0
GOTERM	mitosis	192	177	1	10	4	30	47	0.4764	0.880542	44	45	0
GOTERM	mitochondrion organization	25	23	0	2	0	28	50	0.5364	0.880559	6	6	0
GOTERM	morphogenesis of a branching structure	10	8	1	1	0	11	144	0.6277	0.880607	2	2	0
GOTERM	glycerol metabolic process	17	15	0	2	0	21	32	0.5448	0.880784	4	4	0
GOTERM	tissue homeostasis	10	8	1	1	0	84	125	0.6322	0.880834	2	2	0
GOTERM	cell development	16	16	0	0	0	14	30	0.5906	0.880863	4	4	0
GOTERM	heparan sulfate proteoglycan binding	10	8	0	2	0	53	362	0.6247	0.880909	2	2	0
GOTERM	activation of MAPKK activity	23	23	0	0	0	72	90	0.5246	0.881062	6	6	0
PANTHER_MOLECULAR_FUNCTION	Other_ion_channel	47	38	6	1	2	43	102	0.3457	0.881069	10	11	0
GOTERM	N-acetyltransferase activity	21	19	0	2	0	16	25	0.5372	0.881089	5	5	0
GOTERM	cholesterol biosynthetic process	25	20	0	4	1	23	31	0.5823	0.881187	5	5	0
GOTERM	DNA-directed DNA polymerase activity	32	27	2	3	0	34	47	0.5246	0.88122	7	7	0
GOTERM	sugar binding	170	138	4	3	25	18	67	0.4838	0.881305	35	35	0
GOTERM	protein kinase cascade	92	82	1	7	2	61	105	0.4969	0.88134	21	21	0
GOTERM	melanosome	87	80	2	4	1	29	45	0.5372	0.881528	20	20	0
GOTERM	transcription regulator activity	106	94	7	5	0	12	63	0.4884	0.881532	24	24	0
GOTERM	RNA metabolic process	19	19	0	0	0	31	92	0.532	0.881589	5	5	0
GOTERM	response to progesterone stimulus	21	20	0	1	0	18	80	0.5866	0.881658	5	5	0
PANTHER_BIOLOGICAL_PROCESS	Immunity_and_defense	296	220	47	10	19	28	56	0.1814	0.881715	55	61	0
GOTERM	cytokine activity	153	122	4	5	22	7	29	0.4933	0.881773	31	31	0
GOTERM	vesicle-mediated transport	171	160	1	5	5	34	59	0.5201	0.881779	40	40	0
GOTERM	positive regulation of mesenchymal cell proliferation	16	15	0	1	0	47	65	0.5497	0.881849	4	4	0
GOTERM	vacuolar proton-transporting V-type ATPase complex	9	8	1	0	0	26	34	0.6329	0.881885	2	2	0
GOTERM	integrator complex	12	12	0	0	0	52	59	0.6055	0.881891	3	3	0
Ingenuity	Ceramide.Signaling	16	15	1	0	0	76	74	0.7646	0.881917	4	3	0
GOTERM	double-stranded DNA binding	69	67	0	2	0	26	50	0.5143	0.881951	17	17	0
GOTERM	base-excision repair	20	19	0	0	1	17	29	0.5366	0.881957	5	5	0
GOTERM	actin filament organization	26	23	0	2	1	32	58	0.5297	0.881985	6	6	0
GOTERM	central nervous system development	99	91	0	8	0	37	133	0.5035	0.882121	23	23	0
GOTERM	branching involved in ureteric bud morphogenesis	26	24	0	2	0	13	58	0.5736	0.882286	6	6	0
GOTERM	eye photoreceptor cell development	12	12	0	0	0	73	81	0.615	0.882358	3	3	0
GOTERM	phosphorylation	21	20	0	1	0	43	109	0.582	0.882369	5	5	0
GOTERM	beta-catenin binding	37	32	0	4	1	94	153	0.5625	0.88239	8	8	0
GOTERM	positive regulation of tumor necrosis factor production	12	12	0	0	0	16	21	0.6064	0.882427	3	3	0
GOTERM	erythrocyte differentiation	23	20	1	2	0	22	37	0.5905	0.882471	5	5	0
GOTERM	regulation of membrane potential	24	23	0	0	1	23	106	0.5355	0.882486	6	6	0
GOTERM	sensory perception	14	12	0	2	0	24	49	0.6114	0.88253	3	3	0
KEGG	KEGG_THYROID_CANCER	29	29	0	0	0	46	69	0.442	0.882578	7	8	0
GOTERM	keratinocyte proliferation	12	12	0	0	0	22	144	0.6027	0.882624	3	3	0
GOTERM	response to bacterium	12	12	0	0	0	14	29	0.611	0.882626	3	3	0
PANTHER_MOLECULAR_FUNCTION	Acyltransferase	122	92	16	11	3	31	52	0.3499	0.88264	23	25	0
GOTERM	ligand-dependent nuclear receptor transcription coactivator activity	26	24	0	2	0	32	59	0.5621	0.882678	6	6	0
GOTERM	carbohydrate binding	20	16	0	4	0	21	42	0.5962	0.882732	4	4	0
GOTERM	mitotic spindle organization	13	12	0	1	0	35	51	0.6063	0.882825	3	3	0
GOTERM	spindle pole	48	47	0	1	0	30	42	0.5239	0.882843	12	12	0
GOTERM	mitochondrial inner membrane presequence translocase complex	12	8	3	1	0	13	12	0.63	0.882869	2	2	0
GOTERM	voltage-gated potassium channel complex	85	80	0	3	2	27	119	0.5373	0.882952	20	20	0
GOTERM	negative regulation of insulin receptor signaling pathway	16	16	0	0	0	71	97	0.5862	0.883019	4	4	0
PANTHER_MOLECULAR_FUNCTION	Extracellular_matrix_glycoprotein	111	83	22	2	4	59	137	0.3271	0.883021	21	23	0
GOTERM	ureteric bud development	20	20	0	0	0	12	91	0.5865	0.883081	5	5	0
GOTERM	anchored to plasma membrane	16	16	0	0	0	21	65	0.5897	0.883105	4	4	0
GOTERM	regulation of small GTPase mediated signal transduction	46	44	0	1	1	114	139	0.561	0.883136	11	11	0
GOTERM	ribonuclease activity	17	16	0	1	0	12	37	0.5947	0.883257	4	4	0
GOTERM	regulation of actin cytoskeleton organization	10	8	1	1	0	48	71	0.6339	0.883344	2	2	0
GOTERM	GABA-A receptor activity	19	16	0	3	0	79	136	0.5942	0.88335	4	4	0
GOTERM	protein phosphatase binding	24	24	0	0	0	62	96	0.5671	0.88345	6	6	0
GOTERM	integral to endoplasmic reticulum membrane	42	40	0	2	0	20	60	0.5632	0.88347	10	10	0
GOTERM	respiratory burst	12	8	0	4	0	11	33	0.6292	0.883517	2	2	0
GOTERM	hydrogen peroxide catabolic process	17	16	0	0	1	12	56	0.5891	0.883545	4	4	0
GOTERM	positive regulation of JNK cascade	18	16	1	1	0	26	57	0.5916	0.883578	4	4	0
GOTERM	positive regulation of phosphoinositide 3-kinase cascade	12	12	0	0	0	37	58	0.5998	0.883659	3	3	0
GOTERM	protein amino acid autophosphorylation	77	71	0	6	0	81	107	0.5138	0.88367	18	18	0
GOTERM	phospholipase A2 activity	19	16	0	1	2	22	38	0.59	0.883686	4	4	0
GOTERM	lipid catabolic process	93	80	1	3	9	30	65	0.5392	0.883697	20	20	0
GOTERM	cortical actin cytoskeleton	14	12	0	2	0	31	76	0.6094	0.883718	3	3	0
GOTERM	long-term memory	12	12	0	0	0	110	111	0.6082	0.883908	3	3	0
GOTERM	male germ cell nucleus	16	16	0	0	0	33	61	0.5911	0.883933	4	4	0
GOTERM	carbohydrate biosynthetic process	17	16	0	1	0	82	157	0.5967	0.884006	4	4	0
GOTERM	acetylglucosaminyltransferase activity	10	8	1	1	0	92	195	0.6322	0.88415	2	2	0
GOTERM	cytokine production	13	12	0	1	0	31	45	0.5936	0.884156	3	3	0
GOTERM	sequence-specific DNA binding	509	424	19	25	41	14	59	0.5024	0.884235	106	106	0
GOTERM	pyridoxal phosphate binding	54	51	0	1	2	31	47	0.5285	0.884299	13	13	0
GOTERM	positive regulation of MAP kinase activity	17	16	0	1	0	33	51	0.5869	0.884342	4	4	0
GOTERM	protein N-terminus binding	73	67	1	4	1	30	67	0.5226	0.884367	17	17	0
GOTERM	DNA damage checkpoint	17	16	0	0	1	51	88	0.5976	0.884384	4	4	0
GOTERM	T cell receptor signaling pathway	21	20	0	1	0	55	92	0.5836	0.884472	5	5	0
GOTERM	regulation of gene expression	34	32	1	1	0	26	57	0.5632	0.884488	8	8	0
GOTERM	cytosol	1264	1106	15	68	75	32	68	0.4871	0.884528	277	275	0
GOTERM	GTP biosynthetic process	10	8	0	1	1	16	50	0.6354	0.884562	2	2	0
GOTERM	intracellular protein transport	179	160	4	12	3	50	77	0.5272	0.884596	40	40	0
GOTERM	nucleoside diphosphate kinase activity	10	8	0	1	1	16	50	0.6341	0.884697	2	2	0
GOTERM	apoptosis	455	415	7	20	13	29	70	0.4912	0.884822	104	104	0
GOTERM	secretory granule	47	44	0	2	1	11	48	0.5593	0.884837	11	11	0
GOTERM	actin binding	283	251	8	15	9	67	115	0.5023	0.884863	63	63	0
GOTERM	regulation of translational initiation	24	24	0	0	0	22	55	0.5808	0.884912	6	6	0
GOTERM	STAGA complex	12	12	0	0	0	19	78	0.6061	0.884925	3	3	0
GOTERM	cilium assembly	21	20	0	1	0	43	78	0.5882	0.884973	5	5	0
GOTERM	endochondral ossification	12	12	0	0	0	41	70	0.6185	0.884979	3	3	0
GOTERM	metallocarboxypeptidase activity	25	24	0	0	1	54	188	0.584	0.885044	6	6	0
GOTERM	endoplasmic reticulum lumen	74	67	2	2	3	26	39	0.5136	0.885084	17	17	0
GOTERM	very-low-density lipoprotein particle	20	12	1	2	5	16	16	0.6128	0.885157	3	3	0
GOTERM	retinal ganglion cell axon guidance	16	16	0	0	0	184	226	0.5918	0.885288	4	4	0
PANTHER_BIOLOGICAL_PROCESS	Stress_response	200	163	25	6	6	24	54	0.0787	0.88545	41	49	0
GOTERM	protein disulfide oxidoreductase activity	15	12	1	2	0	12	49	0.6095	0.885482	3	3	0
GOTERM	skeletal muscle tissue development	33	28	0	2	3	8	50	0.5846	0.885493	7	7	0
GOTERM	inositol or phosphatidylinositol kinase activity	12	12	0	0	0	65	63	0.6149	0.885523	3	3	0
GOTERM	response to pH	11	8	0	3	0	26	78	0.64	0.885534	2	2	0
GOTERM	synaptic transmission, glutamatergic	12	12	0	0	0	127	385	0.6145	0.885602	3	3	0
GOTERM	myofibril	15	12	0	0	3	27	71	0.6078	0.885661	3	3	0
GOTERM	sarcomere	29	28	0	0	1	23	71	0.5713	0.885781	7	7	0
GOTERM	membrane depolarization	16	16	0	0	0	24	79	0.5932	0.885843	4	4	0
PANTHER_BIOLOGICAL_PROCESS	Protein_methylation	10	9	0	1	0	46	46	0.3996	0.885922	2	3	0
GOTERM	UTP biosynthetic process	10	8	0	1	1	16	50	0.6359	0.885992	2	2	0
GOTERM	brush border membrane	26	24	0	2	0	33	59	0.5741	0.886066	6	6	0
GOTERM	protein homotetramerization	26	24	0	2	0	33	49	0.5839	0.886074	6	6	0
GOTERM	negative regulation of osteoblast differentiation	17	16	0	1	0	35	47	0.6072	0.886139	4	4	0
GOTERM	transcription elongation factor complex	13	12	0	1	0	59	70	0.6148	0.886148	3	3	0
GOTERM	histone-lysine N-methyltransferase activity	22	20	1	1	0	60	117	0.5754	0.886154	5	5	0
GOTERM	antioxidant activity	9	8	0	1	0	6	8	0.6322	0.886526	2	2	0
GOTERM	retinol binding	12	12	0	0	0	11	13	0.6142	0.886561	3	3	0
GOTERM	negative regulation of DNA replication	17	16	0	1	0	21	31	0.5899	0.886801	4	4	0
GOTERM	phospholipid catabolic process	12	12	0	0	0	29	63	0.6103	0.886966	3	3	0
GOTERM	hormone binding	13	12	0	1	0	18	65	0.6127	0.887308	3	3	0
GOTERM	regulation of protein localization	18	16	0	2	0	68	132	0.5951	0.887495	4	4	0
GOTERM	small nuclear ribonucleoprotein complex	17	16	0	1	0	13	26	0.594	0.88758	4	4	0
GOTERM	hydrolase activity, acting on carbon-nitrogen (but not peptide) bonds	12	12	0	0	0	40	58	0.6179	0.887598	3	3	0
GOTERM	negative regulation of NF-kappaB transcription factor activity	15	12	0	3	0	9	24	0.6156	0.887642	3	3	0
PANTHER_MOLECULAR_FUNCTION	Cytoskeletal_protein	65	46	18	1	0	73	132	0.012	0.88785	12	19	0
GOTERM	transferase activity	1161	986	19	71	85	41	84	0.5235	0.887883	247	244	0
GOTERM	microvillus membrane	11	8	0	3	0	38	46	0.6445	0.888143	2	2	0
GOTERM	positive regulation of survival gene product expression	12	12	0	0	0	43	175	0.6206	0.888269	3	3	0
GOTERM	potassium channel activity	32	32	0	0	0	39	111	0.5728	0.888449	8	8	0
GOTERM	positive regulation of insulin secretion	20	20	0	0	0	33	56	0.5898	0.888616	5	5	0
GOTERM	protein amino acid deacetylation	11	8	0	3	0	21	24	0.6455	0.889099	2	2	0
GOTERM	membrane fraction	479	426	10	22	21	37	84	0.531	0.889323	107	106	0
GOTERM	protein stabilization	26	25	0	1	0	27	31	0.617	0.889354	6	6	0
GOTERM	cell fate commitment	29	29	0	0	0	13	127	0.6134	0.889365	7	7	0
GOTERM	heterotrimeric G-protein complex	27	25	0	1	1	70	107	0.6208	0.889437	6	6	0
PANTHER_MOLECULAR_FUNCTION	Other_kinase	51	43	6	2	0	51	69	0.1606	0.889484	11	14	0
GOTERM	Wnt receptor signaling pathway	94	85	1	7	1	40	77	0.5631	0.88961	21	21	0
GOTERM	protein transporter activity	73	69	2	2	0	51	63	0.575	0.889643	17	17	0
GOTERM	DNA-dependent ATPase activity	28	25	1	2	0	43	93	0.6173	0.889774	6	6	0
GOTERM	extracellular matrix	35	33	1	1	0	38	82	0.6124	0.88985	8	8	0
GOTERM	nucleotide metabolic process	26	25	0	0	1	23	95	0.6189	0.889889	6	6	0
GOTERM	one-carbon metabolic process	30	25	1	3	1	32	52	0.6211	0.889996	6	6	0
REACTOME	COSTIMULATION_BY_THE_CD28_FAMILY	70	49	17	2	2	40	69	0.2255	0.890041	12	15	0
GOTERM	digestion	55	49	4	0	2	11	26	0.5907	0.890065	12	12	0
GOTERM	intracellular membrane-bounded organelle	140	121	2	16	1	37	64	0.5557	0.890102	30	30	0
GOTERM	positive regulation of NF-kappaB transcription factor activity	42	37	1	4	0	23	47	0.6016	0.890138	9	9	0
Panther	Angiotensin_II-stimulated_signaling_through_G_proteins_and_beta-arrestin	5	5	0	0	0	12	36	0.7652	0.890229	1	1	0
GOTERM	scavenger receptor activity	45	45	0	0	0	32	55	0.583	0.890229	11	11	0
GOTERM	rRNA processing	89	77	1	10	1	11	17	0.5722	0.890231	19	19	0
GOTERM	Rab GTPase activator activity	51	45	4	2	0	64	119	0.592	0.890406	11	11	0
GOTERM	neural tube closure	27	25	1	0	1	41	61	0.6182	0.89056	6	6	0
GOTERM	ATP biosynthetic process	53	45	0	6	2	44	98	0.5995	0.890598	11	11	0
GOTERM	cellular amino acid metabolic process	40	37	0	3	0	27	36	0.6064	0.890728	9	9	0
GOTERM	cytokinesis	35	33	0	2	0	38	58	0.6029	0.890807	8	8	0
GOTERM	peptide binding	25	25	0	0	0	26	52	0.6219	0.890838	6	6	0
GOTERM	intracellular	1911	1398	87	129	297	27	68	0.5348	0.890943	350	344	0
PANTHER_MOLECULAR_FUNCTION	Other_select_calcium_binding_proteins	41	36	4	1	0	32	122	0.4098	0.891107	9	10	0
GOTERM	tricarboxylic acid cycle	22	21	0	1	0	28	46	0.6294	0.891239	5	5	0
Ingenuity	Endoplasmic.Reticulum.Stress.Pathway	15	15	0	0	0	40	77	0.7587	0.891247	4	3	0
GOTERM	camera-type eye development	30	29	0	1	0	10	40	0.6112	0.891333	7	7	0
GOTERM	phosphate metabolic process	21	21	0	0	0	31	170	0.6318	0.891404	5	5	0
GOTERM	response to mechanical stimulus	30	29	1	0	0	18	52	0.598	0.891472	7	7	0
GOTERM	brush border	20	17	1	2	0	36	50	0.6376	0.891561	4	4	0
GOTERM	RNA polymerase II transcription factor activity, enhancer binding	33	33	0	0	0	23	69	0.6043	0.891566	8	8	0
GOTERM	positive regulation of transcription from RNA polymerase II promoter	290	268	2	12	8	23	73	0.5797	0.891656	67	66	0
GOTERM	RNA processing	81	77	1	3	0	25	56	0.5743	0.891674	19	19	0
GOTERM	GDP binding	27	25	0	2	0	35	38	0.6171	0.89173	6	6	0
REACTOME	UNWINDING_OF_DNA	11	11	0	0	0	24	26	0.286	0.891742	3	4	0
Panther	Huntington_disease	93	88	1	3	1	33	78	0.6429	0.891771	22	21	0
GOTERM	positive regulation of I-kappaB kinase/NF-kappaB cascade	107	98	1	5	3	27	51	0.5853	0.891852	25	24	0
GOTERM	regulation of G-protein coupled receptor protein signaling pathway	31	29	0	1	1	64	114	0.62	0.89188	7	7	0
GOTERM	late endosome	41	37	0	4	0	27	41	0.5999	0.891924	9	9	0
GOTERM	aspartic-type endopeptidase activity	18	17	1	0	0	12	31	0.6402	0.89276	4	4	0
KEGG	KEGG_TYROSINE_METABOLISM	42	36	0	4	2	18	32	0.7092	0.892956	9	8	0
GOTERM	growth factor binding	22	21	0	0	1	48	86	0.6327	0.893298	5	5	0
PANTHER_MOLECULAR_FUNCTION	Membrane_traffic_protein	60	50	3	5	2	41	109	0.3636	0.893436	13	14	0
GOTERM	double-strand break repair via homologous recombination	18	17	1	0	0	32	42	0.6456	0.893497	4	4	0
GOTERM	activation of phospholipase C activity	18	17	0	0	1	17	59	0.643	0.89444	4	4	0
PANTHER_BIOLOGICAL_PROCESS	DNA_replication	155	91	53	10	1	30	56	0.1823	0.895238	23	27	0
GOTERM	endocrine pancreas development	17	17	0	0	0	18	52	0.6449	0.895275	4	4	0
REACTOME	SIGNALING_BY_ROBO_RECEPTOR	32	31	0	1	0	122	177	0.2412	0.895498	8	10	0
KEGG	KEGG_FOCAL_ADHESION	201	181	4	12	4	75	105	0.6746	0.895628	45	43	0
GOTERM	vesicle membrane	14	13	0	1	0	46	79	0.6622	0.89576	3	3	0
PANTHER_BIOLOGICAL_PROCESS	General_mRNA_transcription_activities	45	38	5	2	0	28	40	0.3375	0.895791	10	11	0
GOTERM	response to tumor necrosis factor	13	13	0	0	0	22	52	0.6628	0.895957	3	3	0
PANTHER_BIOLOGICAL_PROCESS	mRNA_splicing	214	167	36	9	2	22	46	0.3062	0.896323	42	45	0
GOTERM	inward rectifier potassium channel activity	18	17	0	0	1	33	110	0.6456	0.896455	4	4	0
GOTERM	cell-matrix adhesion	71	70	0	1	0	47	67	0.6044	0.896562	18	17	0
REACTOME	AMINO_ACID_SYNTHESIS_AND_INTERCONVERSION	12	11	0	1	0	27	33	0.286	0.89691	3	4	0
GOTERM	basal plasma membrane	19	17	1	1	0	33	55	0.6486	0.896925	4	4	0
PANTHER_BIOLOGICAL_PROCESS	T-cell_mediated_immunity	138	102	10	8	18	19	43	0.401	0.897158	26	27	0
GOTERM	regulation of angiogenesis	17	17	0	0	0	20	43	0.6482	0.897308	4	4	0
REACTOME	APOPTOTIC_CLEAVAGE_OF_CELL_ADHESION_PROTEINS	11	11	0	0	0	50	63	0.2824	0.897357	3	4	0
PANTHER_BIOLOGICAL_PROCESS	Fatty_acid_beta-oxidation	27	23	4	0	0	45	79	0.1912	0.898541	6	8	0
PANTHER_BIOLOGICAL_PROCESS	NO_mediated_signal_transduction	10	7	1	2	0	44	133	0.2399	0.898806	2	3	0
PANTHER_BIOLOGICAL_PROCESS	RNA_localization	33	30	0	3	0	62	83	0.1987	0.898831	8	10	0
GOTERM	pathway-restricted SMAD protein phosphorylation	14	13	0	1	0	31	63	0.6664	0.899291	3	3	0
PANTHER_BIOLOGICAL_PROCESS	Natural_killer_cell_mediated_immunity	74	45	8	0	21	10	14	0.326	0.899405	11	13	0
Ingenuity	NFKB.Signaling	43	39	2	2	0	35	53	0.7966	0.899807	10	8	0
PANTHER_BIOLOGICAL_PROCESS	Complement-mediated_immunity	56	36	8	1	11	17	32	0.0959	0.899812	9	13	0
Ingenuity	cAMP-mediated.Signaling	11	11	0	0	0	73	72	0.8013	0.899924	3	2	0
PANTHER_BIOLOGICAL_PROCESS	Mitochondrial_transport	27	23	2	2	0	19	72	0.3497	0.9001	6	7	0
REACTOME	REGULATED_PROTEOLYSIS_OF_P75NTR	11	11	0	0	0	21	36	0.2839	0.900286	3	4	0
GOTERM	ruffle	54	50	0	4	0	53	74	0.6094	0.900582	13	12	0
GOTERM	cell cycle checkpoint	14	13	0	1	0	27	51	0.6664	0.901144	3	3	0
GOTERM	autophagic vacuole membrane	13	13	0	0	0	12	12	0.662	0.901178	3	3	0
GOTERM	neuron apoptosis	14	13	0	1	0	40	132	0.6707	0.901229	3	3	0
GOTERM	nucleotidyltransferase activity	74	66	3	4	1	39	71	0.6126	0.901348	17	16	0
GOTERM	cell proliferation	294	261	4	20	9	25	59	0.5874	0.901355	65	64	0
GOTERM	bone resorption	13	13	0	0	0	18	25	0.6632	0.901367	3	3	0
GOTERM	positive regulation of protein secretion	13	13	0	0	0	23	47	0.666	0.901718	3	3	0
GOTERM	dendritic shaft	14	13	0	1	0	167	270	0.6687	0.901837	3	3	0
GOTERM	calmodulin-dependent protein kinase activity	14	13	0	1	0	62	123	0.663	0.901856	3	3	0
PANTHER_BIOLOGICAL_PROCESS	Other_receptor_mediated_signaling_pathway	210	176	10	12	12	16	73	0.2087	0.901891	44	49	0
PANTHER_BIOLOGICAL_PROCESS	Phospholipid_metabolism	151	113	14	20	4	44	75	0.1666	0.90196	28	33	0
GOTERM	nucleoside-triphosphatase activity	59	54	1	3	1	39	75	0.614	0.901968	14	13	0
PANTHER_BIOLOGICAL_PROCESS	Pyrimidine_metabolism	42	34	1	5	2	25	60	0.2144	0.901982	9	11	0
GOTERM	cell wall macromolecule catabolic process	15	13	1	0	1	14	60	0.6674	0.902135	3	3	0
Ingenuity	Ephrin.Receptor.Signaling	36	35	1	0	0	100	125	0.8112	0.902185	9	7	0
GOTERM	negative regulation of smooth muscle cell proliferation	14	13	0	1	0	10	20	0.6678	0.90235	3	3	0
GOTERM	positive regulation of axonogenesis	15	13	0	2	0	52	222	0.673	0.902411	3	3	0
REACTOME	CD28_DEPENDENT_VAV1_PATHWAY	11	11	0	0	0	66	79	0.2939	0.902465	3	4	0
REACTOME	PHOSPHORYLATION_OF_CD3_AND_TCR_ZETA_CHAINS	26	8	17	0	1	33	57	0.3221	0.902487	2	3	0
GOTERM	purinergic nucleotide receptor activity, G-protein coupled	25	13	2	5	5	7	14	0.6688	0.902496	3	3	0
Panther	Arginine_biosynthesis	7	5	0	1	1	26	26	0.7582	0.902718	1	1	0
Ingenuity	Hepatic.Cholestasis	61	56	3	0	2	36	65	0.7787	0.902753	14	12	0
Ingenuity	Toll-like.Receptor.Signaling	33	28	0	4	1	32	36	0.7314	0.902753	7	6	0
GOTERM	negative regulation of axonogenesis	14	13	0	1	0	53	87	0.6682	0.902779	3	3	0
GOTERM	in utero embryonic development	113	107	1	5	0	48	78	0.6033	0.902867	27	26	0
GOTERM	cAMP binding	14	13	0	1	0	89	132	0.6736	0.902944	3	3	0
PANTHER_BIOLOGICAL_PROCESS	Other_protein_metabolism	48	40	5	3	0	39	50	0.4163	0.903018	10	11	0
GOTERM	NADH dehydrogenase activity	14	13	1	0	0	12	16	0.6663	0.903046	3	3	0
Panther	5HT3_type_receptor_mediated_signaling_pathway	7	5	0	0	2	38	27	0.7578	0.903075	1	1	0
PANTHER_BIOLOGICAL_PROCESS	Chromosome_segregation	121	90	19	10	2	26	44	0.3066	0.903132	23	25	0
GOTERM	positive regulation of phagocytosis	13	13	0	0	0	13	17	0.6673	0.903151	3	3	0
PANTHER_BIOLOGICAL_PROCESS	Small_molecule_transport	134	115	5	8	6	31	52	0.2686	0.903869	29	32	0
Ingenuity	B.Cell.Receptor.Signaling	35	33	0	2	0	58	67	0.8686	0.904003	8	6	0
KEGG	KEGG_PEROXISOME	78	75	0	3	0	22	37	0.0356	0.904133	19	26	0
Panther	GABA-B_receptor_II_signaling	9	9	0	0	0	149	158	0.7035	0.904226	2	2	0
REACTOME	CLASS_C3_METABOTROPIC_GLUTAMATE_PHEROMONE_RECEPTORS	15	15	0	0	0	103	244	0.309	0.904628	4	5	0
PANTHER_BIOLOGICAL_PROCESS	Other_apoptosis	14	10	4	0	0	27	59	0.4717	0.904928	3	3	0
GOTERM	cell recognition	11	9	1	1	0	58	106	0.7033	0.905056	2	2	0
REACTOME	VIRAL_DSRNA_TLR3_TRIF_COMPLEX_ACTIVATES_RIP1	12	11	0	1	0	16	29	0.2887	0.905252	3	4	0
GOTERM	positive regulation of proteasomal ubiquitin-dependent protein catabolic process	12	9	0	3	0	31	47	0.7041	0.905354	2	2	0
GOTERM	chromatin silencing	10	9	0	1	0	21	20	0.7041	0.90537	2	2	0
GOTERM	histone H3-K4 methylation	9	9	0	0	0	28	32	0.7004	0.905453	2	2	0
REACTOME	MRNA_SPLICING_MINOR_PATHWAY	42	39	1	2	0	10	20	0.2563	0.905579	10	12	0
GOTERM	positive regulation of glycogen biosynthetic process	10	9	0	1	0	45	74	0.6974	0.905634	2	2	0
Ingenuity	Coagulation.System	28	24	0	3	1	17	38	0.8855	0.905754	6	4	0
GOTERM	protein autoubiquitination	10	9	0	1	0	24	187	0.7011	0.905769	2	2	0
REACTOME	GAB1_SIGNALOSOME	11	11	0	0	0	88	95	0.288	0.905793	3	4	0
GOTERM	nuclear telomere cap complex	9	9	0	0	0	39	42	0.7027	0.905847	2	2	0
GOTERM	positive regulation of interleukin-8 production	10	9	0	1	0	16	28	0.7054	0.905882	2	2	0
GOTERM	calcium ion-dependent exocytosis	10	9	1	0	0	51	189	0.6969	0.905959	2	2	0
GOTERM	microtubule bundle formation	9	9	0	0	0	54	103	0.7041	0.906001	2	2	0
GOTERM	defense response to fungus	12	9	2	0	1	4	10	0.6991	0.906064	2	2	0
GOTERM	negative regulation of proteolysis	10	9	0	1	0	20	53	0.708	0.906126	2	2	0
GOTERM	Golgi lumen	10	9	0	1	0	31	84	0.704	0.906161	2	2	0
GOTERM	NAD binding	10	9	0	1	0	33	37	0.6979	0.906212	2	2	0
GOTERM	glycine binding	11	9	0	2	0	30	97	0.7041	0.906322	2	2	0
PANTHER_BIOLOGICAL_PROCESS	Protein_targeting	113	92	15	4	2	36	89	0.1887	0.906355	23	27	0
GOTERM	homophilic cell adhesion	139	83	0	6	50	62	198	0.6269	0.906405	21	20	0
GOTERM	regulation of blood vessel size	10	9	0	0	1	3	12	0.698	0.906495	2	2	0
GOTERM	SMAD protein signal transduction	10	9	0	1	0	55	72	0.7045	0.906507	2	2	0
GOTERM	CTP biosynthetic process	11	9	0	1	1	24	48	0.6934	0.906543	2	2	0
GOTERM	spermatid development	35	34	0	1	0	27	67	0.6428	0.906546	9	8	0
GOTERM	cytokine-mediated signaling pathway	48	46	0	1	1	24	34	0.632	0.906552	12	11	0
PANTHER_BIOLOGICAL_PROCESS	Glucose_homeostasis	20	14	2	4	0	28	109	0.476	0.906603	4	4	0
REACTOME	APOPTOTIC_EXECUTION_PHASE	48	43	0	3	2	50	66	0.2641	0.906609	11	13	0
PANTHER_BIOLOGICAL_PROCESS	Ion_transport	44	41	1	1	1	23	55	0.3137	0.906643	10	12	0
GOTERM	positive regulation of interferon-gamma biosynthetic process	11	9	0	2	0	8	11	0.7082	0.906669	2	2	0
Ingenuity	IL-4.Signaling	18	16	0	2	0	21	49	0.8011	0.906673	4	3	0
GOTERM	cytokine receptor binding	11	9	0	0	2	1	2	0.6985	0.906753	2	2	0
GOTERM	high-density lipoprotein particle remodeling	13	9	1	0	3	22	43	0.6954	0.906834	2	2	0
GOTERM	Rho GTPase binding	10	9	0	1	0	48	85	0.6979	0.906937	2	2	0
GOTERM	glucose metabolic process	44	38	1	4	1	32	44	0.6338	0.907043	10	9	0
GOTERM	histone methyltransferase activity (H3-K4 specific)	10	9	0	1	0	28	40	0.7031	0.907053	2	2	0
GOTERM	binding of sperm to zona pellucida	15	13	0	2	0	21	35	0.6733	0.907069	3	3	0
GOTERM	response to starvation	10	9	0	1	0	15	56	0.6957	0.907096	2	2	0
GOTERM	decidualization	13	13	0	0	0	7	29	0.6802	0.907111	3	3	0
GOTERM	Cajal body	41	38	1	2	0	20	58	0.6391	0.907221	10	9	0
KEGG	KEGG_CITRATE_CYCLE_TCA_CYCLE	32	28	2	2	0	28	43	0.7301	0.907292	7	6	0
GOTERM	embryonic heart tube development	10	9	0	1	0	4	14	0.7003	0.907305	2	2	0
GOTERM	elevation of cytosolic calcium ion concentration during G-protein signaling, coupled to IP3 second messenger (phospholipase C activating)	10	10	0	0	0	15	27	0.7495	0.907356	3	2	0
GOTERM	water channel activity	11	9	0	1	1	12	16	0.6955	0.907394	2	2	0
GOTERM	UV protection	10	9	0	1	0	30	24	0.6938	0.907432	2	2	0
GOTERM	steroid hormone receptor signaling pathway	13	10	0	3	0	32	51	0.7487	0.907581	3	2	0
GOTERM	ossification	50	48	0	1	1	33	56	0.6948	0.907731	12	11	0
GOTERM	poly(A) RNA binding	9	9	0	0	0	19	103	0.6988	0.907738	2	2	0
PANTHER_MOLECULAR_FUNCTION	Endodeoxyribonuclease	29	25	2	2	0	17	26	0.4432	0.907797	6	7	0
GOTERM	Nup107-160 complex	10	10	0	0	0	50	56	0.7527	0.907823	3	2	0
GOTERM	3',5'-cyclic-nucleotide phosphodiesterase activity	11	10	0	1	0	187	326	0.7588	0.907843	3	2	0
GOTERM	response to interferon-gamma	10	9	0	1	0	48	64	0.6911	0.907857	2	2	0
GOTERM	laminin binding	10	9	1	0	0	36	49	0.691	0.907927	2	2	0
GOTERM	acrosomal vesicle	31	30	0	1	0	33	57	0.659	0.907938	8	7	0
Ingenuity	VEGF.Signaling	16	16	0	0	0	57	85	0.7974	0.907956	4	3	0
GOTERM	immunological synapse	11	10	0	1	0	11	33	0.7505	0.907967	3	2	0
GOTERM	receptor guanylyl cyclase signaling pathway	11	9	0	1	1	15	38	0.6994	0.908018	2	2	0
GOTERM	telomeric DNA binding	10	10	0	0	0	26	57	0.7519	0.908096	3	2	0
GOTERM	chylomicron	12	9	0	0	3	5	14	0.6979	0.908102	2	2	0
GOTERM	hair follicle development	13	10	0	3	0	35	48	0.7468	0.908194	3	2	0
GOTERM	response to pain	10	9	0	1	0	54	94	0.6991	0.908276	2	2	0
GOTERM	metalloexopeptidase activity	12	9	0	2	1	42	47	0.6979	0.908289	2	2	0
GOTERM	positive regulation of cellular protein metabolic process	11	9	0	2	0	16	16	0.7023	0.908347	2	2	0
GOTERM	acetylcholine binding	10	10	0	0	0	17	56	0.7482	0.90835	3	2	0
PANTHER_MOLECULAR_FUNCTION	Transporter	89	67	10	5	7	36	60	0.4029	0.908393	17	18	0
GOTERM	endodeoxyribonuclease activity	9	9	0	0	0	22	34	0.6998	0.908434	2	2	0
GOTERM	response to antibiotic	25	23	1	1	0	39	83	0.7131	0.908453	6	5	0
GOTERM	Notch signaling pathway	42	40	1	1	0	34	105	0.6931	0.908581	10	9	0
GOTERM	Rab GTPase binding	31	27	0	4	0	107	168	0.706	0.908862	7	6	0
GOTERM	glutamine metabolic process	15	14	0	1	0	33	47	0.7214	0.909011	4	3	0
GOTERM	regulation of Wnt receptor signaling pathway	10	10	0	0	0	41	63	0.7485	0.909049	3	2	0
GOTERM	positive regulation of Wnt receptor signaling pathway	10	10	0	0	0	49	85	0.7477	0.909074	3	2	0
Panther	Alzheimer_disease-amyloid_secretase_pathway	25	22	0	2	1	28	68	0.6775	0.909164	6	5	0
GOTERM	kidney development	53	52	0	1	0	39	71	0.6773	0.909168	13	12	0
GOTERM	microvillus	17	14	0	3	0	20	28	0.7216	0.909331	4	3	0
GOTERM	RNA polymerase II transcription mediator activity	28	26	0	2	0	24	70	0.6649	0.909384	7	6	0
GOTERM	transcriptional repressor complex	28	26	0	2	0	48	110	0.6632	0.909384	7	6	0
GOTERM	calcium ion binding	614	486	10	28	90	45	113	0.6141	0.909406	122	119	0
Ingenuity	EGF.Signaling	21	20	0	1	0	78	88	0.9072	0.909423	5	3	0
GOTERM	homeostasis of number of cells within a tissue	15	14	0	1	0	46	55	0.719	0.909468	4	3	0
REACTOME	MICRORNA_BIOGENESIS	18	18	0	0	0	9	25	0.2779	0.909478	5	6	0
GOTERM	positive regulation of B cell proliferation	21	18	0	1	2	14	34	0.6982	0.909562	5	4	0
GOTERM	oxygen and reactive oxygen species metabolic process	26	23	1	2	0	36	94	0.7116	0.9096	6	5	0
GOTERM	sodium ion transport	129	118	0	7	4	45	94	0.6608	0.909649	30	28	0
GOTERM	anion transport	18	18	0	0	0	21	73	0.6989	0.909709	5	4	0
GOTERM	regulation of growth	51	48	0	3	0	25	48	0.6797	0.909747	12	11	0
REACTOME	TRANSPORT_OF_RIBONUCLEOPROTEINS_INTO_THE_HOST_NUCLEUS	29	29	0	0	0	56	58	0.2836	0.909829	7	9	0
GOTERM	Ras protein signal transduction	67	64	0	2	1	43	64	0.654	0.909871	16	15	0
GOTERM	activation of adenylate cyclase activity	24	22	0	2	0	32	59	0.67	0.909871	6	5	0
REACTOME	NCAM_SIGNALING_FOR_NEURITE_OUT_GROWTH	69	65	1	3	0	76	107	0.2536	0.909872	16	19	0
GOTERM	face morphogenesis	10	10	0	0	0	62	88	0.7537	0.909921	3	2	0
GOTERM	basolateral plasma membrane	99	92	0	5	2	49	112	0.6264	0.90993	23	22	0
GOTERM	meiosis	58	52	2	4	0	32	39	0.6772	0.90996	13	12	0
GOTERM	protein polymerization	29	23	1	2	3	7	9	0.7093	0.909977	6	5	0
GOTERM	Rho GTPase activator activity	22	18	1	3	0	55	96	0.7014	0.909991	5	4	0
GOTERM	mitochondrial respiratory chain complex I	43	35	7	1	0	12	17	0.6766	0.910002	9	8	0
Ingenuity	BMP.Signaling.pathway	25	24	0	1	0	74	87	0.8833	0.910027	6	4	0
GOTERM	sulfate transport	15	14	0	0	1	35	47	0.7241	0.910033	4	3	0
REACTOME	RAS_ACTIVATION_UOPN_CA2+_INFUX_THROUGH_NMDA_RECEPTOR	18	18	0	0	0	56	114	0.286	0.910036	5	6	0
GOTERM	protein homodimerization activity	351	324	2	18	7	31	68	0.6167	0.910042	81	79	0
GOTERM	extracellular ligand-gated ion channel activity	47	39	0	5	3	32	78	0.6705	0.910057	10	9	0
GOTERM	embryonic skeletal system morphogenesis	37	26	0	0	11	8	69	0.661	0.91007	7	6	0
GOTERM	phosphatidylinositol metabolic process	10	10	0	0	0	43	78	0.7545	0.910084	3	2	0
GOTERM	male meiosis	12	10	0	2	0	29	40	0.7528	0.910085	3	2	0
GOTERM	positive regulation of cell division	37	35	0	2	0	23	49	0.6749	0.91015	9	8	0
REACTOME	CYCLIN_A1_ASSOCIATED_EVENTS_DURING_G2_M_TRANSITION	15	15	0	0	0	17	36	0.3118	0.910248	4	5	0
GOTERM	positive regulation of catalytic activity	15	14	0	1	0	14	34	0.7195	0.910262	4	3	0
GOTERM	response to hydrogen peroxide	40	39	1	0	0	20	77	0.6692	0.910269	10	9	0
GOTERM	thymus development	23	23	0	0	0	41	82	0.715	0.910376	6	5	0
GOTERM	vesicle	14	14	0	0	0	29	50	0.7206	0.910408	4	3	0
GOTERM	transcription	73	69	2	2	0	28	42	0.6831	0.910417	17	16	0
GOTERM	cell redox homeostasis	66	56	1	7	2	28	40	0.6705	0.910467	14	13	0
GOTERM	oxaloacetate metabolic process	10	10	0	0	0	28	64	0.7588	0.910493	3	2	0
GOTERM	tRNA processing	62	55	1	5	1	19	41	0.6482	0.91051	14	13	0
Ingenuity	Aryl.Hydrocarbon.Receptor.Signaling	52	47	0	4	1	33	63	0.7745	0.910542	12	10	0
GOTERM	positive regulation of interleukin-6 production	20	18	1	1	0	16	23	0.7014	0.910562	5	4	0
GOTERM	response to morphine	14	14	0	0	0	53	80	0.7145	0.910566	4	3	0
GOTERM	neuroblast proliferation	14	14	0	0	0	31	51	0.7193	0.910569	4	3	0
GOTERM	chloride transport	51	44	1	5	1	44	76	0.6863	0.910583	11	10	0
GOTERM	structural constituent of ribosome	158	139	6	10	3	5	10	0.6627	0.910638	35	33	0
GOTERM	cytochrome-c oxidase activity	27	22	4	1	0	7	23	0.6666	0.910657	6	5	0
GOTERM	response to cold	20	18	0	2	0	13	32	0.6901	0.910671	5	4	0
GOTERM	collagen binding	32	31	0	1	0	55	99	0.6883	0.910751	8	7	0
GOTERM	lateral plasma membrane	15	14	0	1	0	44	64	0.7167	0.910757	4	3	0
GOTERM	peptidyl-prolyl cis-trans isomerase activity	34	31	1	2	0	18	35	0.688	0.910809	8	7	0
GOTERM	regulation of calcium ion transport	10	10	0	0	0	18	140	0.755	0.910847	3	2	0
GOTERM	structural constituent of eye lens	18	14	0	0	4	7	15	0.7121	0.910862	4	3	0
GOTERM	triglyceride metabolic process	24	22	0	0	2	16	31	0.6758	0.910878	6	5	0
GOTERM	mitochondrial electron transport, NADH to ubiquinone	43	35	7	1	0	12	18	0.6797	0.910891	9	8	0
GOTERM	autophagic vacuole	10	10	0	0	0	22	76	0.7552	0.910896	3	2	0
GOTERM	response to corticosterone stimulus	16	14	0	2	0	9	58	0.7153	0.910908	4	3	0
GOTERM	regulation of protein amino acid phosphorylation	15	14	0	1	0	73	88	0.7217	0.910915	4	3	0
GOTERM	histone deacetylase complex	28	23	0	4	1	48	155	0.7104	0.910931	6	5	0
GOTERM	endonuclease activity	62	52	3	3	4	15	35	0.6707	0.910935	13	12	0
GOTERM	ribosomal large subunit biogenesis	10	10	0	0	0	8	16	0.7565	0.910938	3	2	0
GOTERM	peptidyl-tyrosine phosphorylation	32	31	0	1	0	90	148	0.6854	0.911026	8	7	0
GOTERM	gut development	10	10	0	0	0	21	26	0.7555	0.91107	3	2	0
PANTHER_MOLECULAR_FUNCTION	Carbohydrate_kinase	27	25	0	2	0	41	63	0.147	0.911088	6	9	0
GOTERM	inactivation of MAPK activity	20	18	0	2	0	26	68	0.6976	0.911102	5	4	0
GOTERM	amino acid binding	16	14	1	1	0	22	49	0.7172	0.911114	4	3	0
GOTERM	sensory perception of pain	23	23	0	0	0	14	37	0.7126	0.911161	6	5	0
GOTERM	histone mRNA catabolic process	14	14	0	0	0	42	61	0.7148	0.911168	4	3	0
GOTERM	negative regulation of protein amino acid phosphorylation	14	14	0	0	0	52	205	0.7159	0.911184	4	3	0
GOTERM	autophagy	36	31	1	4	0	17	60	0.6908	0.911239	8	7	0
GOTERM	lipid metabolic process	211	191	3	11	6	30	48	0.634	0.91128	48	46	0
GOTERM	heart looping	23	22	0	1	0	29	39	0.6808	0.911295	6	5	0
GOTERM	protein oligomerization	26	22	0	4	0	32	42	0.6775	0.9113	6	5	0
GOTERM	protein polyubiquitination	26	23	0	3	0	52	120	0.7205	0.911349	6	5	0
GOTERM	neuron migration	53	51	0	2	0	32	139	0.647	0.911363	13	12	0
GOTERM	protein export from nucleus	15	14	1	0	0	26	45	0.7217	0.9114	4	3	0
GOTERM	transport vesicle	38	35	0	3	0	20	33	0.6808	0.911463	9	8	0
GOTERM	mitochondrial large ribosomal subunit	16	14	0	2	0	5	14	0.7149	0.911482	4	3	0
GOTERM	actin filament	25	22	1	2	0	55	89	0.6821	0.91151	6	5	0
PANTHER_BIOLOGICAL_PROCESS	Receptor_protein_serine/threonine_kinase_signaling_pathway	40	35	3	2	0	72	111	0.2394	0.911686	9	11	0
GOTERM	limb morphogenesis	10	10	0	0	0	94	168	0.7418	0.911768	3	2	0
GOTERM	lyase activity	96	88	0	5	3	23	44	0.642	0.911852	22	21	0
GOTERM	proteolysis involved in cellular protein catabolic process	24	22	2	0	0	26	34	0.684	0.911874	6	5	0
GOTERM	negative regulation of inflammatory response	22	22	0	0	0	15	27	0.6779	0.911927	6	5	0
GOTERM	negative regulation of lipid catabolic process	13	10	1	0	2	5	32	0.7546	0.91197	3	2	0
GOTERM	vasodilation	14	14	0	0	0	44	116	0.7191	0.911975	4	3	0
GOTERM	cell adhesion	535	427	9	23	76	49	137	0.6289	0.912016	107	104	0
GOTERM	fatty acid binding	18	18	0	0	0	14	27	0.691	0.91202	5	4	0
GOTERM	calcium-independent cell-cell adhesion	22	18	0	1	3	7	40	0.6923	0.912041	5	4	0
GOTERM	regulation of insulin secretion	15	14	1	0	0	22	64	0.7154	0.912058	4	3	0
GOTERM	liver development	48	47	0	1	0	39	68	0.6576	0.912312	12	11	0
PANTHER_MOLECULAR_FUNCTION	Transcription_cofactor	168	135	20	8	5	41	72	0.4313	0.912374	34	35	0
GOTERM	transmembrane receptor protein tyrosine phosphatase activity	18	18	0	0	0	184	409	0.6933	0.912444	5	4	0
GOTERM	retinol dehydrogenase activity	11	10	0	0	1	22	20	0.7572	0.912487	3	2	0
GOTERM	transferase activity, transferring hexosyl groups	24	18	3	3	0	18	89	0.6919	0.912632	5	4	0
GOTERM	ATP metabolic process	10	10	0	0	0	28	52	0.7535	0.912714	3	2	0
GOTERM	FAD binding	71	62	1	6	2	38	68	0.717	0.912752	16	14	0
GOTERM	Wnt receptor signaling pathway, calcium modulating pathway	21	18	0	0	3	24	37	0.6921	0.912798	5	4	0
GOTERM	Golgi organization	19	18	0	1	0	44	85	0.6874	0.912909	5	4	0
GOTERM	cGMP binding	11	10	0	1	0	107	235	0.7535	0.913	3	2	0
GOTERM	response to ethanol	60	58	0	2	0	20	66	0.7148	0.913016	15	13	0
GOTERM	G2/M transition of mitotic cell cycle	18	18	0	0	0	48	90	0.6931	0.913059	5	4	0
GOTERM	very-long-chain fatty acid metabolic process	11	10	0	0	1	34	36	0.7572	0.913132	3	2	0
GOTERM	3'-5'-exoribonuclease activity	10	10	0	0	0	11	17	0.7549	0.913188	3	2	0
GOTERM	response to unfolded protein	51	47	3	0	1	12	33	0.6626	0.913196	12	11	0
GOTERM	respiratory chain	53	41	9	3	0	11	17	0.7261	0.913338	10	9	0
GOTERM	inflammatory response	228	190	9	9	20	15	44	0.6838	0.913527	48	45	0
GOTERM	response to heat	45	41	3	1	0	13	37	0.7272	0.913537	10	9	0
GOTERM	regulation of transcription, DNA-dependent	1102	812	52	69	169	21	54	0.6646	0.913623	203	197	0
GOTERM	negative regulation of cell migration	37	36	1	0	0	29	76	0.7112	0.91385	9	8	0
GOTERM	flagellum	19	19	0	0	0	30	102	0.7414	0.913873	5	4	0
GOTERM	DNA-directed RNA polymerase activity	38	36	1	1	0	16	25	0.7168	0.913879	9	8	0
GOTERM	NADH dehydrogenase (ubiquinone) activity	44	36	7	1	0	12	23	0.7162	0.913883	9	8	0
GOTERM	spliceosome assembly	19	15	2	2	0	18	39	0.759	0.913905	4	3	0
PANTHER_MOLECULAR_FUNCTION	Serine/threonine_protein_kinase_receptor	25	22	0	3	0	44	70	0.4763	0.913936	6	6	0
GOTERM	cadherin binding	19	19	0	0	0	149	406	0.7387	0.913941	5	4	0
GOTERM	proteinaceous extracellular matrix	225	193	3	13	16	28	90	0.6702	0.913943	48	46	0
PANTHER_MOLECULAR_FUNCTION	Chaperonin	23	18	4	1	0	17	28	0.4824	0.913948	5	5	0
GOTERM	positive regulation of erythrocyte differentiation	10	10	0	0	0	76	92	0.7634	0.913965	3	2	0
GOTERM	neuromuscular junction	20	19	0	1	0	21	86	0.7396	0.914046	5	4	0
GOTERM	response to nutrient	62	57	1	4	0	29	74	0.6969	0.914138	14	13	0
GOTERM	adherens junction	28	28	0	0	0	114	208	0.7378	0.91415	7	6	0
GOTERM	regulation of cell shape	57	53	2	1	1	67	93	0.7072	0.91428	13	12	0
GOTERM	transcription, DNA-dependent	20	19	0	1	0	35	91	0.7393	0.914334	5	4	0
GOTERM	translation elongation factor activity	21	19	1	1	0	18	42	0.7318	0.914396	5	4	0
GOTERM	SMAD binding	29	28	1	0	0	51	93	0.7411	0.91452	7	6	0
GOTERM	translation factor activity, nucleic acid binding	23	19	1	3	0	21	51	0.7259	0.914548	5	4	0
PANTHER_BIOLOGICAL_PROCESS	Cell_structure_and_motility	205	165	27	10	3	39	103	0.4042	0.914566	41	43	0
GOTERM	anaphase-promoting complex-dependent proteasomal ubiquitin-dependent protein catabolic process	63	58	2	3	0	16	29	0.721	0.914615	15	13	0
GOTERM	potassium ion transport	154	145	1	5	3	33	105	0.7033	0.914655	36	34	0
GOTERM	steroid biosynthetic process	33	28	2	2	1	33	61	0.7458	0.914888	7	6	0
GOTERM	positive regulation of bone mineralization	19	19	0	0	0	54	94	0.7378	0.914902	5	4	0
GOTERM	chaperone binding	29	28	0	1	0	13	85	0.7376	0.915066	7	6	0
GOTERM	intra-Golgi vesicle-mediated transport	16	15	0	1	0	32	96	0.7608	0.915071	4	3	0
GOTERM	positive regulation of inflammatory response	20	19	0	1	0	24	68	0.736	0.915126	5	4	0
Ingenuity	T.Cell.Receptor.Signaling	34	33	0	1	0	50	66	0.8694	0.915139	8	6	0
PANTHER_MOLECULAR_FUNCTION	Non-receptor_serine/threonine_protein_kinase	303	256	26	16	5	54	96	0.3961	0.915152	64	66	0
GOTERM	small GTPase mediated signal transduction	202	183	4	15	0	29	67	0.704	0.915214	46	43	0
GOTERM	negative regulation of T cell proliferation	18	15	0	2	1	23	31	0.7603	0.915247	4	3	0
GOTERM	high-density lipoprotein particle	19	15	0	1	3	5	22	0.7635	0.915279	4	3	0
GOTERM	response to peptide hormone stimulus	49	45	0	3	1	24	59	0.7192	0.915293	11	10	0
GOTERM	receptor complex	15	15	0	0	0	41	83	0.7597	0.915309	4	3	0
PANTHER_BIOLOGICAL_PROCESS	JAK-STAT_cascade	85	63	8	1	13	21	40	0.3001	0.91532	16	18	0
GOTERM	post-embryonic development	50	49	0	0	1	39	77	0.7213	0.915357	12	11	0
GOTERM	transforming growth factor beta receptor activity	10	10	0	0	0	95	135	0.7578	0.915429	3	2	0
GOTERM	cation transmembrane transporter activity	19	19	0	0	0	36	56	0.7319	0.915497	5	4	0
REACTOME	SYNTHESIS_OF_GPI_ANCHORED_PROTEINS	26	25	0	1	0	18	59	0.2754	0.915546	6	8	0
Ingenuity	G-Protein.Coupled.Receptor.Signaling	19	19	0	0	0	73	79	0.7402	0.915672	5	4	0
GOTERM	mitochondrial nucleoid	30	28	0	2	0	20	33	0.7357	0.91579	7	6	0
GOTERM	blood circulation	47	45	0	1	1	26	59	0.7169	0.915839	11	10	0
GOTERM	nervous system development	376	332	2	21	21	34	117	0.6704	0.916072	83	80	0
GOTERM	coreceptor activity	17	15	0	1	1	31	47	0.7681	0.916198	4	3	0
GOTERM	GTPase inhibitor activity	11	10	0	1	0	47	98	0.761	0.916448	3	2	0
GOTERM	somatic stem cell maintenance	11	10	1	0	0	9	60	0.764	0.916457	3	2	0
Ingenuity	IGF-1.Signaling	19	18	0	1	0	73	96	0.8656	0.916587	5	3	0
GOTERM	cellular response to heat	15	15	0	0	0	106	105	0.7712	0.916678	4	3	0
GOTERM	non-membrane spanning protein tyrosine kinase activity	40	36	0	2	2	67	94	0.7037	0.916682	9	8	0
PANTHER_BIOLOGICAL_PROCESS	Intracellular_protein_traffic	201	161	26	10	4	33	65	0.2702	0.916847	40	44	0
GOTERM	NAD+ ADP-ribosyltransferase activity	26	24	0	0	2	33	51	0.7512	0.916867	6	5	0
GOTERM	positive regulation of blood pressure	11	10	0	1	0	17	39	0.7579	0.916967	3	2	0
PANTHER_MOLECULAR_FUNCTION	Kinase_inhibitor	43	36	5	2	0	14	42	0.1688	0.916987	9	12	0
PANTHER_MOLECULAR_FUNCTION	G-protein_modulator	35	25	6	3	1	48	196	0.4364	0.917112	6	7	0
GOTERM	galactosyltransferase activity	24	24	0	0	0	11	22	0.7527	0.917123	6	5	0
GOTERM	cellular process	17	15	1	1	0	67	68	0.7718	0.917215	4	3	0
GOTERM	feeding behavior	25	24	0	1	0	6	23	0.7517	0.917224	6	5	0
GOTERM	ATPase activity, coupled to transmembrane movement of substances	31	24	3	3	1	68	79	0.7515	0.91737	6	5	0
GOTERM	extracellular matrix structural constituent	68	58	3	4	3	61	92	0.7244	0.91763	15	13	0
GOTERM	chromosome organization	15	15	0	0	0	31	50	0.7711	0.917747	4	3	0
GOTERM	isomerase activity	106	96	1	8	1	21	37	0.7215	0.91778	24	22	0
GOTERM	xenobiotic metabolic process	19	15	0	0	4	28	39	0.7711	0.917803	4	3	0
GOTERM	protein tyrosine kinase activity	105	100	0	5	0	59	92	0.7128	0.917928	25	23	0
PANTHER_MOLECULAR_FUNCTION	Cell_adhesion_molecule	99	85	8	6	0	47	124	0.1415	0.917937	21	26	0
PANTHER_MOLECULAR_FUNCTION	Phospholipase	54	43	3	4	4	31	76	0.6634	0.917981	11	10	0
GOTERM	cytolysis	19	15	2	0	2	14	38	0.7705	0.918378	4	3	0
GOTERM	G-protein coupled receptor activity	362	302	8	23	29	12	50	0.7023	0.918672	76	72	0
Ingenuity	Integrin.Signaling	38	37	1	0	0	88	116	0.8524	0.918776	9	7	0
PANTHER_MOLECULAR_FUNCTION	Other_RNA-binding_protein	192	149	24	16	3	27	66	0.6088	0.9189	37	36	0
KEGG	KEGG_ABC_TRANSPORTERS	44	37	2	3	2	69	96	0.74	0.919052	9	8	0
PANTHER_MOLECULAR_FUNCTION	Cysteine_protease_inhibitor	21	14	2	0	5	7	82	0.4837	0.919432	4	4	0
PANTHER_BIOLOGICAL_PROCESS	Cell_cycle_control	418	340	41	22	15	28	73	0.2706	0.919686	85	90	0
Ingenuity	Phototransduction.Pathway	12	10	0	2	0	9	20	0.7576	0.919707	3	2	0
PANTHER_MOLECULAR_FUNCTION	Other_transferase	132	101	14	6	11	27	62	0.7308	0.919722	25	23	0
GOTERM	SH2 domain binding	25	24	1	0	0	64	119	0.7599	0.920664	6	5	0
PANTHER_MOLECULAR_FUNCTION	Other_oxidoreductase	32	26	4	1	1	16	48	0.6659	0.920785	7	6	0
GOTERM	heparin binding	111	101	3	3	4	27	73	0.719	0.920855	25	23	0
PANTHER_MOLECULAR_FUNCTION	Nucleotide_kinase	58	42	10	4	2	61	140	0.7611	0.921037	11	9	0
PANTHER_MOLECULAR_FUNCTION	Esterase	55	39	6	7	3	26	36	0.1598	0.921046	10	13	0
PANTHER_BIOLOGICAL_PROCESS	Pain_sensation	32	25	3	2	2	23	73	0.6219	0.921186	6	6	0
PANTHER_MOLECULAR_FUNCTION	Non-motor_actin_binding_protein	165	135	17	12	1	53	124	0.4285	0.921239	34	35	0
GOTERM	muscle contraction	99	88	0	4	7	33	78	0.7265	0.921545	22	20	0
PANTHER_MOLECULAR_FUNCTION	Annexin	71	63	6	2	0	57	109	0.6314	0.921587	16	15	0
PANTHER_MOLECULAR_FUNCTION	Deacetylase	24	20	0	4	0	34	95	0.7811	0.921594	5	4	0
PANTHER_MOLECULAR_FUNCTION	Myelin_protein	12	7	0	4	1	29	93	0.5524	0.921595	2	2	0
PANTHER_BIOLOGICAL_PROCESS	Asymmetric_protein_localization	20	17	1	2	0	75	116	0.6408	0.921674	4	4	0
Ingenuity	JAK.Stat.Signaling	10	10	0	0	0	53	57	0.7579	0.921743	3	2	0
GOTERM	positive regulation of protein kinase B signaling cascade	14	11	0	1	2	20	64	0.7989	0.922148	3	2	0
GOTERM	lactation	21	20	0	1	0	38	47	0.7746	0.922732	5	4	0
GOTERM	positive regulation of protein catabolic process	11	11	0	0	0	46	80	0.805	0.922745	3	2	0
PANTHER_MOLECULAR_FUNCTION	Exodeoxyribonuclease	15	11	1	3	0	42	69	0.8025	0.922955	3	2	0
GOTERM	tight junction	71	63	1	4	3	35	102	0.738	0.923004	16	14	0
GOTERM	non-G-protein coupled 7TM receptor activity	11	11	0	0	0	4	16	0.7984	0.923243	3	2	0
GOTERM	regulation of cell proliferation	65	59	0	6	0	17	50	0.7464	0.923252	15	13	0
GOTERM	aromatase activity	24	20	0	0	4	22	27	0.772	0.923295	5	4	0
GOTERM	regulation of Rho protein signal transduction	71	67	0	4	0	131	146	0.7395	0.92347	17	15	0
PANTHER_MOLECULAR_FUNCTION	Calmodulin_related_protein	157	122	16	5	14	23	77	0.7316	0.92349	31	28	0
GOTERM	MAP kinase activity	14	11	0	2	1	47	95	0.8005	0.923592	3	2	0
GOTERM	cerebellum development	11	11	0	0	0	15	113	0.8015	0.923599	3	2	0
PANTHER_MOLECULAR_FUNCTION	Anion_channel	30	22	4	3	1	31	45	0.6875	0.9236	6	5	0
REACTOME	DUAL_INCISION_REACTION_IN_TC_NER	28	25	1	1	1	19	34	0.4392	0.923746	6	7	0
GOTERM	muscle homeostasis	13	11	0	2	0	17	88	0.8017	0.923753	3	2	0
PANTHER_BIOLOGICAL_PROCESS	Lipid_and_fatty_acid_transport	131	98	19	2	12	29	65	0.5799	0.923827	25	24	0
GOTERM	acyl-CoA dehydrogenase activity	11	11	0	0	0	39	77	0.8013	0.923867	3	2	0
PANTHER_BIOLOGICAL_PROCESS	Cholesterol_metabolism	68	59	3	3	3	23	53	0.6359	0.923933	15	14	0
GOTERM	protein self-association	11	11	0	0	0	79	118	0.7979	0.923966	3	2	0
GOTERM	membrane raft	94	84	2	6	2	35	71	0.7331	0.924103	21	19	0
Ingenuity	Tight.Junction.Signaling	39	36	2	1	0	47	118	0.9213	0.924145	9	6	0
GOTERM	prostaglandin biosynthetic process	11	11	0	0	0	11	40	0.8049	0.924193	3	2	0
PANTHER_BIOLOGICAL_PROCESS	Angiogenesis	54	50	1	3	0	38	95	0.6126	0.924223	13	12	0
GOTERM	histone deubiquitination	11	11	0	0	0	30	88	0.8044	0.924319	3	2	0
GOTERM	positive regulation of neuron differentiation	20	20	0	0	0	7	52	0.7763	0.924371	5	4	0
GOTERM	acyltransferase activity	139	118	6	10	5	29	48	0.7318	0.924377	30	27	0
GOTERM	cilium membrane	12	11	0	1	0	36	72	0.8069	0.924584	3	2	0
PANTHER_MOLECULAR_FUNCTION	Lyase	16	16	0	0	0	20	28	0.5929	0.924619	4	4	0
GOTERM	GTP-dependent protein binding	11	11	0	0	0	29	73	0.8045	0.924642	3	2	0
GOTERM	gluconeogenesis	23	20	0	2	1	10	30	0.7766	0.924694	5	4	0
Ingenuity	IL-2.Signaling	18	16	0	2	0	34	52	0.9347	0.924706	4	2	0
GOTERM	germ cell development	22	20	0	2	0	55	77	0.7732	0.924738	5	4	0
GOTERM	glial cell differentiation	12	11	0	1	0	41	109	0.8083	0.924802	3	2	0
GOTERM	positive regulation of stress fiber assembly	11	11	0	0	0	53	74	0.7996	0.92493	3	2	0
GOTERM	mRNA stabilization	11	11	0	0	0	19	23	0.8009	0.925027	3	2	0
GOTERM	ectoderm development	12	11	0	1	0	35	54	0.8012	0.925057	3	2	0
GOTERM	neuropeptide receptor activity	11	11	0	0	0	42	189	0.8038	0.925058	3	2	0
GOTERM	low-density lipoprotein receptor activity	11	11	0	0	0	44	231	0.8062	0.925079	3	2	0
GOTERM	sex differentiation	24	20	0	4	0	20	48	0.7759	0.925099	5	4	0
GOTERM	negative regulation of cyclin-dependent protein kinase activity	12	11	0	0	1	22	39	0.8006	0.925147	3	2	0
PANTHER_MOLECULAR_FUNCTION	Ligase	69	55	11	2	1	33	58	0.7526	0.925255	14	12	0
GOTERM	Ras GTPase binding	11	11	0	0	0	128	159	0.806	0.9253	3	2	0
GOTERM	release of sequestered calcium ion into cytosol	11	11	0	0	0	66	128	0.8031	0.925301	3	2	0
REACTOME	CLASSICAL_ANTIBODY_MEDIATED_COMPLEMENT_ACTIVATION	35	3	30	0	2	10	24	0.5836	0.925513	1	1	0
GOTERM	sodium channel activity	11	11	0	0	0	34	105	0.799	0.925532	3	2	0
PANTHER_MOLECULAR_FUNCTION	Antibacterial_response_protein	38	26	5	4	3	7	21	0.4858	0.92554	7	7	0
GOTERM	trophectodermal cell differentiation	11	11	0	0	0	10	26	0.8046	0.92556	3	2	0
GOTERM	Ran GTPase binding	11	11	0	0	0	65	54	0.8025	0.925667	3	2	0
GOTERM	nucleoside metabolic process	16	11	0	5	0	20	40	0.7998	0.925716	3	2	0
GOTERM	npBAF complex	11	11	0	0	0	38	69	0.8033	0.925777	3	2	0
GOTERM	selenium binding	12	11	0	1	0	9	14	0.8023	0.925979	3	2	0
GOTERM	anaphase-promoting complex	22	20	0	2	0	36	63	0.7757	0.926006	5	4	0
GOTERM	estradiol 17-beta-dehydrogenase activity	12	11	0	1	0	24	49	0.8025	0.926048	3	2	0
PANTHER_MOLECULAR_FUNCTION	Other_cell_junction_protein	36	28	5	0	3	104	252	0.1357	0.926178	7	10	0
GOTERM	regulation of mitosis	12	11	0	1	0	33	44	0.8057	0.926192	3	2	0
GOTERM	cAMP-mediated signaling	11	11	0	0	0	39	93	0.8131	0.926206	3	2	0
GOTERM	tissue development	11	11	0	0	0	26	41	0.806	0.926234	3	2	0
GOTERM	regulation of muscle contraction	12	11	1	0	0	23	71	0.8006	0.926254	3	2	0
GOTERM	axonogenesis	60	55	0	5	0	70	161	0.7538	0.926269	14	12	0
PANTHER_BIOLOGICAL_PROCESS	Anion_transport	90	71	6	7	6	40	74	0.6262	0.926387	18	17	0
GOTERM	polysaccharide binding	11	11	0	0	0	29	47	0.8013	0.926436	3	2	0
PANTHER_MOLECULAR_FUNCTION	Other_cytoskeletal_proteins	40	30	7	3	0	27	93	0.6512	0.926471	8	7	0
GOTERM	polysome	13	11	0	2	0	70	97	0.8122	0.926497	3	2	0
PANTHER_BIOLOGICAL_PROCESS	Hematopoiesis	75	62	11	2	0	25	52	0.2728	0.926527	16	18	0
PANTHER_BIOLOGICAL_PROCESS	Cell_proliferation_and_differentiation	1028	769	125	54	80	24	68	0.1938	0.926633	192	201	0
PANTHER_BIOLOGICAL_PROCESS	RNA_catabolism	65	42	15	2	6	13	50	0.6388	0.926676	11	10	0
GOTERM	cholesterol transporter activity	12	11	0	0	1	26	38	0.8117	0.926701	3	2	0
REACTOME	BASE_FREE_SUGAR_PHOSPHATE_REMOVAL_VIA_THE_SINGLE_NUCLEOTIDE_REPLACEMENT_PATHWAY	10	10	0	0	0	9	12	0.4755	0.926891	3	3	0
PANTHER_MOLECULAR_FUNCTION	DNA-directed_DNA_polymerase	23	20	0	3	0	34	52	0.7713	0.927131	5	4	0
GOTERM	ribosome	186	164	8	9	5	6	12	0.734	0.927199	41	38	0
PANTHER_MOLECULAR_FUNCTION	Single-stranded_DNA-binding_protein	23	22	0	1	0	40	132	0.6807	0.927544	6	5	0
PANTHER_MOLECULAR_FUNCTION	Helicase	14	9	3	2	0	51	48	0.7075	0.927646	2	2	0
GOTERM	hair follicle morphogenesis	18	16	0	2	0	15	53	0.7987	0.927925	4	3	0
PANTHER_BIOLOGICAL_PROCESS	Sensory_perception	23	22	0	1	0	24	58	0.2963	0.927944	6	7	0
PANTHER_BIOLOGICAL_PROCESS	Cell_communication	335	284	22	21	8	30	106	0.5646	0.927957	71	70	0
PANTHER_BIOLOGICAL_PROCESS	Determination_of_dorsal/ventral_axis	16	13	0	3	0	35	172	0.6594	0.927972	3	3	0
GOTERM	desmosome	20	16	1	0	3	42	82	0.8006	0.92806	4	3	0
GOTERM	cAMP-dependent protein kinase regulator activity	16	16	0	0	0	23	78	0.7949	0.928142	4	3	0
REACTOME	THROMBIN_SIGNALLING_THROUGH_PROTEINASE_ACTIVATED_RECEPTORS	27	25	0	0	2	27	64	0.4297	0.928347	6	7	0
GOTERM	defense response to Gram-positive bacterium	17	16	0	0	1	17	34	0.799	0.928381	4	3	0
PANTHER_BIOLOGICAL_PROCESS	Steroid_hormone-mediated_signaling	52	34	13	2	3	19	61	0.644	0.928407	9	8	0
REACTOME	STRIATED_MUSCLE_CONTRACTION	31	29	0	1	1	19	42	0.4408	0.92851	7	8	0
PANTHER_BIOLOGICAL_PROCESS	General_vesicle_transport	251	209	14	24	4	35	74	0.6003	0.928581	52	51	0
PANTHER_BIOLOGICAL_PROCESS	Other_neuronal_activity	136	119	5	8	4	38	139	0.5973	0.928588	30	29	0
PANTHER_BIOLOGICAL_PROCESS	Sulfur_metabolism	56	42	4	8	2	41	82	0.6275	0.928603	11	10	0
PANTHER_MOLECULAR_FUNCTION	Mitochondrial_carrier_protein	66	56	3	6	1	17	39	0.5475	0.92872	14	14	0
PANTHER_BIOLOGICAL_PROCESS	Sulfur_redox_metabolism	20	18	1	0	1	26	38	0.6919	0.92893	5	4	0
REACTOME	SIGNALING_BY_VEGF	11	10	0	1	0	79	92	0.472	0.929108	3	3	0
PANTHER_BIOLOGICAL_PROCESS	Spermatogenesis_and_motility	129	92	20	10	7	20	63	0.2639	0.929137	23	26	0
REACTOME	RECYCLING_OF_BILE_ACIDS_AND_SALTS	11	10	0	0	1	38	53	0.4768	0.929783	3	3	0
PANTHER_BIOLOGICAL_PROCESS	Gut_mesoderm_development	14	14	0	0	0	24	58	0.7227	0.930078	4	3	0
PANTHER_BIOLOGICAL_PROCESS	Protein_acetylation	29	27	1	1	0	27	52	0.7011	0.93008	7	6	0
PANTHER_MOLECULAR_FUNCTION	Double-stranded_DNA_binding_protein	23	20	0	2	1	37	62	0.774	0.930207	5	4	0
REACTOME	RNA_POLYMERASE_I_TRANSCRIPTION_INITIATION	24	21	2	1	0	34	48	0.4341	0.93035	5	6	0
PANTHER_MOLECULAR_FUNCTION	Membrane_traffic_regulatory_protein	107	91	9	6	1	55	88	0.1234	0.93045	23	28	0
PANTHER_MOLECULAR_FUNCTION	ATP-binding_cassette_(ABC)_transporter	46	34	6	3	3	67	90	0.6423	0.930597	9	8	0
Ingenuity	Natural.Killer.Cell.Signaling	26	23	1	0	2	13	33	0.7192	0.931422	6	5	0
GOTERM	protein secretion	16	16	0	0	0	29	48	0.8031	0.931496	4	3	0
Ingenuity	Actin.Cytoskeleton.Signaling	29	26	1	2	0	78	93	0.9192	0.931713	7	4	0
PANTHER_MOLECULAR_FUNCTION	CREB_transcription_factor	18	15	2	0	1	55	61	0.7641	0.931903	4	3	0
PANTHER_BIOLOGICAL_PROCESS	Action_potential_propagation	23	18	3	0	2	38	67	0.6847	0.931978	5	4	0
REACTOME	REMOVAL_OF_DNA_PATCH_CONTAINING_ABASIC_RESIDUE	15	15	0	0	0	9	15	0.3184	0.932265	4	5	0
PANTHER_MOLECULAR_FUNCTION	Cyclic_nucleotide-gated_ion_channel	10	9	0	1	0	52	102	0.6973	0.932368	2	2	0
GOTERM	regulation of pH	18	16	0	2	0	59	108	0.8051	0.932397	4	3	0
REACTOME	CLATHRIN_DERIVED_VESICLE_BUDDING	61	55	1	4	1	37	60	0.4013	0.932476	14	15	0
GOTERM	embryo implantation	26	25	0	1	0	10	47	0.7882	0.932476	6	5	0
GOTERM	peroxidase activity	17	16	0	0	1	17	70	0.8018	0.932525	4	3	0
GOTERM	single fertilization	31	25	3	2	1	14	25	0.7848	0.93278	6	5	0
PANTHER_MOLECULAR_FUNCTION	Hsp_70_family_chaperone	15	12	3	0	0	17	24	0.6052	0.932831	3	3	0
PANTHER_MOLECULAR_FUNCTION	Translation_elongation_factor	33	15	18	0	0	20	43	0.7672	0.932978	4	3	0
PANTHER_MOLECULAR_FUNCTION	Aspartic_protease	27	23	3	0	1	12	28	0.7198	0.932991	6	5	0
GOTERM	WW domain binding	17	16	0	1	0	37	45	0.8087	0.933069	4	3	0
REACTOME	GLOBAL_GENOMIC_NER	33	29	1	2	1	34	45	0.4344	0.933219	7	8	0
PANTHER_MOLECULAR_FUNCTION	Immunoglobulin_receptor_family_member	115	67	13	1	34	14	44	0.735	0.933222	17	15	0
GOTERM	osteoblast differentiation	26	25	0	1	0	21	89	0.7909	0.933233	6	5	0
GOTERM	negative regulation of translation	16	16	0	0	0	38	80	0.8079	0.933351	4	3	0
PANTHER_BIOLOGICAL_PROCESS	Metabolism_of_cyclic_nucleotides	45	42	1	1	1	99	189	0.6251	0.933501	11	10	0
GOTERM	small ribosomal subunit	17	16	0	1	0	4	13	0.8029	0.933538	4	3	0
GOTERM	chloride channel complex	55	47	1	6	1	53	110	0.7765	0.933551	12	10	0
GOTERM	heme biosynthetic process	17	16	0	1	0	14	19	0.8042	0.933589	4	3	0
GOTERM	cholesterol efflux	20	16	1	0	3	31	41	0.8086	0.93371	4	3	0
GOTERM	positive regulation of protein kinase activity	16	16	0	0	0	32	167	0.8098	0.933819	4	3	0
PANTHER_BIOLOGICAL_PROCESS	Regulation_of_lipid,_fatty_acid_and_steroid_metabolism	27	25	0	2	0	27	45	0.6179	0.93394	6	6	0
REACTOME	DARPP32_EVENTS	26	26	0	0	0	38	137	0.4901	0.933957	7	7	0
GOTERM	nucleotide-excision repair, DNA gap filling	17	16	0	1	0	28	42	0.8087	0.933988	4	3	0
PANTHER_BIOLOGICAL_PROCESS	Fertilization	41	31	9	1	0	45	56	0.6904	0.934018	8	7	0
REACTOME	NEP_NS2_INTERACTS_WITH_THE_CELLULAR_EXPORT_MACHINERY	29	29	0	0	0	56	56	0.4378	0.934042	7	8	0
GOTERM	neuron development	25	25	0	0	0	14	58	0.7893	0.93405	6	5	0
PANTHER_MOLECULAR_FUNCTION	Carbohydrate_transporter	34	32	2	0	0	28	55	0.5688	0.93408	8	8	0
PANTHER_MOLECULAR_FUNCTION	GABA_receptor	20	16	1	3	0	79	136	0.596	0.934137	4	4	0
PANTHER_MOLECULAR_FUNCTION	Reductase	184	145	26	5	8	21	41	0.6937	0.934159	36	34	0
GOTERM	manganese ion binding	26	25	0	1	0	44	61	0.7897	0.934239	6	5	0
REACTOME	ACTIVATION_OF_CHAPERONES_BY_IRE1_ALPHA	10	10	0	0	0	22	33	0.4862	0.934352	3	3	0
PANTHER_MOLECULAR_FUNCTION	Other_proteases	50	38	9	3	0	25	35	0.6395	0.934428	10	9	0
PANTHER_BIOLOGICAL_PROCESS	Anterior/posterior_patterning	67	51	7	8	1	5	102	0.6479	0.934439	13	12	0
PANTHER_MOLECULAR_FUNCTION	Protease_inhibitor	21	10	6	2	3	7	37	0.7553	0.934648	3	2	0
REACTOME	NEUROTRANSMITTER_RELEASE_CYCLE	28	25	0	2	1	42	119	0.4239	0.934853	6	7	0
GOTERM	palate development	32	30	1	1	0	52	74	0.7924	0.935186	8	6	0
REACTOME	SYNTHESIS_OF_BILE_ACIDS_AND_BILE_SALTS_VIA_24_HYDROXYCHOLESTEROL	10	10	0	0	0	28	34	0.4758	0.935197	3	3	0
PANTHER_BIOLOGICAL_PROCESS	Other_sensory_perception	15	14	1	0	0	83	210	0.714	0.935338	4	3	0
PANTHER_MOLECULAR_FUNCTION	Cation_transporter	118	102	6	6	4	38	69	0.5763	0.935497	26	25	0
PANTHER_MOLECULAR_FUNCTION	Ribosomal_protein	465	168	282	13	2	6	14	0.6706	0.93629	42	40	0
PANTHER_MOLECULAR_FUNCTION	Epimerase/racemase	47	38	7	2	0	24	80	0.6368	0.936498	10	9	0
PANTHER_MOLECULAR_FUNCTION	Oxidase	68	58	2	7	1	16	36	0.721	0.936511	15	13	0
PANTHER_MOLECULAR_FUNCTION	Ubiquitin-protein_ligase	253	181	54	11	7	33	80	0.5397	0.936862	45	45	0
KEGG	KEGG_BETA_ALANINE_METABOLISM	22	20	0	1	1	44	87	0.778	0.936888	5	4	0
REACTOME	HOST_INTERACTIONS_OF_HIV_FACTORS	120	113	4	3	0	27	52	0.385	0.936916	28	30	0
PANTHER_MOLECULAR_FUNCTION	Kinase_modulator	70	49	14	7	0	65	86	0.7137	0.936926	12	11	0
PANTHER_MOLECULAR_FUNCTION	Glucosidase	12	10	2	0	0	27	51	0.7616	0.937163	3	2	0
PANTHER_MOLECULAR_FUNCTION	Interferon	19	11	1	0	7	1	1	0.7912	0.937169	3	2	0
REACTOME	DNA_STRAND_ELONGATION	31	30	0	1	0	24	45	0.4867	0.937275	8	8	0
PANTHER_MOLECULAR_FUNCTION	Metalloprotease	158	132	8	8	10	38	82	0.688	0.937493	33	31	0
PANTHER_BIOLOGICAL_PROCESS	Inhibition_of_apoptosis	128	99	11	4	14	26	63	0.2598	0.937657	25	28	0
PANTHER_BIOLOGICAL_PROCESS	Translational_regulation	88	56	30	1	1	23	55	0.6689	0.937824	14	13	0
KEGG	KEGG_PROTEASOME	48	42	6	0	0	16	27	0.7604	0.937949	11	9	0
GOTERM	reciprocal meiotic recombination	22	21	1	0	0	38	88	0.8079	0.938135	5	4	0
PANTHER_MOLECULAR_FUNCTION	Protein_phosphatase	145	127	13	5	0	51	126	0.5935	0.938139	32	31	0
GOTERM	somitogenesis	30	30	0	0	0	18	51	0.7938	0.938313	8	6	0
GOTERM	laminin-1 complex	7	7	0	0	0	147	212	0.8599	0.938345	2	1	0
GOTERM	brown fat cell differentiation	21	21	0	0	0	16	52	0.8117	0.938421	5	4	0
PANTHER_MOLECULAR_FUNCTION	ATP_synthase	20	16	3	1	0	15	30	0.1883	0.938641	4	6	0
REACTOME	REMOVAL_OF_THE_FLAP_INTERMEDIATE_FROM_THE_C_STRAND	10	10	0	0	0	28	34	0.4717	0.938716	3	3	0
GOTERM	centriole	33	30	0	3	0	42	62	0.8033	0.938762	8	6	0
GOTERM	terminal button	23	21	0	2	0	41	160	0.8094	0.93909	5	4	0
GOTERM	specific transcriptional repressor activity	34	30	0	4	0	39	98	0.8034	0.939144	8	6	0
GOTERM	response to virus	116	99	4	3	10	15	31	0.7731	0.939269	25	22	0
GOTERM	phosphatidylinositol-4,5-bisphosphate binding	13	12	0	1	0	30	53	0.844	0.939319	3	2	0
GOTERM	rRNA binding	24	21	0	3	0	5	18	0.8132	0.939405	5	4	0
GOTERM	protein serine/threonine phosphatase complex	12	12	0	0	0	43	81	0.8431	0.939617	3	2	0
PANTHER_BIOLOGICAL_PROCESS	Lipid_metabolism	151	126	13	7	5	38	86	0.5809	0.939688	32	31	0
GOTERM	prefoldin complex	10	7	0	3	0	12	39	0.8657	0.939763	2	1	0
GOTERM	anatomical structure formation involved in morphogenesis	13	12	0	0	1	4	60	0.8412	0.940124	3	2	0
REACTOME	S_PHASE	103	96	2	5	0	21	37	0.4475	0.940133	24	25	0
PANTHER_MOLECULAR_FUNCTION	Lipase	21	15	2	0	4	26	36	0.7609	0.940201	4	3	0
PANTHER_MOLECULAR_FUNCTION	Actin_binding_motor_protein	52	44	4	0	4	103	144	0.6888	0.940293	11	10	0
PANTHER_MOLECULAR_FUNCTION	Centromere_DNA-binding_protein	12	10	1	1	0	9	32	0.752	0.94038	3	2	0
GOTERM	two-component sensor activity	13	12	0	1	0	38	151	0.8398	0.940398	3	2	0
GOTERM	MHC class I protein binding	11	7	3	0	1	18	17	0.8684	0.940411	2	1	0
PANTHER_MOLECULAR_FUNCTION	Replication_origin_binding_protein	12	12	0	0	0	64	121	0.6099	0.940512	3	3	0
PANTHER_MOLECULAR_FUNCTION	DNA-directed_RNA_polymerase	42	34	7	1	0	18	34	0.7803	0.940529	9	7	0
GOTERM	Golgi membrane	350	325	4	13	8	42	82	0.7663	0.940616	81	76	0
PANTHER_MOLECULAR_FUNCTION	Other_transfer/carrier_protein	130	91	19	2	18	21	58	0.6054	0.940662	23	22	0
GOTERM	forebrain development	51	48	1	2	0	25	61	0.797	0.940822	12	10	0
GOTERM	inner ear morphogenesis	41	39	0	0	2	12	43	0.7933	0.940889	10	8	0
PANTHER_MOLECULAR_FUNCTION	Other_lyase	32	28	2	2	0	27	29	0.573	0.940897	7	7	0
GOTERM	neurotransmitter:sodium symporter activity	14	12	0	1	1	42	46	0.8416	0.940907	3	2	0
GOTERM	negative regulation of insulin secretion	12	12	0	0	0	31	81	0.8389	0.940911	3	2	0
PANTHER_MOLECULAR_FUNCTION	Dehydratase	38	28	7	2	1	14	47	0.5751	0.940928	7	7	0
GOTERM	cell leading edge	13	12	0	1	0	64	82	0.8429	0.940984	3	2	0
GOTERM	cholesterol transport	12	12	0	0	0	40	52	0.8438	0.941179	3	2	0
GOTERM	phosphate binding	15	12	2	1	0	23	53	0.8377	0.941388	3	2	0
GOTERM	pyridine nucleotide biosynthetic process	12	12	0	0	0	32	57	0.8371	0.941424	3	2	0
GOTERM	positive regulation of vasoconstriction	14	12	0	2	0	24	45	0.8372	0.941453	3	2	0
PANTHER_MOLECULAR_FUNCTION	Methyltransferase	99	77	14	7	1	26	52	0.6741	0.941482	19	18	0
REACTOME	SIGNAL_AMPLIFICATION	31	30	0	0	1	47	66	0.4858	0.94149	8	8	0
GOTERM	viral genome replication	13	12	0	1	0	17	62	0.8428	0.941615	3	2	0
GOTERM	endosome organization	12	12	0	0	0	27	42	0.8423	0.941681	3	2	0
REACTOME	SEMA4D_IN_SEMAPHORIN_SIGNALING	29	29	0	0	0	41	67	0.4552	0.941784	7	8	0
GOTERM	T cell homeostasis	14	12	0	1	1	24	44	0.8354	0.9419	3	2	0
REACTOME	GAP_JUNCTION_ASSEMBLY	19	14	0	3	2	5	11	0.4852	0.94194	4	4	0
GOTERM	middle ear morphogenesis	12	12	0	0	0	7	35	0.8417	0.941942	3	2	0
GOTERM	proteasome core complex	14	12	2	0	0	15	22	0.8378	0.94197	3	2	0
PANTHER_BIOLOGICAL_PROCESS	Protein_folding	186	130	47	7	2	17	29	0.5789	0.942013	33	32	0
PANTHER_BIOLOGICAL_PROCESS	Acyl-CoA_metabolism	22	18	1	3	0	33	42	0.4861	0.942015	5	5	0
REACTOME	HOMOLOGOUS_RECOMBINATION_REPAIR	15	14	1	0	0	73	67	0.4783	0.942029	4	4	0
PANTHER_BIOLOGICAL_PROCESS	Endoderm_development	12	11	0	1	0	42	65	0.2894	0.942111	3	4	0
GOTERM	gap junction	14	12	0	2	0	11	19	0.8388	0.942128	3	2	0
REACTOME	SEMA3A_PAK_DEPENDENT_AXON_REPULSION	15	14	0	1	0	76	128	0.4809	0.942249	4	4	0
GOTERM	regulation of transforming growth factor beta receptor signaling pathway	13	12	0	1	0	47	72	0.8443	0.942252	3	2	0
GOTERM	ruffle membrane	27	26	1	0	0	51	95	0.8135	0.942266	7	5	0
PANTHER_MOLECULAR_FUNCTION	Voltage-gated_potassium_channel	91	85	2	2	2	33	108	0.4682	0.942314	21	22	0
PANTHER_MOLECULAR_FUNCTION	Kinase	30	29	0	1	0	43	103	0.6145	0.94251	7	7	0
GOTERM	acetyltransferase activity	13	12	0	1	0	77	80	0.8443	0.942583	3	2	0
REACTOME	NUCLEAR_EVENTS_KINASE_AND_TRANSCRIPTION_FACTOR_ACTIVATION	24	21	0	3	0	40	77	0.426	0.942597	5	6	0
GOTERM	positive regulation of cell cycle	13	12	0	1	0	11	26	0.8468	0.94262	3	2	0
GOTERM	endocytic vesicle	27	26	0	1	0	59	88	0.8114	0.942634	7	5	0
PANTHER_MOLECULAR_FUNCTION	Other_isomerase	91	58	29	4	0	24	34	0.6051	0.942757	15	14	0
GOTERM	response to hypoxia	130	125	0	4	1	31	71	0.7836	0.94276	31	28	0
GOTERM	positive regulation of natural killer cell mediated cytotoxicity	15	12	1	1	1	23	56	0.8405	0.942818	3	2	0
[truncated: 1,217 more rows]

## Sheet: Joint Test
DB	GS	ORIG_GS_SIZE	EFF_GS_SIZE	#_GENES_ABS_LIST	#_GENES_WO_SCORE	#_GENES_REM_PROXIM	MED_GENE_SIZE_KB	MEAN_GENE_SIZE_KB	NOMINAL_GSEA_PVAL_75PERC_CUTOFF	FDR_75PERC_CUTOFF	EXP_#_GENES_ABOVE_75PERC_CUTOFF	OBS_#_GENES_ABOVE_75PERC_CUTOFF	#_GENES_FLAGGED	FLAGGED_GENE_NAMES
Ingenuity	NRF2-mediated.Oxidative.Stress.Response	51	48	0	2	1	32	56	4.7e-05	0.0018	12	25	0
GOTERM	ER overload response	9	8	0	1	0	24	55	1.7e-05	0.004	2	8	0
GOTERM	muscle myosin complex	15	11	0	0	4	15	27	0.0014	0.337	3	8	0
GOTERM	structural constituent of muscle	42	38	0	1	3	27	75	0.0014	0.364667	10	19	0
Ingenuity	Xenobiotic.Metabolism.Signaling	39	37	0	0	2	44	76	0.0607	0.401467	9	14	0
GOTERM	cyclin-dependent protein kinase inhibitor activity	11	10	0	0	1	6	20	0.0036	0.41376	3	7	0
Ingenuity	Cell.Cycle.G1.S.Checkpoint.Regulation	18	16	0	2	0	29	129	0.027	0.415733	4	8	0
Ingenuity	Insulin.Receptor.Signaling	35	34	0	1	0	71	94	0.0616	0.447613	9	13	0
Ingenuity	Calcium.Signaling	10	10	0	0	0	167	171	0.0774	0.465243	3	5	0
Ingenuity	Death.Receptor.Signaling	30	29	1	0	0	25	48	0.0817	0.46851	7	11	0
GOTERM	receptor signaling complex scaffold activity	13	13	0	0	0	29	70	0.0059	0.493478	3	8	0
GOTERM	androgen receptor binding	26	24	0	2	0	45	73	0.0018	0.504475	6	13	0
Ingenuity	Apoptosis.Signaling	31	30	0	1	0	30	52	0.0524	0.519967	8	12	0
GOTERM	mRNA 3'-UTR binding	11	11	0	0	0	41	74	0.0071	0.52689	3	7	0
GOTERM	neuropeptide receptor activity	11	11	0	0	0	42	189	0.0055	0.531412	3	7	0
KEGG	KEGG_PRION_DISEASES	35	29	1	2	3	26	77	0.0066	0.5559	7	14	0
PANTHER_MOLECULAR_FUNCTION	Transaminase	25	22	2	0	1	29	38	0.0289	0.559314	6	10	0
GOTERM	behavioral fear response	14	14	0	0	0	82	192	0.0129	0.566359	4	8	0
GOTERM	chromatin modification	199	170	2	21	6	42	84	0.0042	0.567914	43	58	0
GOTERM	protein complex assembly	102	96	2	3	1	40	83	0.0017	0.56795	24	37	0
PANTHER_MOLECULAR_FUNCTION	Lyase	16	16	0	0	0	20	28	0.0259	0.57072	4	8	0
PANTHER_MOLECULAR_FUNCTION	Phosphatase_inhibitor	29	19	8	2	0	18	36	0.0282	0.571583	5	9	0
Ingenuity	Huntingtons.Disease.Signaling	61	57	0	4	0	62	78	0.0157	0.5717	14	22	0
GOTERM	activation of phospholipase C activity by G-protein coupled receptor protein signaling pathway coupled to IP3 second messenger	29	27	0	1	1	13	48	0.0085	0.572013	7	13	0
GOTERM	positive regulation of cell growth	33	28	2	3	0	14	44	0.0026	0.577743	7	14	0
GOTERM	translational initiation	39	32	3	4	0	18	27	0.0061	0.578785	8	15	0
Panther	FAS_signaling_pathway	22	21	0	0	1	47	70	0.0215	0.5803	5	10	0
KEGG	KEGG_OXIDATIVE_PHOSPHORYLATION	135	107	20	5	3	11	24	0.0425	0.583718	27	35	0
Panther	Salvage_pyrimidine_ribonucleotides	6	4	0	2	0	52	63	0.0518	0.584867	1	3	0
KEGG	KEGG_GNRH_SIGNALING_PATHWAY	101	90	1	6	4	36	107	0.0478	0.58735	23	30	0
Ingenuity	Endoplasmic.Reticulum.Stress.Pathway	15	15	0	0	0	40	77	0.0564	0.597675	4	7	0
KEGG	KEGG_ALZHEIMERS_DISEASE	169	149	13	5	2	16	65	0.026	0.603829	37	48	0
GOTERM	bone mineralization	15	14	0	0	1	19	29	0.0112	0.60784	4	8	0
KEGG	KEGG_ALDOSTERONE_REGULATED_SODIUM_REABSORPTION	42	39	0	2	1	46	87	0.0465	0.60831	10	15	0
GOTERM	gamete generation	17	12	0	5	0	63	70	0.0162	0.608624	3	7	0
KEGG	KEGG_PANCREATIC_CANCER	70	64	0	6	0	58	79	0.0321	0.608838	16	23	0
Ingenuity	Protein.Ubiquitination.Pathway	24	21	2	1	0	11	22	0.057	0.61148	5	9	0
GOTERM	microfilament motor activity	14	12	0	0	2	97	111	0.0142	0.61746	3	7	0
GOTERM	chromosome segregation	44	43	0	1	0	29	46	0.0051	0.625942	11	19	0
GOTERM	negative regulation of apoptosis	129	122	1	4	2	23	56	0.0067	0.630828	31	43	0
GOTERM	learning or memory	30	25	0	5	0	33	105	0.0114	0.636521	6	12	0
PANTHER_MOLECULAR_FUNCTION	Damaged_DNA-binding_protein	27	24	3	0	0	31	53	0.0199	0.64765	6	11	0
Ingenuity	14-3-3-mediated.Signaling	24	22	1	1	0	53	62	0.1599	0.654869	6	8	0
KEGG	KEGG_SPLICEOSOME	128	113	8	7	0	16	24	0.0369	0.657089	28	37	0
GOTERM	regulation of sensory perception of pain	10	10	0	0	0	16	102	0.0213	0.664883	3	6	0
KEGG	KEGG_LYSOSOME	121	110	2	7	2	25	40	0.027	0.668367	28	37	0
GOTERM	rRNA transcription	12	10	0	2	0	11	19	0.0212	0.66993	3	6	0
GOTERM	biological_process	630	507	33	53	37	21	61	0.0075	0.675559	127	150	0
GOTERM	excretion	38	32	0	3	3	29	52	0.0051	0.677227	8	15	0
Ingenuity	RAR.Activation	48	45	1	1	1	47	63	0.1329	0.686017	11	15	0
PANTHER_BIOLOGICAL_PROCESS	Stress_response	200	163	25	6	6	24	54	0.0112	0.688433	41	54	0
KEGG	KEGG_APOPTOSIS	88	76	3	6	3	39	56	0.0236	0.68914	19	27	0
GOTERM	ESC/E(Z) complex	9	8	0	1	0	54	81	0.0252	0.692808	2	5	0
Ingenuity	FGF.Signaling	18	18	0	0	0	84	114	0.1406	0.698546	5	7	0
KEGG	KEGG_MELANOMA	71	64	0	5	2	61	93	0.2263	0.700076	16	19	0
KEGG	KEGG_ADHERENS_JUNCTION	75	68	3	4	0	89	160	0.2325	0.700258	17	20	0
GOTERM	regulation of G-protein coupled receptor protein signaling pathway	31	29	0	1	1	64	114	0.0385	0.701198	7	12	0
KEGG	KEGG_GLYCOSPHINGOLIPID_BIOSYNTHESIS_GANGLIO_SERIES	15	15	0	0	0	50	95	0.3114	0.703042	4	5	0
GOTERM	epithelial cell differentiation	34	32	0	0	2	11	27	0.0375	0.703746	8	13	0
KEGG	KEGG_TIGHT_JUNCTION	134	119	3	5	7	47	134	0.0128	0.704167	30	41	0
KEGG	KEGG_RENIN_ANGIOTENSIN_SYSTEM	17	15	0	2	0	28	39	0.3034	0.704322	4	5	0
KEGG	KEGG_PROSTATE_CANCER	89	82	0	6	1	60	84	0.2158	0.707984	21	24	0
KEGG	KEGG_ENDOCYTOSIS	183	165	10	7	1	44	88	0.2062	0.709174	41	46	0
Ingenuity	p38.MAPK.Signaling	27	24	0	2	1	34	52	0.2329	0.709865	6	8	0
GOTERM	lamellipodium	69	64	0	5	0	80	147	0.031	0.710955	16	23	0
PANTHER_MOLECULAR_FUNCTION	DNA_glycosylase	12	12	0	0	0	12	16	0.0525	0.711938	3	6	0
KEGG	KEGG_GALACTOSE_METABOLISM	26	25	0	1	0	41	48	0.2713	0.712766	6	8	0
KEGG	KEGG_GLYCEROPHOSPHOLIPID_METABOLISM	77	67	2	5	3	41	72	0.2177	0.713629	17	20	0
KEGG	KEGG_EPITHELIAL_CELL_SIGNALING_IN_HELICOBACTER_PYLORI_INFECTION	68	62	1	4	1	42	61	0.2571	0.713942	16	18	0
KEGG	KEGG_GLIOMA	65	62	0	3	0	73	94	0.2753	0.713962	16	18	0
GOTERM	camera-type eye development	30	29	0	1	0	10	40	0.0376	0.714	7	12	0
GOTERM	phospholipid metabolic process	31	26	1	1	3	17	36	0.0164	0.717284	7	12	0
Ingenuity	Neurotrophin.TRK.Signaling	16	14	1	1	0	55	101	0.2673	0.717819	4	5	0
KEGG	KEGG_CHEMOKINE_SIGNALING_PATHWAY	190	156	2	7	25	41	89	0.2474	0.71808	39	43	0
GOTERM	circadian rhythm	29	29	0	0	0	33	86	0.0385	0.719336	7	12	0
KEGG	KEGG_NEUROACTIVE_LIGAND_RECEPTOR_INTERACTION	272	230	2	21	19	22	89	0.2577	0.71968	58	62	0
KEGG	KEGG_LEUKOCYTE_TRANSENDOTHELIAL_MIGRATION	118	103	3	8	4	42	95	0.2471	0.719709	26	29	0
GOTERM	Rho GTPase binding	10	9	0	1	0	48	85	0.0494	0.719947	2	5	0
GOTERM	early endosome	89	77	3	8	1	41	71	0.0319	0.720941	19	27	0
GOTERM	positive regulation vascular endothelial growth factor production	10	9	0	1	0	53	47	0.0484	0.72232	2	5	0
GOTERM	transcription from RNA polymerase III promoter	13	12	0	1	0	19	19	0.0566	0.726365	3	6	0
KEGG	KEGG_ANTIGEN_PROCESSING_AND_PRESENTATION	89	43	31	0	15	10	19	0.2599	0.726576	11	13	0
KEGG	KEGG_RIBOFLAVIN_METABOLISM	16	14	0	2	0	27	48	0.2614	0.727323	4	5	0
GOTERM	caspase inhibitor activity	10	9	0	1	0	7	37	0.0477	0.728075	2	5	0
PANTHER_BIOLOGICAL_PROCESS	Regulated_exocytosis	48	44	2	1	1	58	131	0.0634	0.728643	11	16	0
KEGG	KEGG_STEROID_BIOSYNTHESIS	17	14	0	3	0	22	24	0.2564	0.729787	4	5	0
GOTERM	transcription from RNA polymerase II promoter	178	163	4	8	3	30	60	0.0281	0.730371	41	52	0
PANTHER_MOLECULAR_FUNCTION	RNA_methyltransferase	19	16	0	3	0	19	33	0.0087	0.7305	4	9	0
Ingenuity	Wnt.beta-catenin.Signaling	25	24	0	1	0	32	63	0.2295	0.731174	6	8	0
Ingenuity	Antigen.Presentation.Pathway	11	7	4	0	0	9	12	0.238	0.73216	2	3	0
GOTERM	mitochondrion organization	25	23	0	2	0	28	50	0.0392	0.733031	6	10	0
GOTERM	retinol metabolic process	10	9	0	0	1	21	23	0.0477	0.733421	2	5	0
GOTERM	myoblast differentiation	13	12	0	1	0	28	54	0.0567	0.733467	3	6	0
KEGG	KEGG_PHENYLALANINE_METABOLISM	18	14	0	3	1	20	30	0.254	0.733707	4	5	0
GOTERM	protein disulfide oxidoreductase activity	15	12	1	2	0	12	49	0.0536	0.734462	3	6	0
KEGG	KEGG_AMYOTROPHIC_LATERAL_SCLEROSIS_ALS	53	48	1	2	2	32	77	0.2991	0.735195	12	14	0
GOTERM	mitochondrial small ribosomal subunit	18	17	1	0	0	12	22	0.0406	0.735956	4	8	0
GOTERM	actin filament polymerization	11	9	0	2	0	80	103	0.046	0.73678	2	5	0
GOTERM	hydrolase activity, acting on glycosyl bonds	48	41	3	1	3	17	49	0.033	0.737072	10	16	0
KEGG	KEGG_ALPHA_LINOLENIC_ACID_METABOLISM	19	14	1	1	3	20	36	0.2576	0.737352	4	5	0
KEGG	KEGG_ENDOMETRIAL_CANCER	52	49	0	3	0	81	143	0.0851	0.737494	12	17	0
GOTERM	regulation of fatty acid oxidation	17	15	0	2	0	39	71	0.057	0.73908	4	7	0
GOTERM	transcription cofactor activity	39	35	0	4	0	29	102	0.0385	0.739463	9	14	0
KEGG	KEGG_COLORECTAL_CANCER	62	59	0	3	0	55	99	0.0228	0.74015	15	22	0
GOTERM	ADP binding	19	17	0	2	0	80	103	0.0406	0.741198	4	8	0
GOTERM	myofibril	15	12	0	0	3	27	71	0.0582	0.741612	3	6	0
GOTERM	G1 phase of mitotic cell cycle	10	7	1	2	0	16	51	0.069	0.742022	2	4	0
GOTERM	arylsulfatase activity	12	7	0	5	0	129	119	0.0709	0.742625	2	4	0
KEGG	KEGG_BASAL_CELL_CARCINOMA	55	52	0	0	3	25	52	0.2095	0.742977	13	16	0
Ingenuity	PI3K.AKT.Signaling	29	29	0	0	0	36	57	0.28	0.743313	7	9	0
GOTERM	actin filament-based movement	15	14	0	1	0	97	101	0.0368	0.743652	4	7	0
GOTERM	cell differentiation	485	429	5	31	20	32	78	0.0232	0.74393	107	125	0
KEGG	KEGG_NITROGEN_METABOLISM	23	19	0	2	2	23	39	0.3268	0.743947	5	6	0
GOTERM	ATP catabolic process	14	12	0	1	1	27	45	0.0545	0.744394	3	6	0
KEGG	KEGG_ADIPOCYTOKINE_SIGNALING_PATHWAY	67	60	1	6	0	41	67	0.3236	0.744729	15	17	0
GOTERM	oxidoreductase activity, acting on paired donors, with incorporation or reduction of molecular oxygen	16	15	0	1	0	27	43	0.054	0.745961	4	7	0
GOTERM	membrane protein ectodomain proteolysis	14	14	0	0	0	60	69	0.0391	0.747238	4	7	0
Ingenuity	Acute.Phase.Response.Signaling	75	68	3	3	1	19	42	0.1587	0.747879	17	21	0
GOTERM	RNA polymerase III transcription factor activity	10	9	0	1	0	29	36	0.0521	0.747936	2	5	0
GOTERM	hydrolase activity	960	817	22	58	63	33	77	0.0809	0.750878	204	219	0
PANTHER_BIOLOGICAL_PROCESS	Pyrimidine_metabolism	42	34	1	5	2	25	60	0.0584	0.7509	9	13	0
KEGG	KEGG_GLYOXYLATE_AND_DICARBOXYLATE_METABOLISM	16	16	0	0	0	23	50	0.3673	0.751241	4	5	0
GOTERM	gastrulation	16	14	1	1	0	40	75	0.0387	0.751839	4	7	0
KEGG	KEGG_PENTOSE_PHOSPHATE_PATHWAY	27	23	0	4	0	31	36	0.3506	0.751875	6	7	0
GOTERM	iron ion binding	65	57	0	7	1	32	57	0.0997	0.753111	14	19	0
GOTERM	regulation of translation	64	58	1	2	3	33	56	0.1109	0.754947	15	19	0
Ingenuity	p53.Signaling	64	61	0	3	0	34	79	0.2435	0.755741	15	18	0
PANTHER_BIOLOGICAL_PROCESS	Tricarboxylic_acid_pathway	36	25	10	1	0	36	65	0.0701	0.756254	6	10	0
KEGG	KEGG_LONG_TERM_DEPRESSION	70	63	1	3	3	71	178	0.2068	0.756459	16	19	0
GOTERM	acyl-CoA binding	15	15	0	0	0	24	49	0.0592	0.756587	4	7	0
KEGG	KEGG_MELANOGENESIS	102	94	1	2	5	32	84	0.3026	0.756709	24	26	0
GOTERM	cytoplasmic mRNA processing body	24	21	0	1	2	41	55	0.1277	0.756727	5	8	0
GOTERM	negative regulation of gene-specific transcription from RNA polymerase II promoter	43	40	0	3	0	47	99	0.0988	0.756988	10	14	0
GOTERM	proteasomal ubiquitin-dependent protein catabolic process	19	18	0	1	0	23	77	0.1327	0.757029	5	7	0
KEGG	KEGG_PEROXISOME	78	75	0	3	0	22	37	0.3176	0.757785	19	21	0
GOTERM	adult walking behavior	21	21	0	0	0	102	175	0.1266	0.75782	5	8	0
KEGG	KEGG_ONE_CARBON_POOL_BY_FOLATE	17	16	0	1	0	37	58	0.3726	0.758381	4	5	0
GOTERM	cellular amino acid metabolic process	40	37	0	3	0	27	36	0.1115	0.758412	9	13	0
GOTERM	establishment or maintenance of cell polarity	18	18	0	0	0	132	159	0.0567	0.759155	5	8	0
Ingenuity	Cell.Cycle.G2.M.DNA.Damage.Checkpoint.Regulation	18	17	0	1	0	27	45	0.2272	0.759156	4	6	0
GOTERM	complement activation, classical pathway	29	21	3	0	5	36	39	0.0531	0.759276	5	9	0
GOTERM	protein complex binding	66	60	1	5	0	35	99	0.0945	0.759546	15	20	0
GOTERM	protein amino acid phosphorylation	488	443	4	26	15	56	103	0.0187	0.7601	111	129	0
GOTERM	complement activation, alternative pathway	15	9	3	2	1	63	55	0.156	0.760248	2	4	0
GOTERM	androgen receptor signaling pathway	37	33	0	4	0	47	75	0.0468	0.760635	8	13	0
GOTERM	voltage-gated chloride channel activity	16	11	1	3	1	37	58	0.1149	0.760779	3	5	0
KEGG	KEGG_CYTOSOLIC_DNA_SENSING_PATHWAY	56	45	1	1	9	14	27	0.0707	0.760992	11	16	0
GOTERM	negative regulation of gene-specific transcription	19	18	1	0	0	13	64	0.1299	0.761342	5	7	0
KEGG	KEGG_PROPANOATE_METABOLISM	33	30	1	0	2	41	80	0.3259	0.76155	8	9	0
GOTERM	induction of apoptosis	172	165	4	3	0	23	66	0.0953	0.762154	41	49	0
GOTERM	transcription factor binding	148	133	1	11	3	35	74	0.0226	0.762261	33	44	0
GOTERM	ion transport	511	440	6	28	37	39	100	0.0362	0.762271	110	126	0
GOTERM	cell-cell junction	56	54	1	0	1	47	113	0.0155	0.762377	14	21	0
GOTERM	chromosome, centromeric region	47	44	0	3	0	26	39	0.111	0.762644	11	15	0
GOTERM	carbohydrate biosynthetic process	17	16	0	1	0	82	157	0.1816	0.762821	4	6	0
GOTERM	protein processing	18	18	0	0	0	43	50	0.0587	0.762846	5	8	0
GOTERM	receptor complex	15	15	0	0	0	41	83	0.0588	0.762874	4	7	0
GOTERM	Notch signaling pathway	42	40	1	1	0	34	105	0.1017	0.763117	10	14	0
GOTERM	glutathione peroxidase activity	10	9	0	0	1	7	7	0.1639	0.763585	2	4	0
GOTERM	cell communication	94	85	2	5	2	46	116	0.1473	0.763624	21	26	0
GOTERM	nucleotide-excision repair	26	25	0	0	1	32	43	0.0314	0.763729	6	11	0
GOTERM	kinetochore	47	46	0	1	0	42	65	0.1533	0.764025	12	15	0
GOTERM	transcription	73	67	2	2	2	28	43	0.1464	0.764189	17	21	0
GOTERM	voltage-gated calcium channel complex	22	18	0	2	2	113	191	0.1399	0.764283	5	7	0
KEGG	KEGG_PROTEASOME	48	42	6	0	0	16	27	0.1433	0.764285	11	14	0
GOTERM	transporter activity	291	252	6	15	18	30	71	0.0976	0.764526	63	72	0
GOTERM	protein phosphatase binding	24	24	0	0	0	62	96	0.1247	0.76456	6	9	0
GOTERM	insulin-like growth factor receptor signaling pathway	9	8	0	1	0	73	135	0.118	0.764587	2	4	0
GOTERM	threonine-type endopeptidase activity	20	18	2	0	0	17	39	0.1354	0.764605	5	7	0
GOTERM	chemotaxis	125	89	2	7	27	10	56	0.1469	0.76467	22	27	0
GOTERM	mitochondrial envelope	15	14	0	1	0	19	33	0.1072	0.764895	4	6	0
GOTERM	regulation of translational initiation	24	24	0	0	0	22	55	0.1178	0.764913	6	9	0
GOTERM	adult heart development	10	9	0	0	1	26	73	0.1666	0.764979	2	4	0
GOTERM	inositol or phosphatidylinositol phosphatase activity	16	15	0	1	0	56	78	0.1474	0.76516	4	6	0
GOTERM	ATP synthesis coupled proton transport	30	26	2	2	0	23	33	0.091	0.765318	7	10	0
GOTERM	protein phosphatase type 2A complex	20	19	1	0	0	76	105	0.1703	0.76538	5	7	0
GOTERM	glycogen metabolic process	23	20	1	2	0	26	77	0.0977	0.765401	5	8	0
GOTERM	phospholipid-translocating ATPase activity	15	13	0	2	0	172	198	0.2	0.765649	3	5	0
GOTERM	microtubule-based process	11	11	0	0	0	25	49	0.0351	0.765912	3	6	0
GOTERM	NAD or NADH binding	37	34	0	2	1	29	50	0.1212	0.766022	9	12	0
GOTERM	calcium-mediated signaling	32	29	2	1	0	20	83	0.1588	0.76606	7	10	0
GOTERM	ubiquitin-dependent protein catabolic process	146	125	7	12	2	56	79	0.1334	0.766186	31	37	0
GOTERM	lipoprotein metabolic process	19	13	1	0	5	25	33	0.2013	0.766336	3	5	0
KEGG	KEGG_CYSTEINE_AND_METHIONINE_METABOLISM	34	31	0	1	2	23	37	0.3653	0.766375	8	9	0
GOTERM	DNA methylation	14	13	0	1	0	59	62	0.2073	0.766473	3	5	0
GOTERM	inner ear development	15	13	0	2	0	14	68	0.2042	0.7666	3	5	0
GOTERM	copper ion binding	52	39	2	6	5	17	31	0.156	0.766737	10	13	0
GOTERM	calcium channel activity	41	40	0	0	1	74	123	0.1042	0.766786	10	14	0
GOTERM	L-ascorbic acid binding	21	19	0	2	0	27	48	0.172	0.76719	5	7	0
GOTERM	protein serine/threonine kinase activity	337	300	5	24	8	56	101	0.0855	0.767193	75	85	0
GOTERM	ATPase activity, coupled to transmembrane movement of ions, phosphorylative mechanism	21	18	0	3	0	140	159	0.1342	0.76728	5	7	0
GOTERM	cellular response to heat	15	15	0	0	0	106	105	0.1533	0.767461	4	6	0
GOTERM	RNA polymerase II transcription mediator activity	28	26	0	2	0	24	70	0.0884	0.767486	7	10	0
GOTERM	embryonic placenta development	19	18	0	1	0	23	32	0.1356	0.76797	5	7	0
GOTERM	response to hydrogen peroxide	40	39	1	0	0	20	77	0.1488	0.768019	10	13	0
GOTERM	post-Golgi vesicle-mediated transport	40	38	1	1	0	37	57	0.1258	0.768104	10	13	0
KEGG	KEGG_VEGF_SIGNALING_PATHWAY	76	64	1	7	4	39	73	0.154	0.768253	16	20	0
GOTERM	cell aging	27	26	0	1	0	27	65	0.1788	0.768318	7	9	0
GOTERM	potassium channel activity	32	31	0	0	1	38	113	0.1258	0.768662	8	11	0
GOTERM	mitochondrial intermembrane space	28	26	1	1	0	12	30	0.0897	0.768827	7	10	0
GOTERM	T cell differentiation	21	19	0	1	1	48	58	0.178	0.768976	5	7	0
GOTERM	molecular_function	654	530	34	61	29	20	57	0.0604	0.76915	133	147	0
GOTERM	damaged DNA binding	44	43	1	0	0	30	45	0.167	0.769225	11	14	0
GOTERM	negative regulation of translation	16	16	0	0	0	38	80	0.1884	0.769571	4	6	0
GOTERM	heart development	123	119	0	4	0	41	89	0.1072	0.769571	30	36	0
GOTERM	transport	534	430	16	46	42	30	66	0.0629	0.769587	108	121	0
GOTERM	negative regulation of transcription factor activity	29	26	0	3	0	27	57	0.1792	0.769635	7	9	0
GOTERM	beta-amyloid binding	16	14	0	2	0	27	95	0.0358	0.769782	4	7	0
GOTERM	neural tube development	11	11	0	0	0	48	81	0.1149	0.77008	3	5	0
GOTERM	eukaryotic translation initiation factor 3 complex	14	13	1	0	0	19	30	0.0263	0.770124	3	7	0
GOTERM	response to organic substance	36	33	0	3	0	24	69	0.1766	0.770193	8	11	0
GOTERM	trans-Golgi network	45	40	0	5	0	37	114	0.0992	0.770289	10	14	0
GOTERM	2-oxoglutarate metabolic process	15	13	0	1	1	24	45	0.2024	0.770322	3	5	0
KEGG	KEGG_INSULIN_SIGNALING_PATHWAY	137	126	1	9	1	42	75	0.1928	0.770383	32	36	0
Ingenuity	SAPK.JNK.Signaling	32	29	1	2	0	37	57	0.2778	0.770478	7	9	0
GOTERM	copper ion transport	14	11	0	3	0	24	36	0.112	0.770555	3	5	0
GOTERM	response to amino acid stimulus	15	15	0	0	0	24	54	0.1462	0.77056	4	6	0
GOTERM	helicase activity	112	96	3	10	3	43	73	0.1373	0.770632	24	29	0
GOTERM	response to tumor necrosis factor	13	13	0	0	0	22	52	0.2068	0.770747	3	5	0
GOTERM	negative regulation of macrophage derived foam cell differentiation	12	12	0	0	0	40	59	0.164	0.770887	3	5	0
GOTERM	cell cycle arrest	104	100	2	2	0	29	60	0.044	0.771204	25	33	0
GOTERM	regulation of action potential	14	14	0	0	0	46	160	0.1103	0.771263	4	6	0
GOTERM	protein-chromophore linkage	16	13	2	1	0	36	70	0.2005	0.771491	3	5	0
GOTERM	receptor guanylyl cyclase signaling pathway	11	9	0	1	1	15	38	0.1654	0.771491	2	4	0
GOTERM	cytoplasmic vesicle membrane	63	61	0	2	0	28	88	0.1632	0.771609	15	19	0
GOTERM	cellular defense response	60	47	3	5	5	15	25	0.0948	0.771725	12	16	0
GOTERM	protein amino acid autophosphorylation	77	71	0	6	0	81	107	0.1517	0.771731	18	22	0
GOTERM	response to hormone stimulus	39	36	1	2	0	31	54	0.1677	0.771894	9	12	0
GOTERM	alpha-tubulin binding	12	9	1	2	0	36	50	0.1637	0.771908	2	4	0
GOTERM	elevation of cytosolic calcium ion concentration	88	79	0	6	3	13	54	0.1606	0.771949	20	24	0
GOTERM	glycerol metabolic process	17	15	0	2	0	21	32	0.1473	0.771957	4	6	0
GOTERM	biosynthetic process	49	43	1	4	1	30	52	0.1652	0.772008	11	14	0
GOTERM	acetylglucosaminyltransferase activity	10	8	1	1	0	92	195	0.1137	0.772359	2	4	0
GOTERM	gut development	10	10	0	0	0	21	26	0.2195	0.772398	3	4	0
GOTERM	keratin filament	90	26	8	0	56	1	4	0.1805	0.772412	7	9	0
GOTERM	poly(A) RNA binding	9	9	0	0	0	19	103	0.1643	0.772463	2	4	0
GOTERM	cAMP-dependent protein kinase regulator activity	16	16	0	0	0	23	78	0.1937	0.772475	4	6	0
GOTERM	cysteine-type peptidase activity	83	69	4	9	1	45	61	0.0715	0.772829	17	23	0
GOTERM	biomineral formation	20	16	0	3	1	13	24	0.1932	0.772994	4	6	0
GOTERM	hormone binding	13	12	0	1	0	18	65	0.1642	0.773015	3	5	0
GOTERM	glycoprotein binding	24	22	0	2	0	32	52	0.1651	0.773192	6	8	0
GOTERM	negative regulation of cell growth	88	79	1	6	2	27	61	0.0203	0.773216	20	28	0
GOTERM	translation initiation factor activity	52	46	2	4	0	19	36	0.0836	0.773482	12	16	0
GOTERM	metallopeptidase activity	91	80	1	6	4	48	121	0.1202	0.773483	20	25	0
GOTERM	cortical actin cytoskeleton	14	12	0	2	0	31	76	0.156	0.773567	3	5	0
GOTERM	response to amphetamine	16	16	0	0	0	21	69	0.1922	0.773621	4	6	0
GOTERM	neuron projection morphogenesis	15	13	0	2	0	81	89	0.2033	0.773684	3	5	0
GOTERM	caspase activator activity	15	15	0	0	0	49	64	0.1504	0.773733	4	6	0
GOTERM	ATP binding	1469	1244	30	85	110	49	91	0.0769	0.773759	311	327	0
GOTERM	lipid transporter activity	19	16	1	0	2	21	30	0.1923	0.77405	4	6	0
GOTERM	DNA binding	1480	1131	54	82	213	25	54	0.0965	0.774098	283	297	0
GOTERM	response to copper ion	11	11	0	0	0	15	35	0.1106	0.774171	3	5	0
GOTERM	negative regulation of blood pressure	16	15	0	1	0	8	30	0.1499	0.774296	4	6	0
GOTERM	induction of apoptosis via death domain receptors	14	12	1	1	0	21	36	0.1614	0.774326	3	5	0
GOTERM	non-membrane spanning protein tyrosine kinase activity	40	36	0	2	2	67	94	0.1662	0.774355	9	12	0
GOTERM	apical part of cell	38	35	0	3	0	41	58	0.1364	0.774535	9	12	0
GOTERM	P-P-bond-hydrolysis-driven protein transmembrane transporter activity	11	8	2	1	0	18	19	0.1162	0.774959	2	4	0
KEGG	KEGG_ALANINE_ASPARTATE_AND_GLUTAMATE_METABOLISM	32	31	0	1	0	34	43	0.3682	0.77528	8	9	0
KEGG	KEGG_ETHER_LIPID_METABOLISM	33	28	1	1	3	31	55	0.1297	0.775296	7	10	0
GOTERM	activation of NF-kappaB-inducing kinase activity	13	11	0	2	0	33	38	0.1144	0.775358	3	5	0
GOTERM	negative regulation of phosphorylation	13	13	0	0	0	7	19	0.0234	0.775414	3	7	0
GOTERM	proteolysis involved in cellular protein catabolic process	24	22	2	0	0	26	34	0.1655	0.775445	6	8	0
GOTERM	ephrin receptor activity	12	12	0	0	0	45	192	0.1637	0.775457	3	5	0
KEGG	KEGG_PHOSPHATIDYLINOSITOL_SIGNALING_SYSTEM	76	75	0	1	0	70	136	0.1557	0.775536	19	23	0
GOTERM	metabolic process	483	406	9	32	36	29	59	0.1046	0.77564	102	112	0
GOTERM	angiogenesis	111	105	0	5	1	33	62	0.1138	0.775727	26	32	0
GOTERM	cartilage development	37	35	1	1	0	35	103	0.1398	0.77593	9	12	0
GOTERM	nucleotide metabolic process	26	25	0	0	1	23	95	0.144	0.775992	6	9	0
GOTERM	lysozyme activity	10	9	1	0	0	13	15	0.1706	0.77605	2	4	0
GOTERM	cell adhesion molecule binding	13	12	0	1	0	68	121	0.1557	0.776208	3	5	0
GOTERM	cell fate specification	13	13	0	0	0	25	36	0.1975	0.776285	3	5	0
GOTERM	kinase binding	27	26	0	1	0	32	96	0.0907	0.776424	7	10	0
GOTERM	aerobic respiration	14	12	1	1	0	32	52	0.1549	0.776539	3	5	0
GOTERM	cognition	10	9	0	1	0	35	100	0.1721	0.776603	2	4	0
GOTERM	condensed nuclear chromosome	24	20	0	4	0	27	53	0.1014	0.776827	5	8	0
GOTERM	myosin complex	41	39	0	0	2	71	123	0.1523	0.776959	10	13	0
GOTERM	G-protein coupled receptor activity	362	302	8	23	29	12	50	0.1059	0.777034	76	85	0
GOTERM	mitochondrial proton-transporting ATP synthase complex	18	16	2	0	0	8	9	0.1943	0.777085	4	6	0
GOTERM	oxidoreductase activity, acting on single donors with incorporation of molecular oxygen, incorporation of two atoms of oxygen	53	45	1	7	0	39	70	0.0714	0.777231	11	16	0
GOTERM	mitotic sister chromatid segregation	13	12	0	1	0	26	26	0.1562	0.777336	3	5	0
GOTERM	transcription repressor activity	162	154	1	5	2	25	67	0.0631	0.777675	39	47	0
GOTERM	nucleoside metabolic process	16	11	0	5	0	20	40	0.1118	0.777984	3	5	0
GOTERM	cellular copper ion homeostasis	10	8	0	2	0	17	63	0.115	0.777984	2	4	0
GOTERM	symporter activity	113	103	1	5	4	38	62	0.137	0.778023	26	31	0
GOTERM	response to drug	198	183	1	12	2	35	76	0.1175	0.778066	46	53	0
GOTERM	transmembrane transport	503	449	8	25	21	40	79	0.076	0.778092	112	125	0
GOTERM	gene silencing by RNA	30	28	0	0	2	53	67	0.1345	0.778331	7	10	0
GOTERM	triglyceride metabolic process	24	22	0	0	2	16	31	0.1588	0.778383	6	8	0
GOTERM	positive regulation of calcium ion transport	9	9	0	0	0	24	45	0.1681	0.778614	2	4	0
GOTERM	ferric iron binding	11	9	1	1	0	8	19	0.1678	0.77886	2	4	0
GOTERM	integrin binding	60	56	1	2	1	51	76	0.137	0.779114	14	18	0
GOTERM	centrosome	108	97	0	11	0	48	74	0.046	0.779138	24	32	0
GOTERM	learning	24	23	0	1	0	50	203	0.0957	0.779148	6	9	0
KEGG	KEGG_BLADDER_CANCER	42	39	0	3	0	25	57	0.3804	0.77926	10	11	0
GOTERM	axonogenesis	60	55	0	5	0	70	161	0.1233	0.779426	14	18	0
KEGG	KEGG_PROGESTERONE_MEDIATED_OOCYTE_MATURATION	86	74	1	10	1	45	84	0.3789	0.779456	19	20	0
GOTERM	cGMP biosynthetic process	11	9	0	1	1	17	58	0.165	0.779465	2	4	0
GOTERM	nuclear mRNA splicing, via spliceosome	45	41	2	2	0	17	24	0.1251	0.77969	10	14	0
GOTERM	enzyme inhibitor activity	28	25	0	3	0	27	56	0.0298	0.7797	6	11	0
KEGG	KEGG_MAPK_SIGNALING_PATHWAY	267	231	5	18	13	41	91	0.1383	0.77971	58	65	0
GOTERM	death receptor binding	10	9	0	1	0	17	25	0.1632	0.779975	2	4	0
GOTERM	ion channel activity	155	128	0	12	15	53	137	0.0625	0.780263	32	40	0
GOTERM	lipid storage	13	12	0	0	1	24	37	0.1574	0.780365	3	5	0
GOTERM	NuRD complex	14	12	0	2	0	36	42	0.1547	0.78058	3	5	0
KEGG	KEGG_GLYCOSYLPHOSPHATIDYLINOSITOL_GPI_ANCHOR_BIOSYNTHESIS	25	24	0	1	0	16	38	0.3948	0.78063	6	7	0
KEGG	KEGG_INOSITOL_PHOSPHATE_METABOLISM	54	52	0	2	0	62	117	0.1286	0.780637	13	17	0
GOTERM	transferase activity	1161	996	19	71	75	41	84	0.074	0.780815	249	265	0
GOTERM	response to organic cyclic substance	73	70	0	3	0	23	54	0.1375	0.78084	18	22	0
GOTERM	metalloendopeptidase inhibitor activity	10	9	0	1	0	62	100	0.1685	0.781119	2	4	0
GOTERM	fibroblast growth factor receptor signaling pathway	31	28	0	1	2	36	82	0.1387	0.781288	7	10	0
KEGG	KEGG_NON_HOMOLOGOUS_END_JOINING	14	13	1	0	0	47	75	0.4163	0.781666	3	4	0
GOTERM	phosphoinositide binding	60	56	0	3	1	71	113	0.1423	0.781695	14	18	0
GOTERM	neuromuscular process controlling balance	23	22	0	1	0	30	95	0.1604	0.78174	6	8	0
GOTERM	midbrain development	15	15	0	0	0	8	23	0.1488	0.78174	4	6	0
GOTERM	3',5'-cyclic-nucleotide phosphodiesterase activity	11	10	0	1	0	187	326	0.2183	0.781742	3	4	0
GOTERM	dephosphorylation	20	18	0	2	0	53	78	0.1404	0.781852	5	7	0
GOTERM	proton transport	57	49	3	4	1	13	27	0.1414	0.781925	12	16	0
GOTERM	Rho protein signal transduction	35	32	0	3	0	26	87	0.0782	0.782086	8	12	0
GOTERM	calcium-activated potassium channel activity	14	12	1	1	0	56	160	0.157	0.782124	3	5	0
GOTERM	actin filament	25	22	1	2	0	55	89	0.1582	0.782248	6	8	0
GOTERM	triglyceride biosynthetic process	9	9	0	0	0	28	30	0.1655	0.78229	2	4	0
GOTERM	regulation of mitochondrial membrane permeability	10	9	0	0	1	19	58	0.1659	0.782581	2	4	0
KEGG	KEGG_VIRAL_MYOCARDITIS	73	43	22	4	4	36	85	0.0946	0.782788	11	15	0
GOTERM	chromatin assembly or disassembly	38	32	2	3	1	39	74	0.1486	0.78282	8	11	0
GOTERM	actin filament bundle assembly	16	13	1	2	0	86	104	0.0219	0.782844	3	7	0
GOTERM	outer membrane-bounded periplasmic space	10	10	0	0	0	110	336	0.2202	0.782867	3	4	0
GOTERM	regulation of lipid metabolic process	11	11	0	0	0	50	55	0.1124	0.783061	3	5	0
GOTERM	locomotory behavior	56	54	0	1	1	47	126	0.1711	0.783062	14	17	0
GOTERM	early endosome membrane	42	33	4	5	0	59	74	0.0995	0.783251	8	12	0
GOTERM	negative regulation of protein ubiquitination	10	10	0	0	0	27	35	0.2238	0.783364	3	4	0
GOTERM	regulation of apoptosis	117	107	2	4	4	21	44	0.0699	0.783458	27	34	0
GOTERM	embryonic hindlimb morphogenesis	15	15	0	0	0	62	82	0.1547	0.783896	4	6	0
GOTERM	cellular iron ion homeostasis	28	25	1	2	0	21	28	0.1563	0.783937	6	9	0
KEGG	KEGG_HUNTINGTONS_DISEASE	185	162	14	4	5	16	52	0.0724	0.78406	41	49	0
GOTERM	serotonin receptor activity	13	11	0	1	1	17	50	0.112	0.784083	3	5	0
GOTERM	membrane protein intracellular domain proteolysis	11	11	0	0	0	21	36	0.0346	0.784272	3	6	0
KEGG	KEGG_CITRATE_CYCLE_TCA_CYCLE	32	28	2	2	0	28	43	0.4011	0.784493	7	8	0
GOTERM	ATPase activity	132	121	5	4	2	58	88	0.0672	0.784782	30	38	0
GOTERM	B cell differentiation	34	33	0	1	0	47	83	0.1	0.785265	8	12	0
KEGG	KEGG_CARDIAC_MUSCLE_CONTRACTION	80	63	7	5	5	13	92	0.2036	0.785305	16	19	0
GOTERM	pancreas development	16	16	0	0	0	42	63	0.0865	0.785625	4	7	0
GOTERM	Rac GTPase binding	11	8	0	3	0	47	119	0.108	0.785695	2	4	0
GOTERM	negative regulation of transcription from RNA polymerase II promoter	220	206	1	10	3	22	72	0.1226	0.785824	52	59	0
GOTERM	DNA fragmentation involved in apoptosis	18	17	0	1	0	22	29	0.1076	0.786875	4	7	0
GOTERM	transcription factor TFIID complex	20	17	0	3	0	19	44	0.1075	0.787014	4	7	0
GOTERM	base-excision repair	20	20	0	0	0	16	29	0.1013	0.787517	5	8	0
GOTERM	lipoprotein transport	10	10	0	0	0	87	144	0.224	0.787603	3	4	0
GOTERM	histone-lysine N-methyltransferase activity	22	20	1	1	0	60	117	0.1028	0.787607	5	8	0
GOTERM	nervous system development	376	331	2	21	22	33	117	0.1173	0.787976	83	92	0
GOTERM	activation of protein kinase A activity	17	17	0	0	0	105	120	0.1073	0.788254	4	7	0
KEGG	KEGG_UBIQUITIN_MEDIATED_PROTEOLYSIS	138	124	4	10	0	44	82	0.1261	0.788269	31	37	0
GOTERM	striated muscle contraction	11	10	0	1	0	48	101	0.0782	0.78833	3	5	0
GOTERM	oligodendrocyte development	13	13	0	0	0	10	34	0.2071	0.788772	3	5	0
GOTERM	hair follicle development	13	10	0	3	0	35	48	0.2239	0.788827	3	4	0
GOTERM	skeletal system development	126	109	2	8	7	26	65	0.0855	0.789126	27	34	0
GOTERM	DNA damage checkpoint	17	17	0	0	0	51	84	0.112	0.789311	4	7	0
GOTERM	G-protein signaling, coupled to cyclic nucleotide second messenger	39	38	0	1	0	12	42	0.0709	0.789323	10	14	0
GOTERM	vesicle	14	14	0	0	0	29	50	0.1195	0.789344	4	6	0
GOTERM	response to cadmium ion	11	11	0	0	0	33	38	0.1206	0.79023	3	5	0
GOTERM	mRNA stabilization	11	11	0	0	0	19	23	0.123	0.790408	3	5	0
GOTERM	peptidyl-tyrosine phosphorylation	32	31	0	1	0	90	148	0.0629	0.790966	8	12	0
GOTERM	activation of caspase activity	46	43	2	1	0	27	70	0.0219	0.791127	11	17	0
GOTERM	vitamin D receptor binding	15	13	0	2	0	25	41	0.2103	0.791213	3	5	0
GOTERM	transcription elongation regulator activity	10	7	0	3	0	44	43	0.2422	0.791232	2	3	0
GOTERM	apoptotic mitochondrial changes	11	8	0	3	0	34	39	0.1089	0.791338	2	4	0
GOTERM	rhythmic process	14	14	0	0	0	46	143	0.1134	0.791981	4	6	0
GOTERM	acid-amino acid ligase activity	34	33	0	1	0	118	172	0.0953	0.792149	8	12	0
GOTERM	ER-associated protein catabolic process	22	20	0	2	0	19	27	0.2113	0.792277	5	7	0
GOTERM	binding	523	438	18	24	43	36	73	0.1626	0.792376	110	118	0
GOTERM	cellular calcium ion homeostasis	60	53	0	2	5	16	101	0.0883	0.792762	13	18	0
PANTHER_BIOLOGICAL_PROCESS	Coenzyme_and_prosthetic_group_metabolism	12	8	3	1	0	31	140	0.1165	0.792933	2	4	0
GOTERM	polysome	13	11	0	2	0	70	97	0.1201	0.793434	3	5	0
GOTERM	ubiquitin thiolesterase activity	77	58	7	10	2	56	69	0.182	0.793511	15	18	0
GOTERM	methyltransferase activity	117	107	3	6	1	27	53	0.0612	0.793696	27	34	0
GOTERM	eye development	11	10	0	0	1	6	77	0.0823	0.79399	3	5	0
GOTERM	activation of pro-apoptotic gene products	21	20	0	1	0	36	47	0.2069	0.794532	5	7	0
KEGG	KEGG_GLYCOSAMINOGLYCAN_DEGRADATION	21	17	0	2	2	43	94	0.2324	0.794544	4	6	0
GOTERM	cholesterol binding	18	16	0	1	1	17	31	0.0826	0.795312	4	7	0
GOTERM	lipid biosynthetic process	25	20	1	4	0	38	61	0.101	0.795339	5	8	0
GOTERM	sarcomere organization	11	10	0	1	0	14	44	0.0783	0.7954	3	5	0
GOTERM	ribosome binding	18	17	0	1	0	20	27	0.1071	0.795983	4	7	0
GOTERM	enzyme binding	111	102	0	7	2	29	69	0.1704	0.796	26	30	0
GOTERM	positive regulation of hormone secretion	11	11	0	0	0	16	32	0.0328	0.79665	3	6	0
Ingenuity	IL-6.Signaling	29	27	1	1	0	37	49	0.2164	0.796794	7	9	0
GOTERM	response to cAMP	39	37	0	2	0	18	51	0.1896	0.797796	9	12	0
GOTERM	neurotransmitter transport	39	35	0	2	2	45	72	0.2419	0.797811	9	11	0
GOTERM	MAP kinase activity	14	11	0	2	1	47	95	0.28	0.797966	3	4	0
GOTERM	extrinsic to membrane	33	30	0	2	1	121	134	0.1952	0.798001	8	10	0
GOTERM	body fluid secretion	10	10	0	0	0	13	21	0.0797	0.798403	3	5	0
GOTERM	ovarian follicle development	32	30	0	2	0	13	39	0.1897	0.798417	8	10	0
GOTERM	methylation	12	11	0	1	0	16	28	0.1209	0.798523	3	5	0
KEGG	KEGG_TYROSINE_METABOLISM	42	33	0	4	5	21	33	0.183	0.798584	8	11	0
GOTERM	hydrogen ion transmembrane transporter activity	21	19	2	0	0	11	18	0.0796	0.798648	5	8	0
GOTERM	double-strand break repair	36	35	0	1	0	42	73	0.2458	0.798864	9	11	0
GOTERM	negative regulation of cell proliferation	272	253	6	10	3	27	65	0.2039	0.798919	63	69	0
GOTERM	nuclear speck	114	106	3	4	1	32	60	0.1752	0.799001	27	31	0
GOTERM	embryonic cranial skeleton morphogenesis	10	10	0	0	0	53	49	0.0759	0.799055	3	5	0
GOTERM	regulation of gene expression by genetic imprinting	11	11	0	0	0	46	75	0.278	0.799208	3	4	0
GOTERM	glutathione biosynthetic process	12	11	1	0	0	25	25	0.286	0.799311	3	4	0
GOTERM	phosphoinositide 3-kinase complex	11	11	0	0	0	86	113	0.2841	0.799356	3	4	0
GOTERM	neuropeptide hormone activity	21	21	0	0	0	4	5	0.2553	0.799488	5	7	0
GOTERM	G-protein signaling, coupled to cAMP nucleotide second messenger	23	21	0	2	0	28	60	0.2556	0.799667	5	7	0
GOTERM	protein catabolic process	36	30	0	3	3	18	37	0.1911	0.799774	8	10	0
GOTERM	regulation of cyclin-dependent protein kinase activity	37	37	0	0	0	13	28	0.1997	0.799859	9	12	0
GOTERM	protein modification process	148	132	1	10	5	55	83	0.1758	0.799922	33	38	0
GOTERM	hormone-mediated signaling pathway	52	51	0	1	0	52	76	0.1845	0.800019	13	16	0
GOTERM	induction of apoptosis by extracellular signals	92	80	1	9	2	51	104	0.1721	0.800194	20	24	0
GOTERM	positive regulation of MAPKKK cascade	30	28	0	0	2	20	47	0.2507	0.800205	7	9	0
GOTERM	induction of apoptosis by intracellular signals	15	14	0	1	0	40	92	0.2571	0.80025	4	5	0
GOTERM	mitotic cell cycle checkpoint	12	11	0	1	0	44	82	0.2845	0.800454	3	4	0
KEGG	KEGG_VIBRIO_CHOLERAE_INFECTION	56	49	3	3	1	37	73	0.1357	0.800596	12	16	0
GOTERM	cardiac muscle tissue development	12	11	0	1	0	32	93	0.2819	0.800623	3	4	0
GOTERM	ATP-dependent DNA helicase activity	25	23	1	1	0	49	66	0.2014	0.800642	6	8	0
GOTERM	protein export from nucleus	15	14	1	0	0	26	45	0.2662	0.800921	4	5	0
GOTERM	nuclear-transcribed mRNA catabolic process, nonsense-mediated decay	30	28	0	2	0	38	66	0.2464	0.800991	7	9	0
GOTERM	nucleic acid binding	293	217	36	29	11	33	59	0.052	0.801039	54	65	0
GOTERM	neuroprotection	14	13	0	1	0	108	107	0.0788	0.801049	3	6	0
GOTERM	perikaryon	29	28	0	1	0	82	130	0.2508	0.801176	7	9	0
GOTERM	retrograde transport, endosome to Golgi	18	14	3	1	0	57	106	0.2541	0.801206	4	5	0
GOTERM	DNA-directed RNA polymerase activity	38	35	1	1	1	16	25	0.2403	0.801285	9	11	0
GOTERM	retinol binding	12	11	0	0	1	9	12	0.2914	0.801399	3	4	0
GOTERM	hydrolase activity, acting on acid anhydrides, in phosphorus-containing anhydrides	21	17	2	2	0	40	67	0.2379	0.801401	4	6	0
GOTERM	RNA splicing, via transesterification reactions	25	23	0	2	0	22	25	0.1958	0.801469	6	8	0
GOTERM	exonuclease activity	33	28	2	1	2	23	54	0.251	0.801514	7	9	0
GOTERM	protein tyrosine kinase activity	105	100	0	5	0	59	92	0.2056	0.801655	25	29	0
GOTERM	cellular respiration	10	10	0	0	0	67	79	0.0829	0.801769	3	5	0
GOTERM	pericentriolar material	11	10	0	0	1	49	70	0.0784	0.801819	3	5	0
GOTERM	sarcomere	29	28	0	0	1	23	71	0.2398	0.80199	7	9	0
GOTERM	microtubule cytoskeleton organization	40	34	2	3	1	54	92	0.216	0.802015	9	11	0
GOTERM	1-phosphatidylinositol-3-kinase activity	11	11	0	0	0	86	112	0.2888	0.802118	3	4	0
GOTERM	calcium ion transport	115	105	0	5	5	66	139	0.1673	0.802153	26	31	0
KEGG	KEGG_GLYCOSAMINOGLYCAN_BIOSYNTHESIS_HEPARAN_SULFATE	26	25	0	1	0	52	122	0.4434	0.802173	6	7	0
GOTERM	camera-type eye morphogenesis	12	11	0	1	0	40	125	0.2801	0.802452	3	4	0
GOTERM	regulation of synaptic transmission	11	10	0	1	0	157	266	0.2268	0.802455	3	4	0
GOTERM	WASH complex	11	7	3	1	0	66	73	0.2471	0.802467	2	3	0
GOTERM	positive regulation of tyrosine phosphorylation of Stat3 protein	11	11	0	0	0	10	60	0.2825	0.802547	3	4	0
GOTERM	positive regulation of calcium-mediated signaling	17	14	0	3	0	31	136	0.2556	0.802549	4	5	0
GOTERM	chromatin	85	74	3	7	1	33	68	0.0537	0.802793	19	25	0
GOTERM	regulation of angiogenesis	17	17	0	0	0	20	43	0.2396	0.802888	4	6	0
KEGG	KEGG_ARRHYTHMOGENIC_RIGHT_VENTRICULAR_CARDIOMYOPATHY_ARVC	76	67	2	4	3	83	189	0.4097	0.802924	17	18	0
GOTERM	natural killer cell activation	13	11	1	0	1	7	13	0.2825	0.803001	3	4	0
GOTERM	growth factor binding	22	21	0	0	1	48	86	0.252	0.803012	5	7	0
GOTERM	leukotriene biosynthetic process	19	17	0	1	1	19	42	0.2357	0.803037	4	6	0
GOTERM	gamma-aminobutyric acid signaling pathway	20	17	0	2	1	88	155	0.2239	0.803042	4	6	0
GOTERM	male genitalia development	14	14	0	0	0	21	35	0.2535	0.803141	4	5	0
GOTERM	fat cell differentiation	24	24	0	0	0	30	65	0.2386	0.803157	6	8	0
GOTERM	embryonic forelimb morphogenesis	14	14	0	0	0	8	42	0.2506	0.803171	4	5	0
GOTERM	gamma-tubulin binding	10	10	0	0	0	38	41	0.2261	0.803275	3	4	0
KEGG	KEGG_SPHINGOLIPID_METABOLISM	40	35	2	3	0	44	58	0.5195	0.803315	9	9	0
GOTERM	calcium ion homeostasis	10	10	0	0	0	32	43	0.2219	0.803569	3	4	0
GOTERM	nuclear heterochromatin	12	11	0	1	0	26	34	0.2852	0.803604	3	4	0
GOTERM	protein amino acid ADP-ribosylation	22	21	0	0	1	32	65	0.2526	0.803738	5	7	0
GOTERM	lipid homeostasis	11	11	0	0	0	22	70	0.2837	0.803809	3	4	0
GOTERM	dynein complex	16	14	0	2	0	68	135	0.2593	0.804073	4	5	0
GOTERM	male gonad development	36	30	1	5	0	22	34	0.1911	0.804162	8	10	0
GOTERM	centriole	33	30	0	3	0	42	62	0.1929	0.804175	8	10	0
GOTERM	cell surface binding	12	10	0	2	0	15	35	0.2229	0.804266	3	4	0
GOTERM	protein targeting to mitochondrion	25	23	1	1	0	15	18	0.1951	0.804415	6	8	0
GOTERM	phosphatidate phosphatase activity	11	11	0	0	0	45	55	0.2786	0.804624	3	4	0
GOTERM	regulation of transcription from RNA polymerase II promoter	207	193	1	9	4	26	58	0.1816	0.804743	48	54	0
GOTERM	proteasome complex	56	52	2	1	1	20	39	0.2055	0.804743	13	16	0
GOTERM	positive regulation of chemokine production	13	11	1	1	0	31	37	0.291	0.804761	3	4	0
GOTERM	clathrin-coated vesicle	18	16	0	2	0	82	88	0.0825	0.804785	4	7	0
GOTERM	tricarboxylic acid cycle	22	21	0	1	0	28	46	0.26	0.804883	5	7	0
GOTERM	microtubule basal body	33	31	0	2	0	57	95	0.2277	0.804906	8	10	0
GOTERM	cell wall macromolecule catabolic process	15	14	1	0	0	14	57	0.2605	0.804916	4	5	0
KEGG	KEGG_COMPLEMENT_AND_COAGULATION_CASCADES	69	55	4	3	7	24	38	0.4047	0.805105	14	15	0
KEGG	KEGG_NON_SMALL_CELL_LUNG_CANCER	54	52	0	2	0	81	123	0.426	0.8053	13	14	0
GOTERM	neuron fate commitment	17	17	0	0	0	12	41	0.2349	0.805306	4	6	0
GOTERM	chloride transport	51	42	1	5	3	50	80	0.2274	0.805689	11	13	0
GOTERM	costamere	11	10	0	1	0	77	93	0.226	0.805819	3	4	0
GOTERM	GPI anchor biosynthetic process	21	17	0	3	1	22	33	0.2332	0.805858	4	6	0
GOTERM	nucleotide binding	1934	1597	46	126	165	42	83	0.0365	0.806027	399	419	0
GOTERM	response to DNA damage stimulus	83	74	2	6	1	33	59	0.2068	0.806033	19	22	0
GOTERM	mitotic metaphase plate congression	10	10	0	0	0	33	40	0.2304	0.806146	3	4	0
GOTERM	chromosome	147	108	7	8	24	26	40	0.2133	0.80623	27	31	0
GOTERM	lateral plasma membrane	15	14	0	1	0	44	64	0.2603	0.806232	4	5	0
GOTERM	retinoic acid receptor signaling pathway	10	10	0	0	0	51	59	0.2226	0.806272	3	4	0
GOTERM	cofactor binding	18	17	0	1	0	38	120	0.2336	0.806422	4	6	0
GOTERM	cell cycle	461	414	3	32	12	33	55	0.1909	0.806429	104	111	0
KEGG	KEGG_THYROID_CANCER	29	29	0	0	0	46	69	0.1693	0.806454	7	10	0
GOTERM	NF-kappaB binding	14	13	0	1	0	41	101	0.0826	0.80648	3	6	0
KEGG	KEGG_CIRCADIAN_RHYTHM_MAMMAL	13	12	0	1	0	40	59	0.1551	0.806532	3	5	0
GOTERM	endoplasmic reticulum lumen	74	66	2	2	4	26	40	0.1982	0.806543	17	20	0
GOTERM	sodium:potassium-exchanging ATPase activity	10	7	0	2	1	28	26	0.2425	0.806579	2	3	0
GOTERM	MLL1 complex	27	24	0	3	0	31	51	0.2394	0.806751	6	8	0
GOTERM	vasculogenesis	38	34	0	4	0	34	76	0.2217	0.806771	9	11	0
PANTHER_BIOLOGICAL_PROCESS	Chromatin_packaging_and_remodeling	237	133	48	17	39	35	66	0.0478	0.8068	33	42	0
GOTERM	forebrain development	51	48	1	2	0	25	61	0.1974	0.806969	12	15	0
Ingenuity	Complement.System	23	20	2	0	1	41	47	0.2164	0.807056	5	7	0
GOTERM	endoplasmic reticulum unfolded protein response	20	19	0	1	0	17	39	0.0835	0.807334	5	8	0
GOTERM	cytoplasmic microtubule	15	14	0	0	1	79	120	0.2522	0.807524	4	5	0
GOTERM	transcription initiation from RNA polymerase II promoter	67	59	2	6	0	26	45	0.2099	0.807606	15	18	0
GOTERM	RNA metabolic process	19	19	0	0	0	31	92	0.0743	0.807675	5	8	0
PANTHER_MOLECULAR_FUNCTION	Non-receptor_serine/threonine_protein_kinase	303	256	26	16	5	54	96	0.0103	0.807733	64	80	0
GOTERM	thyroid hormone receptor binding	24	22	0	2	0	27	63	0.073	0.807822	6	9	0
GOTERM	soluble fraction	296	273	3	17	3	24	56	0.178	0.807855	68	75	0
GOTERM	histone deacetylation	17	14	0	3	0	34	129	0.264	0.807865	4	5	0
GOTERM	lamellipodium assembly	14	14	0	0	0	116	193	0.2658	0.807926	4	5	0
GOTERM	positive regulation of calcium ion transport into cytosol	10	7	0	1	2	24	23	0.2454	0.808099	2	3	0
GOTERM	transport vesicle membrane	12	10	1	1	0	111	95	0.2299	0.808106	3	4	0
GOTERM	histone acetyltransferase activity	38	35	2	1	0	41	84	0.234	0.80813	9	11	0
GOTERM	cytoskeletal protein binding	40	38	0	0	2	63	96	0.2224	0.80819	10	12	0
GOTERM	muscle organ development	93	82	0	10	1	32	87	0.2161	0.808211	21	24	0
GOTERM	kidney development	53	52	0	1	0	39	71	0.2109	0.80826	13	16	0
GOTERM	brain development	96	85	1	9	1	27	117	0.2034	0.808529	21	25	0
GOTERM	regulation of cell shape	57	53	2	1	1	67	93	0.2207	0.809021	13	16	0
KEGG	KEGG_SYSTEMIC_LUPUS_ERYTHEMATOSUS	140	59	30	3	48	9	37	0.4043	0.80916	15	16	0
GOTERM	RNA binding	598	515	20	41	22	23	51	0.2422	0.809171	129	135	0
GOTERM	protein serine/threonine phosphatase activity	37	34	1	2	0	38	70	0.2084	0.809204	9	11	0
GOTERM	lipid transport	70	59	1	1	9	42	76	0.2002	0.809288	15	18	0
GOTERM	endocytosis	103	96	1	5	1	63	89	0.1989	0.809379	24	28	0
GOTERM	neurotransmitter secretion	21	19	0	1	1	24	176	0.0774	0.809379	5	8	0
GOTERM	GABA-A receptor activity	19	14	0	3	2	81	149	0.2664	0.809543	4	5	0
GOTERM	embryonic skeletal system development	24	24	0	0	0	16	90	0.2314	0.809562	6	8	0
GOTERM	glutathione metabolic process	16	15	0	1	0	17	20	0.3077	0.80965	4	5	0
KEGG	KEGG_TRYPTOPHAN_METABOLISM	40	35	1	2	2	30	43	0.5194	0.80967	9	9	0
GOTERM	peptidyl-prolyl cis-trans isomerase activity	34	31	1	2	0	18	35	0.2285	0.8097	8	10	0
GOTERM	cell-cell adherens junction	26	25	0	1	0	91	183	0.2774	0.809978	6	8	0
GOTERM	protein phosphatase type 2A regulator activity	17	15	1	1	0	76	107	0.3154	0.810008	4	5	0
KEGG	KEGG_RNA_POLYMERASE	29	27	1	0	1	16	26	0.2119	0.810054	7	9	0
GOTERM	response to cytokine stimulus	46	44	0	2	0	18	47	0.0645	0.81006	11	16	0
GOTERM	nuclear chromosome, telomeric region	15	15	0	0	0	30	49	0.3131	0.810245	4	5	0
GOTERM	positive regulation of protein secretion	13	13	0	0	0	23	47	0.0819	0.810298	3	6	0
GOTERM	negative regulation of transcription	138	129	1	6	2	28	72	0.1843	0.810435	32	37	0
GOTERM	mediator complex	31	29	0	2	0	19	64	0.2878	0.810589	7	9	0
GOTERM	tRNA binding	23	22	1	0	0	31	59	0.2964	0.810592	6	7	0
GOTERM	cholesterol transporter activity	12	11	0	0	1	26	38	0.2858	0.810611	3	4	0
GOTERM	pathway-restricted SMAD protein phosphorylation	14	13	0	1	0	31	63	0.0811	0.810749	3	6	0
GOTERM	response to inorganic substance	16	15	0	1	0	29	46	0.3107	0.810964	4	5	0
KEGG	KEGG_ACUTE_MYELOID_LEUKEMIA	60	52	3	4	1	68	79	0.2075	0.811034	13	16	0
GOTERM	beta-catenin binding	37	32	0	4	1	94	153	0.2629	0.811324	8	10	0
Panther	p53_pathway	59	54	0	3	2	21	43	0.3647	0.811362	14	15	0
GOTERM	amino acid transmembrane transporter activity	28	25	0	3	0	41	47	0.2738	0.811459	6	8	0
GOTERM	PML body	33	31	0	2	0	48	62	0.2196	0.811471	8	10	0
GOTERM	neuron development	25	25	0	0	0	14	58	0.2762	0.811809	6	8	0
GOTERM	regulation of mitosis	12	11	0	1	0	33	44	0.2879	0.811809	3	4	0
GOTERM	NADPH oxidase complex	9	5	0	4	0	17	25	0.3591	0.811975	1	2	0
GOTERM	sodium channel activity	11	11	0	0	0	34	105	0.2923	0.812049	3	4	0
GOTERM	Z disc	45	43	0	2	0	41	123	0.258	0.812151	11	13	0
GOTERM	T cell activation	33	29	0	3	1	32	54	0.2869	0.812253	7	9	0
GOTERM	spindle pole	48	47	0	1	0	30	42	0.0578	0.812301	12	17	0
GOTERM	lung development	62	61	0	1	0	38	59	0.0615	0.812312	15	21	0
GOTERM	condensed chromosome kinetochore	53	51	0	2	0	39	55	0.063	0.812335	13	18	0
GOTERM	anaphase-promoting complex-dependent proteasomal ubiquitin-dependent protein catabolic process	63	58	2	3	0	16	29	0.2627	0.812499	15	17	0
GOTERM	neuropeptide signaling pathway	86	76	1	5	4	26	88	0.2419	0.81286	19	22	0
GOTERM	bile acid metabolic process	11	11	0	0	0	32	58	0.2883	0.812882	3	4	0
GOTERM	peptide binding	25	25	0	0	0	26	52	0.2741	0.812955	6	8	0
GOTERM	glycogen biosynthetic process	9	8	0	1	0	31	64	0.3277	0.812997	2	3	0
GOTERM	peptide antigen binding	14	8	6	0	0	38	31	0.3247	0.813221	2	3	0
GOTERM	response to pH	11	8	0	3	0	26	78	0.3221	0.813233	2	3	0
GOTERM	iron-sulfur cluster binding	11	11	0	0	0	21	30	0.294	0.813254	3	4	0
GOTERM	peripheral nervous system development	25	25	0	0	0	36	103	0.2752	0.813255	6	8	0
GOTERM	cytoplasmic membrane-bounded vesicle	87	84	1	2	0	43	70	0.2549	0.813287	21	24	0
KEGG	KEGG_PYRIMIDINE_METABOLISM	98	86	1	8	3	23	47	0.1063	0.813305	22	27	0
KEGG	KEGG_SELENOAMINO_ACID_METABOLISM	26	26	0	0	0	27	37	0.0901	0.8134	7	10	0
GOTERM	translation regulator activity	16	16	0	0	0	7	31	0.0758	0.81343	4	7	0
GOTERM	epidermal growth factor receptor signaling pathway	27	25	1	1	0	100	101	0.0737	0.813462	6	10	0
GOTERM	endoderm development	11	11	0	0	0	33	60	0.2913	0.813524	3	4	0
GOTERM	magnesium ion binding	157	141	1	13	2	43	84	0.2527	0.81361	35	39	0
GOTERM	hemoglobin complex	12	5	0	0	7	2	8	0.3663	0.813956	1	2	0
GOTERM	mitochondrial membrane	56	47	6	3	0	12	35	0.2713	0.81396	12	14	0
GOTERM	binding of sperm to zona pellucida	15	13	0	2	0	21	35	0.0824	0.814385	3	6	0
GOTERM	cAMP-dependent protein kinase complex	10	8	0	2	0	107	118	0.3321	0.814451	2	3	0
GOTERM	response to biotic stimulus	14	8	2	2	2	14	34	0.3278	0.81446	2	3	0
GOTERM	Ran GTPase binding	11	11	0	0	0	65	54	0.2879	0.81456	3	4	0
GOTERM	proton-transporting ATPase activity, rotational mechanism	19	18	0	1	0	20	27	0.2805	0.814566	5	6	0
GOTERM	vacuolar proton-transporting V-type ATPase complex	9	8	1	0	0	26	34	0.3314	0.81464	2	3	0
GOTERM	cytoskeleton organization	62	58	0	2	2	55	117	0.2646	0.815321	15	17	0
GOTERM	axonemal dynein complex	12	12	0	0	0	190	189	0.3452	0.815389	3	4	0
GOTERM	axon terminus	12	12	0	0	0	38	67	0.3394	0.815496	3	4	0
GOTERM	late endosome membrane	52	47	3	2	0	27	46	0.276	0.815514	12	14	0
KEGG	KEGG_RNA_DEGRADATION	59	55	4	0	0	22	47	0.5112	0.815582	14	14	0
GOTERM	positive regulation of gene-specific transcription	36	33	1	1	1	48	50	0.2969	0.815597	8	10	0
GOTERM	neural tube closure	27	26	1	0	0	38	59	0.3224	0.815614	7	8	0
GOTERM	tubulin binding	12	12	0	0	0	28	87	0.347	0.815618	3	4	0
GOTERM	positive regulation of gene-specific transcription from RNA polymerase II promoter	61	55	0	6	0	35	61	0.0214	0.815813	14	21	0
GOTERM	dolichyl-diphosphooligosaccharide-protein glycotransferase activity	9	8	0	1	0	30	63	0.3252	0.815907	2	3	0
GOTERM	apical plasma membrane	153	140	3	8	2	37	74	0.2457	0.816165	35	39	0
GOTERM	clathrin coated vesicle membrane	11	11	0	0	0	61	140	0.0291	0.816174	3	6	0
KEGG	KEGG_CALCIUM_SIGNALING_PATHWAY	178	162	2	11	3	46	123	0.4849	0.816202	41	41	0
GOTERM	activation of JUN kinase activity	25	25	0	0	0	39	62	0.0722	0.816357	6	10	0
GOTERM	negative regulation of neuron apoptosis	45	44	0	1	0	28	75	0.2965	0.81642	11	13	0
GOTERM	response to oxidative stress	103	99	1	1	2	18	50	0.2566	0.816582	25	28	0
GOTERM	protein amino acid O-linked glycosylation	18	16	0	2	0	45	68	0.0776	0.816586	4	7	0
GOTERM	carbonate dehydratase activity	16	12	0	2	2	10	27	0.3495	0.816589	3	4	0
KEGG	KEGG_PRIMARY_BILE_ACID_BIOSYNTHESIS	16	16	0	0	0	28	48	0.5819	0.816644	4	4	0
GOTERM	temperature homeostasis	14	13	0	0	1	38	37	0.0843	0.816645	3	6	0
GOTERM	visual perception	193	168	1	17	7	31	80	0.2605	0.816937	42	46	0
GOTERM	cellular_component	672	552	40	57	23	22	63	0.2523	0.816973	138	144	0
GOTERM	spliceosomal complex	123	112	4	6	1	19	27	0.2824	0.817036	28	31	0
GOTERM	specific RNA polymerase II transcription factor activity	32	32	0	0	0	23	57	0.2665	0.817092	8	10	0
GOTERM	muscle contraction	99	89	0	4	6	33	79	0.2848	0.817258	22	25	0
GOTERM	ATP-dependent helicase activity	63	57	1	4	1	45	68	0.2437	0.817299	14	17	0
GOTERM	cell death	116	107	2	6	1	35	93	0.2669	0.817374	27	30	0
GOTERM	ruffle membrane	27	26	1	0	0	51	95	0.3103	0.817433	7	8	0
GOTERM	cell growth	44	40	1	3	0	26	63	0.2876	0.817562	10	12	0
GOTERM	scavenger receptor activity	45	44	0	0	1	31	55	0.2923	0.817639	11	13	0
Ingenuity	VDR.RXR.Activation	63	60	0	3	0	15	45	0.3149	0.817756	15	17	0
GOTERM	nitric oxide mediated signal transduction	14	12	1	1	0	6	41	0.3519	0.817791	3	4	0
GOTERM	intrinsic to endoplasmic reticulum membrane	16	12	0	2	2	27	57	0.3463	0.817805	3	4	0
GOTERM	pituitary gland development	17	15	0	2	0	14	42	0.3194	0.817832	4	5	0
GOTERM	actin filament binding	49	43	1	5	0	86	128	0.2619	0.81784	11	13	0
GOTERM	phosphoinositide phosphorylation	15	15	0	0	0	77	100	0.3218	0.817875	4	5	0
GOTERM	odontogenesis	16	15	0	1	0	23	104	0.3193	0.818039	4	5	0
GOTERM	recycling endosome	19	15	2	2	0	38	80	0.3109	0.818099	4	5	0
KEGG	KEGG_GLYCEROLIPID_METABOLISM	49	44	1	3	1	34	84	0.4181	0.818122	11	12	0
GOTERM	positive regulation of pathway-restricted SMAD protein phosphorylation	16	15	0	1	0	38	62	0.309	0.818151	4	5	0
GOTERM	mismatch repair	22	18	3	1	0	40	61	0.2868	0.818239	5	6	0
GOTERM	promoter binding	74	66	1	7	0	36	62	0.2698	0.818264	17	19	0
GOTERM	coated pit	41	40	0	1	0	42	75	0.2937	0.818366	10	12	0
KEGG	KEGG_AMINO_SUGAR_AND_NUCLEOTIDE_SUGAR_METABOLISM	44	43	0	1	0	29	49	0.5313	0.818411	11	11	0
KEGG	KEGG_T_CELL_RECEPTOR_SIGNALING_PATHWAY	108	95	1	9	3	54	77	0.5187	0.818441	24	24	0
GOTERM	ribonuclease activity	17	15	0	1	1	13	39	0.3125	0.81849	4	5	0
GOTERM	rRNA processing	89	77	1	10	1	11	17	0.2713	0.818503	19	22	0
GOTERM	voltage-gated ion channel activity	149	130	1	7	11	44	130	0.2647	0.818542	33	36	0
GOTERM	1-acylglycerol-3-phosphate O-acyltransferase activity	9	8	1	0	0	88	95	0.3172	0.818607	2	3	0
GOTERM	negative regulation of cell adhesion	23	22	0	1	0	31	217	0.3016	0.818623	6	7	0
GOTERM	translation factor activity, nucleic acid binding	23	19	1	3	0	21	51	0.3357	0.818681	5	6	0
GOTERM	protein domain specific binding	96	85	1	10	0	32	62	0.2788	0.818695	21	24	0
GOTERM	endoplasmic reticulum membrane	531	466	9	25	31	29	51	0.2662	0.818989	117	122	0
GOTERM	potassium ion transport	154	141	1	5	7	32	104	0.2585	0.819029	35	39	0
GOTERM	aldo-keto reductase activity	10	8	0	1	1	14	19	0.3251	0.819037	2	3	0
GOTERM	protein kinase binding	111	104	1	4	2	32	76	0.2795	0.819119	26	29	0
GOTERM	insulin receptor substrate binding	12	12	0	0	0	89	109	0.3466	0.819292	3	4	0
GOTERM	cellular protein metabolic process	10	8	1	1	0	35	45	0.3226	0.819427	2	3	0
GOTERM	cytochrome-c oxidase activity	27	22	4	1	0	7	23	0.2982	0.819433	6	7	0
GOTERM	lung alveolus development	21	19	0	2	0	32	67	0.331	0.819557	5	6	0
GOTERM	mitochondrial ATP synthesis coupled proton transport	14	12	2	0	0	8	10	0.352	0.819646	3	4	0
GOTERM	mitochondrial inner membrane presequence translocase complex	12	8	3	1	0	13	12	0.322	0.819731	2	3	0
GOTERM	positive regulation of phosphoinositide 3-kinase cascade	12	12	0	0	0	37	58	0.3521	0.819881	3	4	0
KEGG	KEGG_OTHER_GLYCAN_DEGRADATION	16	14	1	1	0	20	34	0.4743	0.82002	4	4	0
GOTERM	ruffle	54	50	0	4	0	53	74	0.2476	0.820065	13	15	0
GOTERM	inositol or phosphatidylinositol kinase activity	12	12	0	0	0	65	63	0.3483	0.820332	3	4	0
GOTERM	cytoplasmic part	10	8	1	1	0	19	61	0.3223	0.820337	2	3	0
GOTERM	GTP biosynthetic process	10	8	0	1	1	16	50	0.321	0.820401	2	3	0
GOTERM	activation of adenylate cyclase activity	24	22	0	2	0	32	59	0.3005	0.820453	6	7	0
GOTERM	SWI/SNF complex	15	15	0	0	0	38	92	0.323	0.820474	4	5	0
GOTERM	artery morphogenesis	12	12	0	0	0	41	70	0.3503	0.820482	3	4	0
GOTERM	nBAF complex	12	12	0	0	0	43	81	0.3533	0.820583	3	4	0
GOTERM	extracellular-glutamate-gated ion channel activity	19	18	0	1	0	281	329	0.2766	0.820621	5	6	0
GOTERM	negative regulation of tumor necrosis factor production	11	8	0	2	1	27	44	0.3282	0.820631	2	3	0
GOTERM	protein K11-linked ubiquitination	14	12	0	2	0	28	40	0.3514	0.820791	3	4	0
GOTERM	mesoderm formation	22	22	0	0	0	61	86	0.3011	0.82089	6	7	0
GOTERM	interspecies interaction between organisms	287	255	9	13	10	34	55	0.2739	0.820913	64	68	0
GOTERM	motor activity	64	61	0	1	2	62	123	0.2468	0.820974	15	18	0
KEGG	KEGG_BASAL_TRANSCRIPTION_FACTORS	36	29	2	5	0	33	47	0.4473	0.821261	7	8	0
GOTERM	transcription coactivator activity	189	178	0	11	0	38	72	0.2293	0.821453	45	49	0
GOTERM	female gamete generation	15	12	0	3	0	21	64	0.355	0.821515	3	4	0
GOTERM	acyl-CoA metabolic process	14	12	0	1	1	23	26	0.3538	0.821521	3	4	0
Panther	De_novo_purine_biosynthesis	26	24	0	0	2	31	56	0.3912	0.82158	6	7	0
GOTERM	adenylate cyclase activity	12	12	0	0	0	127	136	0.348	0.821674	3	4	0
GOTERM	UTP biosynthetic process	10	8	0	1	1	16	50	0.317	0.82182	2	3	0
GOTERM	positive regulation of macrophage derived foam cell differentiation	13	12	0	1	0	35	41	0.3591	0.822111	3	4	0
GOTERM	cell leading edge	13	12	0	1	0	64	82	0.3514	0.822142	3	4	0
KEGG	KEGG_NEUROTROPHIN_SIGNALING_PATHWAY	126	114	0	10	2	51	82	0.0957	0.822283	29	35	0
GOTERM	nucleoside diphosphate kinase activity	10	8	0	1	1	16	50	0.3195	0.822413	2	3	0
GOTERM	microtubule motor activity	76	72	1	2	1	62	116	0.2386	0.822526	18	21	0
GOTERM	regulation of smooth muscle contraction	13	12	0	0	1	32	104	0.3476	0.822539	3	4	0
GOTERM	insulin-like growth factor binding	19	19	0	0	0	14	44	0.3373	0.822543	5	6	0
PANTHER_MOLECULAR_FUNCTION	Amino_acid_transporter	31	24	2	5	0	36	40	0.0523	0.822556	6	10	0
GOTERM	transcription initiation	13	12	0	1	0	14	46	0.3527	0.822615	3	4	0
GOTERM	patterning of blood vessels	19	18	1	0	0	44	80	0.2814	0.822651	5	6	0
GOTERM	inner ear morphogenesis	41	39	0	0	2	12	43	0.2542	0.822701	10	12	0
KEGG	KEGG_WNT_SIGNALING_PATHWAY	151	138	2	7	4	40	79	0.4867	0.822809	35	35	0
GOTERM	extracellular matrix binding	13	12	0	1	0	21	43	0.3554	0.822869	3	4	0
KEGG	KEGG_HEDGEHOG_SIGNALING_PATHWAY	56	51	0	2	3	31	65	0.1783	0.822985	13	16	0
KEGG	KEGG_N_GLYCAN_BIOSYNTHESIS	46	44	0	2	0	26	62	0.5528	0.82335	11	11	0
GOTERM	positive regulation of cellular component movement	12	12	0	0	0	49	57	0.3512	0.823366	3	4	0
GOTERM	microtubule-based movement	88	82	2	3	1	51	99	0.2945	0.823915	21	23	0
GOTERM	cysteine-type endopeptidase activity	58	48	3	2	5	30	44	0.2968	0.824018	12	14	0
GOTERM	unfolded protein binding	114	101	6	6	1	18	33	0.2945	0.824326	25	28	0
GOTERM	phosphotransferase activity, alcohol group as acceptor	20	19	0	1	0	77	96	0.3341	0.824634	5	6	0
KEGG	KEGG_NOTCH_SIGNALING_PATHWAY	47	44	1	2	0	36	66	0.1908	0.824738	11	14	0
KEGG	KEGG_CHRONIC_MYELOID_LEUKEMIA	73	69	0	3	1	55	85	0.1194	0.824848	17	22	0
KEGG	KEGG_GAP_JUNCTION	90	83	1	5	1	47	127	0.5107	0.824932	21	21	0
GOTERM	negative regulation of signal transduction	42	41	0	1	0	41	82	0.3158	0.825128	10	12	0
GOTERM	mitochondrial respiratory chain	14	12	1	1	0	11	31	0.3611	0.825473	3	4	0
GOTERM	phospholipid catabolic process	12	12	0	0	0	29	63	0.3629	0.825623	3	4	0
GOTERM	histone binding	42	41	0	1	0	33	40	0.3107	0.82588	10	12	0
GOTERM	meiosis	58	52	2	4	0	32	39	0.3085	0.82619	13	15	0
GOTERM	amino acid transport	48	41	0	6	1	39	47	0.3187	0.826546	10	12	0
KEGG	KEGG_MTOR_SIGNALING_PATHWAY	52	48	0	4	0	53	79	0.2019	0.826631	12	15	0
KEGG	KEGG_GLYCOSAMINOGLYCAN_BIOSYNTHESIS_KERATAN_SULFATE	15	15	0	0	0	22	62	0.5323	0.826771	4	4	0
GOTERM	cholesterol transport	12	12	0	0	0	40	52	0.3549	0.82693	3	4	0
KEGG	KEGG_CYTOKINE_CYTOKINE_RECEPTOR_INTERACTION	267	192	10	8	57	16	37	0.5283	0.827165	48	48	0
GOTERM	insoluble fraction	35	34	0	1	0	41	124	0.3357	0.827667	9	10	0
GOTERM	nuclear envelope	95	86	3	6	0	41	79	0.2927	0.828016	22	24	0
GOTERM	histone methyltransferase activity (H3-K4 specific)	10	9	0	1	0	28	40	0.3911	0.828545	2	3	0
GOTERM	actin filament organization	26	23	0	2	1	32	58	0.3444	0.828709	6	7	0
GOTERM	protein complex	134	124	0	9	1	29	77	0.2983	0.82875	31	34	0
GOTERM	transcription activator activity	219	201	2	14	2	35	68	0.292	0.828777	50	54	0
GOTERM	response to antibiotic	25	23	1	1	0	39	83	0.3436	0.828854	6	7	0
GOTERM	sarcolemma	57	52	0	5	0	38	128	0.3133	0.828877	13	15	0
GOTERM	complement activation	11	9	0	0	2	63	59	0.3925	0.828928	2	3	0
GOTERM	embryonic digit morphogenesis	25	23	0	0	2	50	89	0.3446	0.828981	6	7	0
GOTERM	nucleosome assembly	80	45	6	8	21	4	23	0.3253	0.829226	11	13	0
GOTERM	mesoderm development	26	23	0	3	0	20	51	0.3422	0.829236	6	7	0
GOTERM	regulation of protein catabolic process	10	9	0	1	0	60	138	0.3963	0.829428	2	3	0
KEGG	KEGG_CELL_CYCLE	128	116	4	7	1	30	52	0.5412	0.829621	29	29	0
Panther	TCA_cycle	14	13	0	1	0	28	35	0.4094	0.82983	3	4	0
GOTERM	receptor signaling protein activity	35	34	0	1	0	36	75	0.3281	0.829863	9	10	0
KEGG	KEGG_NICOTINATE_AND_NICOTINAMIDE_METABOLISM	24	23	0	0	1	42	54	0.5343	0.83036	6	6	0
GOTERM	positive regulation of transcription, DNA-dependent	117	113	1	3	0	40	74	0.3006	0.830384	28	31	0
GOTERM	holo TFIIH complex	11	9	1	1	0	37	55	0.3886	0.83048	2	3	0
KEGG	KEGG_INTESTINAL_IMMUNE_NETWORK_FOR_IGA_PRODUCTION	48	32	14	1	1	15	22	0.5633	0.830726	8	8	0
GOTERM	mismatched DNA binding	15	11	3	1	0	38	66	0.0364	0.830808	3	6	0
GOTERM	negative regulation of adenylate cyclase activity	19	19	0	0	0	31	146	0.027	0.831037	5	9	0
GOTERM	hydrolase activity, hydrolyzing O-glycosyl compounds	22	16	2	3	1	45	71	0.3707	0.831607	4	5	0
GOTERM	positive regulation of ERK1 and ERK2 cascade	17	16	0	0	1	26	52	0.3614	0.831651	4	5	0
KEGG	KEGG_PURINE_METABOLISM	159	145	1	9	4	35	98	0.4679	0.831709	36	37	0
KEGG	KEGG_AXON_GUIDANCE	129	117	0	9	3	93	157	0.4627	0.831809	29	30	0
GOTERM	negative regulation of proteolysis	10	9	0	1	0	20	53	0.4016	0.832321	2	3	0
GOTERM	postsynaptic membrane	140	125	0	8	7	58	189	0.3094	0.832804	31	34	0
GOTERM	high-density lipoprotein particle remodeling	13	9	1	0	3	22	43	0.3903	0.832943	2	3	0
KEGG	KEGG_PANTOTHENATE_AND_COA_BIOSYNTHESIS	16	16	0	0	0	32	96	0.5919	0.833013	4	4	0
KEGG	KEGG_LONG_TERM_POTENTIATION	70	66	0	4	0	72	155	0.4886	0.833165	17	17	0
GOTERM	positive regulation of proteasomal ubiquitin-dependent protein catabolic process	12	9	0	3	0	31	47	0.3922	0.833372	2	3	0
KEGG	KEGG_VASOPRESSIN_REGULATED_WATER_REABSORPTION	44	41	0	3	0	30	69	0.1977	0.83354	10	13	0
GOTERM	activation of MAPKK activity	23	23	0	0	0	72	90	0.348	0.834785	6	7	0
KEGG	KEGG_PROXIMAL_TUBULE_BICARBONATE_RECLAMATION	23	19	0	3	1	19	45	0.5308	0.83482	5	5	0
GOTERM	activation of MAPK activity	55	53	1	1	0	23	63	0.3247	0.834953	13	15	0
GOTERM	NAD binding	10	9	0	1	0	33	37	0.3958	0.835357	2	3	0
GOTERM	actin cytoskeleton reorganization	17	16	0	1	0	116	116	0.3714	0.835489	4	5	0
GOTERM	SNARE complex	17	16	1	0	0	24	49	0.3718	0.835773	4	5	0
GOTERM	protein secretion	16	16	0	0	0	29	48	0.3714	0.83578	4	5	0
GOTERM	chromatin remodeling complex	11	9	0	2	0	40	89	0.4	0.835816	2	3	0
GOTERM	trans-Golgi network transport vesicle	10	9	0	1	0	24	35	0.3983	0.836173	2	3	0
Panther	Ubiquitin_proteasome_pathway	52	47	1	4	0	53	75	0.3831	0.836319	12	13	0
GOTERM	isotype switching	10	9	0	1	0	51	71	0.3969	0.836473	2	3	0
KEGG	KEGG_ERBB_SIGNALING_PATHWAY	87	81	1	4	1	81	143	0.4703	0.836522	20	21	0
KEGG	KEGG_NATURAL_KILLER_CELL_MEDIATED_CYTOTOXICITY	137	97	14	5	21	34	65	0.467	0.836555	24	25	0
GOTERM	regulation of blood vessel size	10	9	0	0	1	3	12	0.3967	0.836578	2	3	0
GOTERM	histone H3-K4 methylation	9	9	0	0	0	28	32	0.4019	0.836893	2	3	0
GOTERM	double-strand break repair via nonhomologous end joining	10	9	0	1	0	77	94	0.4029	0.83748	2	3	0
GOTERM	negative regulation of DNA replication	17	16	0	1	0	21	31	0.3698	0.837485	4	5	0
GOTERM	response to interferon-gamma	10	9	0	1	0	48	64	0.4021	0.837909	2	3	0
Panther	Heterotrimeric_G-protein_signaling_pathway-Gi_alpha_and_Gs_alpha_mediated_pathway	82	76	0	6	0	25	91	0.3428	0.838237	19	21	0
PANTHER_BIOLOGICAL_PROCESS	mRNA_polyadenylation	28	24	0	4	0	38	54	0.0557	0.838811	6	10	0
GOTERM	protein folding	151	133	7	9	2	19	36	0.3139	0.838921	33	36	0
GOTERM	phospholipid transport	18	16	0	2	0	142	160	0.3793	0.838964	4	5	0
GOTERM	defense response to fungus	12	9	2	0	1	4	10	0.4051	0.839375	2	3	0
KEGG	KEGG_STARCH_AND_SUCROSE_METABOLISM	52	38	4	0	10	48	59	0.4791	0.839417	10	10	0
GOTERM	2 iron, 2 sulfur cluster binding	18	16	1	1	0	33	35	0.3751	0.839418	4	5	0
GOTERM	protein import into nucleus, translocation	18	16	1	1	0	17	28	0.3736	0.839532	4	5	0
GOTERM	nuclear body	16	16	0	0	0	45	76	0.3735	0.839704	4	5	0
GOTERM	adult locomotory behavior	28	27	1	0	0	27	101	0.3601	0.840043	7	8	0
GOTERM	positive regulation of cell-matrix adhesion	10	9	0	1	0	77	253	0.4016	0.840289	2	3	0
GOTERM	in utero embryonic development	113	106	1	5	1	47	78	0.3129	0.840333	27	29	0
GOTERM	zinc ion binding	1988	1453	91	133	311	31	72	0.3079	0.840352	363	365	0
GOTERM	glycine binding	11	9	0	2	0	30	97	0.4001	0.840645	2	3	0
GOTERM	protein amino acid N-linked glycosylation via asparagine	10	9	0	1	0	29	56	0.4093	0.840779	2	3	0
GOTERM	negative regulation of ubiquitin-protein ligase activity during mitotic cell cycle	62	57	2	3	0	16	30	0.3401	0.84085	14	16	0
GOTERM	carbohydrate transport	33	31	0	1	1	27	36	0.3574	0.841135	8	9	0
GOTERM	autophagy	36	31	1	4	0	17	60	0.3645	0.841352	8	9	0
GOTERM	response to estrogen stimulus	46	42	0	4	0	29	63	0.3545	0.841531	11	12	0
GOTERM	response to progesterone stimulus	21	20	0	1	0	18	80	0.3769	0.841626	5	6	0
GOTERM	killing of cells of another organism	12	9	2	0	1	4	5	0.404	0.84163	2	3	0
GOTERM	vacuole	11	9	1	1	0	11	31	0.3958	0.841666	2	3	0
GOTERM	response to nutrient	62	57	1	4	0	29	74	0.342	0.841667	14	16	0
GOTERM	CTP biosynthetic process	11	9	0	1	1	24	48	0.4057	0.841672	2	3	0
KEGG	KEGG_FC_EPSILON_RI_SIGNALING_PATHWAY	79	65	2	6	6	50	97	0.4576	0.841924	16	17	0
GOTERM	positive regulation of neuron apoptosis	17	16	1	0	0	20	69	0.3704	0.842653	4	5	0
GOTERM	mitochondrial respiratory chain complex I assembly	10	9	0	1	0	8	23	0.3984	0.842694	2	3	0
GOTERM	microtubule bundle formation	9	9	0	0	0	54	103	0.4007	0.843121	2	3	0
GOTERM	dopamine metabolic process	10	9	0	1	0	50	234	0.3968	0.843367	2	3	0
GOTERM	regulation of the force of heart contraction	13	13	0	0	0	20	90	0.4107	0.843674	3	4	0
GOTERM	phospholipid efflux	10	6	0	0	4	15	46	0.4547	0.843717	2	2	0
GOTERM	oxidoreductase activity, acting on the CH-OH group of donors, NAD or NADP as acceptor	10	9	0	1	0	21	40	0.3968	0.843732	2	3	0
GOTERM	histone methyltransferase complex	16	16	0	0	0	31	106	0.3649	0.84379	4	5	0
GOTERM	cytoskeletal adaptor activity	14	13	0	1	0	104	142	0.4185	0.843845	3	4	0
GOTERM	G-protein-coupled receptor binding	22	20	0	2	0	8	30	0.3877	0.844117	5	6	0
Panther	Metabotropic_glutamate_receptor_group_I_pathway	10	10	0	0	0	48	96	0.0217	0.8442	3	6	0
GOTERM	oligosaccharyltransferase complex	10	9	0	1	0	29	56	0.4015	0.844418	2	3	0
GOTERM	negative regulation of axonogenesis	14	13	0	1	0	53	87	0.4145	0.844499	3	4	0
GOTERM	cortical actin cytoskeleton organization	13	13	0	0	0	35	89	0.419	0.844572	3	4	0
GOTERM	endosome to lysosome transport	14	13	1	0	0	23	37	0.4142	0.844588	3	4	0
GOTERM	phosphatidylinositol binding	16	16	0	0	0	99	153	0.3627	0.844641	4	5	0
GOTERM	pancreatic ribonuclease activity	15	6	0	0	9	1	2	0.4659	0.8447	2	2	0
GOTERM	lysosome	135	116	5	11	3	23	42	0.3638	0.844831	29	31	0
GOTERM	chaperone binding	29	28	0	1	0	13	85	0.394	0.844899	7	8	0
GOTERM	oxygen transport	13	6	0	0	7	8	40	0.4651	0.845054	2	2	0
GOTERM	NAD+ ADP-ribosyltransferase activity	26	24	0	0	2	33	51	0.4004	0.845164	6	7	0
GOTERM	regulation of synaptic plasticity	20	20	0	0	0	33	175	0.3882	0.845192	5	6	0
GOTERM	positive regulation of T cell proliferation	25	24	0	1	0	25	45	0.4016	0.845221	6	7	0
GOTERM	positive regulation of osteoblast differentiation	24	24	0	0	0	55	81	0.3931	0.845221	6	7	0
GOTERM	chemokine activity	47	28	1	0	18	6	17	0.3992	0.845319	7	8	0
GOTERM	regulation of neuronal synaptic plasticity	13	13	0	0	0	8	33	0.4207	0.845473	3	4	0
GOTERM	generation of precursor metabolites and energy	57	54	0	3	0	13	36	0.3699	0.845496	14	15	0
GOTERM	positive regulation of cell proliferation	278	264	0	9	5	21	49	0.3452	0.845527	66	69	0
GOTERM	determination of left/right symmetry	34	31	1	1	1	46	55	0.3641	0.845568	8	9	0
GOTERM	transmembrane receptor protein tyrosine kinase activity	34	31	1	0	2	121	189	0.3657	0.845606	8	9	0
GOTERM	cell maturation	22	20	0	2	0	13	73	0.3861	0.845673	5	6	0
GOTERM	protein ubiquitination	82	77	1	4	0	44	63	0.3623	0.845693	19	21	0
GOTERM	gap junction channel activity	10	6	0	2	2	5	13	0.4758	0.845704	2	2	0
GOTERM	cAMP binding	14	13	0	1	0	89	132	0.4189	0.845761	3	4	0
GOTERM	response to UV	30	28	0	2	0	24	36	0.3925	0.845781	7	8	0
GOTERM	heterotrimeric G-protein complex	27	24	0	1	2	62	107	0.3837	0.84606	6	7	0
GOTERM	negative regulation of smooth muscle cell proliferation	14	13	0	1	0	10	20	0.4179	0.846315	3	4	0
GOTERM	one-carbon metabolic process	30	24	1	3	2	34	54	0.3945	0.846442	6	7	0
GOTERM	apoptosis	455	415	7	20	13	29	70	0.3458	0.846602	104	107	0
GOTERM	response to interleukin-1	19	17	0	2	0	43	102	0.4226	0.846624	4	5	0
GOTERM	skin development	23	17	1	4	1	19	54	0.4239	0.84668	4	5	0
GOTERM	positive regulation of transforming growth factor beta receptor signaling pathway	14	13	0	1	0	15	49	0.4158	0.84672	3	4	0
GOTERM	oxygen transporter activity	13	6	0	0	7	8	40	0.466	0.846741	2	2	0
PANTHER_BIOLOGICAL_PROCESS	Protein_phosphorylation	660	543	58	33	26	59	114	0.0371	0.84685	136	152	0
GOTERM	DNA damage response, signal transduction by p53 class mediator resulting in induction of apoptosis	13	13	0	0	0	28	63	0.4105	0.846851	3	4	0
GOTERM	ubiquitin-specific protease activity	27	24	0	3	0	49	58	0.385	0.847005	6	7	0
GOTERM	DNA-directed RNA polymerase II, core complex	14	13	0	1	0	9	19	0.4161	0.84704	3	4	0
GOTERM	protein amino acid methylation	14	13	0	1	0	22	39	0.413	0.84714	3	4	0
GOTERM	mitochondrial ribosome	17	17	0	0	0	8	11	0.4215	0.84719	4	5	0
GOTERM	NLS-bearing substrate import into nucleus	13	13	0	0	0	71	120	0.4148	0.847225	3	4	0
Panther	VEGF_signaling_pathway	14	14	0	0	0	73	86	0.1092	0.84735	4	6	0
GOTERM	transmembrane transporter activity	15	13	2	0	0	8	10	0.4178	0.847367	3	4	0
GOTERM	complement activation, lectin pathway	6	6	0	0	0	7	20	0.4545	0.847447	2	2	0
GOTERM	feeding behavior	25	24	0	1	0	6	23	0.3872	0.847508	6	7	0
GOTERM	response to steroid hormone stimulus	14	13	0	1	0	10	15	0.417	0.847565	3	4	0
GOTERM	social behavior	16	13	0	3	0	19	96	0.4096	0.847713	3	4	0
GOTERM	neuron apoptosis	14	13	0	1	0	40	132	0.4209	0.847922	3	4	0
GOTERM	germ cell development	22	20	0	2	0	55	77	0.3825	0.848241	5	6	0
GOTERM	nucleoplasm	451	406	5	21	19	31	50	0.3331	0.848295	102	105	0
KEGG	KEGG_P53_SIGNALING_PATHWAY	69	65	1	2	1	25	41	0.4582	0.848317	16	17	0
GOTERM	transport vesicle	38	35	0	3	0	20	33	0.376	0.848323	9	10	0
GOTERM	estrogen receptor binding	13	13	0	0	0	104	78	0.4139	0.848496	3	4	0
GOTERM	T cell differentiation in the thymus	14	13	0	0	1	31	79	0.4133	0.848685	3	4	0
GOTERM	fatty acid biosynthetic process	48	46	0	2	0	25	61	0.364	0.848747	12	13	0
GOTERM	metallocarboxypeptidase activity	25	24	0	0	1	54	188	0.3885	0.848749	6	7	0
GOTERM	isoprenoid biosynthetic process	14	13	0	0	1	24	68	0.4055	0.848852	3	4	0
GOTERM	cAMP biosynthetic process	13	13	0	0	0	100	110	0.4182	0.849416	3	4	0
GOTERM	bone resorption	13	13	0	0	0	18	25	0.424	0.849554	3	4	0
KEGG	KEGG_BASE_EXCISION_REPAIR	35	31	2	2	0	12	22	0.1261	0.84974	8	11	0
PANTHER_BIOLOGICAL_PROCESS	Phospholipid_metabolism	151	113	14	20	4	44	75	0.1674	0.850463	28	33	0
GOTERM	response to unfolded protein	51	47	3	0	1	12	33	0.3898	0.850795	12	13	0
GOTERM	negative regulation of cell differentiation	19	17	1	1	0	10	38	0.4275	0.850844	4	5	0
GOTERM	protein localization	53	51	0	2	0	37	98	0.3933	0.851023	13	14	0
GOTERM	arachidonic acid secretion	11	11	0	0	0	21	28	0.034	0.851956	3	6	0
GOTERM	regulation of transcription	991	840	21	68	62	29	65	0.0115	0.852318	210	234	0
GOTERM	regulation of gene expression	34	32	1	1	0	26	57	0.3977	0.852415	8	9	0
GOTERM	activation of adenylate cyclase activity by G-protein signaling pathway	36	36	0	0	0	21	79	0.4094	0.852941	9	10	0
GOTERM	ribonucleoprotein complex	103	93	2	8	0	14	28	0.3803	0.853851	23	25	0
GOTERM	cardiac muscle contraction	18	17	0	1	0	20	87	0.4355	0.853972	4	5	0
GOTERM	small GTPase mediated signal transduction	202	183	4	15	0	29	67	0.3759	0.854714	46	48	0
GOTERM	retina development in camera-type eye	17	17	0	0	0	23	71	0.4273	0.85493	4	5	0
GOTERM	hydrolase activity, acting on ester bonds	18	17	0	1	0	33	65	0.4363	0.855128	4	5	0
GOTERM	receptor binding	205	183	4	12	6	13	69	0.3641	0.855458	46	48	0
KEGG	KEGG_DORSO_VENTRAL_AXIS_FORMATION	25	22	2	1	0	96	108	0.4865	0.855871	6	6	0
GOTERM	exocytosis	49	47	0	2	0	41	102	0.3993	0.855873	12	13	0
GOTERM	adherens junction	28	28	0	0	0	114	208	0.4096	0.856255	7	8	0
Panther	General_transcription_by_RNA_polymerase_I	12	12	0	0	0	20	21	0.3454	0.856293	3	4	0
GOTERM	release of cytochrome c from mitochondria	21	21	0	0	0	12	33	0.4303	0.856359	5	6	0
GOTERM	sarcoplasmic reticulum	21	21	0	0	0	70	166	0.4293	0.856619	5	6	0
GOTERM	protein kinase cascade	92	82	1	7	2	61	105	0.3932	0.856779	21	22	0
GOTERM	replication fork	10	10	0	0	0	30	45	0.464	0.856969	3	3	0
KEGG	KEGG_PARKINSONS_DISEASE	133	106	21	5	1	12	35	0.5751	0.857118	27	26	0
GOTERM	gluconeogenesis	23	21	0	2	0	10	30	0.4333	0.857418	5	6	0
GOTERM	myosin filament	15	11	0	0	4	33	63	0.0324	0.857528	3	6	0
Panther	GABA-B_receptor_II_signaling	9	9	0	0	0	149	158	0.4096	0.857668	2	3	0
GOTERM	immunological synapse	11	10	0	1	0	11	33	0.4724	0.857685	3	3	0
GOTERM	mitochondrion	1038	886	29	61	62	19	43	0.3606	0.857877	222	224	0
Panther	TGF-beta_signaling_pathway	64	59	0	4	1	27	55	0.2858	0.858326	15	17	0
GOTERM	tight junction	71	63	1	4	3	35	102	0.4001	0.85855	16	17	0
GOTERM	eating behavior	21	21	0	0	0	8	33	0.4322	0.858808	5	6	0
PANTHER_BIOLOGICAL_PROCESS	Amino_acid_transport	47	39	3	5	0	39	75	0.0444	0.859225	10	15	0
GOTERM	steroid hormone receptor signaling pathway	13	10	0	3	0	32	51	0.4761	0.8594	3	3	0
GOTERM	acid phosphatase activity	11	10	0	1	0	38	35	0.4713	0.859931	3	3	0
Panther	Formyltetrahydroformate_biosynthesis	9	8	0	1	0	25	62	0.1167	0.8604	2	4	0
GOTERM	post-embryonic development	50	49	0	0	1	39	77	0.4521	0.860559	12	13	0
GOTERM	glucose homeostasis	45	45	0	0	0	24	75	0.4598	0.861365	11	12	0
GOTERM	histone H3 acetylation	24	22	0	2	0	30	68	0.4816	0.861377	6	6	0
KEGG	KEGG_LINOLEIC_ACID_METABOLISM	29	22	1	1	5	20	33	0.4909	0.861784	6	6	0
GOTERM	positive regulation of transcription factor activity	24	22	1	0	1	47	69	0.4882	0.862101	6	6	0
GOTERM	regulation of blood pressure	52	45	0	5	2	16	42	0.4552	0.862167	11	12	0
GOTERM	activation of protein kinase activity	10	10	0	0	0	39	58	0.476	0.862188	3	3	0
GOTERM	positive regulation of multicellular organism growth	24	22	0	1	1	24	65	0.4787	0.86228	6	6	0
GOTERM	sequence-specific DNA binding	509	430	19	25	35	14	59	0.4275	0.862619	108	109	0
GOTERM	ribosome biogenesis	25	22	1	1	1	18	31	0.4795	0.862716	6	6	0
GOTERM	carboxylesterase activity	27	21	0	1	5	25	42	0.435	0.863034	5	6	0
GOTERM	metanephros development	19	18	0	1	0	55	109	0.4861	0.863134	5	5	0
GOTERM	DNA synthesis during DNA repair	9	7	0	2	0	44	63	0.548	0.863163	2	2	0
GOTERM	interleukin-1 receptor binding	10	7	0	1	2	11	18	0.5498	0.863208	2	2	0
Panther	Parkinson_disease	43	40	3	0	0	20	70	0.2865	0.863215	10	12	0
GOTERM	endosome	203	184	4	12	3	36	59	0.3821	0.863587	46	48	0
KEGG	KEGG_RETINOL_METABOLISM	64	41	2	2	19	19	30	0.5986	0.863878	10	10	0
GOTERM	spindle	87	80	0	7	0	39	76	0.4453	0.863972	20	21	0
GOTERM	GTPase activator activity	160	143	6	11	0	82	121	0.4326	0.864345	36	37	0
GOTERM	growth	29	26	0	2	1	16	41	0.4819	0.864757	7	7	0
GOTERM	endopeptidase inhibitor activity	28	22	3	3	0	16	35	0.4869	0.864811	6	6	0
GOTERM	negative regulation of epithelial cell proliferation	22	21	0	1	0	24	57	0.4346	0.864953	5	6	0
GOTERM	melanosome	87	80	2	4	1	29	45	0.4395	0.865342	20	21	0
PANTHER_BIOLOGICAL_PROCESS	Inhibition_of_apoptosis	128	98	11	4	15	25	63	0.1715	0.865405	25	29	0
GOTERM	midbody	22	22	0	0	0	35	46	0.4911	0.865837	6	6	0
GOTERM	protein heterooligomerization	45	45	0	0	0	41	73	0.4571	0.8659	11	12	0
GOTERM	calcium-independent cell-cell adhesion	22	18	0	1	3	7	40	0.4833	0.866032	5	5	0
GOTERM	Golgi stack	24	22	0	2	0	51	64	0.4822	0.866083	6	6	0
GOTERM	protein kinase A binding	8	7	0	1	0	51	125	0.5538	0.866142	2	2	0
GOTERM	chromatin organization	21	18	1	2	0	10	67	0.4766	0.866275	5	5	0
GOTERM	protein tyrosine phosphatase activity	85	77	2	6	0	59	120	0.4592	0.866449	19	20	0
GOTERM	Wnt receptor signaling pathway	94	84	1	7	2	40	78	0.4352	0.866459	21	22	0
GOTERM	endocytic vesicle	27	26	0	1	0	59	88	0.4852	0.866471	7	7	0
GOTERM	filopodium	25	22	0	3	0	60	75	0.4802	0.866579	6	6	0
GOTERM	digestion	55	49	4	0	2	11	26	0.4466	0.866718	12	13	0
GOTERM	JNK cascade	33	30	0	3	0	38	120	0.4802	0.866878	8	8	0
GOTERM	cellular response to oxidative stress	9	7	0	2	0	51	49	0.5566	0.866974	2	2	0
GOTERM	regulation of Rab GTPase activity	51	45	4	2	0	64	118	0.4475	0.867131	11	12	0
GOTERM	mRNA polyadenylation	11	10	0	1	0	37	67	0.4768	0.86716	3	3	0
GOTERM	enzyme activator activity	42	41	1	0	0	29	40	0.4559	0.867175	10	11	0
GOTERM	RNA splicing	265	235	11	14	5	20	41	0.4418	0.867189	59	60	0
GOTERM	T cell costimulation	11	10	0	1	0	30	39	0.4731	0.867246	3	3	0
GOTERM	fatty acid binding	18	18	0	0	0	14	27	0.4844	0.867291	5	5	0
GOTERM	positive regulation of protein amino acid phosphorylation	27	26	1	0	0	47	73	0.4858	0.867574	7	7	0
GOTERM	hormone activity	85	73	0	2	10	6	14	0.4624	0.867613	18	19	0
GOTERM	insulin secretion	23	22	0	1	0	40	88	0.4763	0.867734	6	6	0
GOTERM	cytoskeleton	687	598	12	45	32	51	100	0.3825	0.867809	150	152	0
GOTERM	RNA polymerase II transcription factor activity	127	119	2	6	0	24	53	0.4264	0.867829	30	31	0
GOTERM	regulation of vasoconstriction	15	14	0	1	0	34	106	0.4831	0.867832	4	4	0
GOTERM	regulation of phosphorylation	11	10	0	1	0	17	38	0.4752	0.867962	3	3	0
GOTERM	endoplasmic reticulum	895	782	14	48	51	28	56	0.4318	0.868004	196	196	0
GOTERM	response to axon injury	10	10	0	0	0	28	47	0.4763	0.868033	3	3	0
GOTERM	cytoplasmic vesicle	224	213	1	8	2	31	75	0.4075	0.86807	53	55	0
GOTERM	SNAP receptor activity	20	18	0	1	1	45	59	0.4831	0.868116	5	5	0
GOTERM	multicellular organismal development	904	780	10	56	58	25	75	0.3911	0.868147	195	197	0
GOTERM	negative regulation of transcription, DNA-dependent	85	79	0	5	1	34	77	0.4203	0.868211	20	21	0
GOTERM	inactivation of MAPK activity	20	18	0	2	0	26	68	0.4862	0.868232	5	5	0
GOTERM	phototransduction	23	21	1	1	0	14	24	0.4358	0.868294	5	6	0
GOTERM	SH3 domain binding	97	89	0	8	0	61	122	0.4763	0.868356	22	23	0
GOTERM	late endosome	41	37	0	4	0	27	41	0.4544	0.868568	9	10	0
GOTERM	type II transforming growth factor beta receptor binding	7	7	0	0	0	40	67	0.5688	0.868603	2	2	0
GOTERM	smoothened signaling pathway	14	14	0	0	0	53	88	0.4798	0.868622	4	4	0
GOTERM	protein homooligomerization	60	60	0	0	0	37	63	0.4243	0.868623	15	16	0
GOTERM	protein transporter activity	73	69	2	2	0	51	63	0.4632	0.868645	17	18	0
GOTERM	homeostasis of number of cells within a tissue	15	14	0	1	0	46	55	0.4739	0.868685	4	4	0
GOTERM	integrin-mediated signaling pathway	57	56	0	1	0	59	102	0.4253	0.868829	14	15	0
GOTERM	response to cold	20	18	0	2	0	13	32	0.4829	0.868843	5	5	0
GOTERM	transforming growth factor beta binding	10	10	0	0	0	44	71	0.4791	0.868886	3	3	0
GOTERM	sulfotransferase activity	35	33	0	1	1	31	92	0.437	0.868915	8	9	0
GOTERM	regulation of heart contraction	31	29	0	2	0	32	60	0.4493	0.86892	7	8	0
GOTERM	protein dimerization activity	86	81	2	2	1	32	74	0.4648	0.86893	20	21	0
GOTERM	activation of phospholipase C activity	18	18	0	0	0	15	55	0.4807	0.868934	5	5	0
GOTERM	non-G-protein coupled 7TM receptor activity	11	11	0	0	0	4	16	0.5435	0.869267	3	3	0
GOTERM	transforming growth factor beta receptor binding	10	10	0	0	0	43	67	0.4743	0.869277	3	3	0
GOTERM	regulation of protein amino acid phosphorylation	15	14	0	1	0	73	88	0.4791	0.86929	4	4	0
GOTERM	purinergic nucleotide receptor activity, G-protein coupled	25	14	2	5	4	6	13	0.483	0.869328	4	4	0
GOTERM	senescence	14	14	0	0	0	31	48	0.4825	0.869351	4	4	0
GOTERM	positive regulation of blood pressure	11	10	0	1	0	17	39	0.4804	0.869418	3	3	0
GOTERM	Golgi organization	19	18	0	1	0	44	85	0.4787	0.8695	5	5	0
GOTERM	positive regulation of tyrosine phosphorylation of Stat5 protein	10	10	0	0	0	7	61	0.4747	0.869513	3	3	0
GOTERM	specific transcriptional repressor activity	34	30	0	4	0	39	98	0.4826	0.869578	8	8	0
GOTERM	extracellular ligand-gated ion channel activity	47	37	0	5	5	32	79	0.4422	0.86959	9	10	0
KEGG	KEGG_PRIMARY_IMMUNODEFICIENCY	35	29	2	4	0	13	25	0.6231	0.869679	7	7	0
GOTERM	mitochondrial large ribosomal subunit	16	14	0	2	0	5	14	0.4793	0.869741	4	4	0
GOTERM	hindbrain development	14	14	0	0	0	9	47	0.4747	0.86976	4	4	0
GOTERM	structural constituent of eye lens	18	14	0	0	4	7	15	0.4833	0.869774	4	4	0
GOTERM	odontogenesis of dentine-containing tooth	36	33	0	3	0	25	57	0.4465	0.869835	8	9	0
GOTERM	protein C-terminus binding	136	126	1	8	1	34	90	0.4097	0.869888	32	33	0
GOTERM	response to glucocorticoid stimulus	58	56	1	1	0	21	52	0.4253	0.869946	14	15	0
GOTERM	positive regulation of protein kinase B signaling cascade	14	11	0	1	2	20	64	0.5396	0.869997	3	3	0
GOTERM	cellular component movement	101	91	1	6	3	29	60	0.4107	0.870009	23	24	0
GOTERM	antigen binding	41	14	25	0	2	12	35	0.4778	0.870124	4	4	0
GOTERM	positive regulation of catalytic activity	15	14	0	1	0	14	34	0.4739	0.870131	4	4	0
GOTERM	ATPase binding	14	14	0	0	0	26	39	0.4828	0.870144	4	4	0
GOTERM	ATPase activity, coupled to transmembrane movement of substances	31	25	3	3	0	69	84	0.4392	0.870252	6	7	0
GOTERM	ligase activity	304	275	5	15	9	54	86	0.3883	0.870274	69	71	0
GOTERM	lysosome organization	22	22	0	0	0	23	54	0.4702	0.870367	6	6	0
GOTERM	regulation of protein metabolic process	45	42	0	3	0	44	62	0.4852	0.870407	11	11	0
GOTERM	SH3/SH2 adaptor activity	51	46	0	5	0	63	96	0.4859	0.870542	12	12	0
GOTERM	cytokinesis	35	33	0	2	0	38	58	0.4501	0.870554	8	9	0
GOTERM	voltage-gated potassium channel complex	85	80	0	3	2	27	119	0.4325	0.870559	20	21	0
GOTERM	cytosol	1264	1104	15	68	77	32	68	0.3823	0.870589	276	277	0
GOTERM	neuron projection	56	52	0	4	0	55	186	0.4209	0.870671	13	14	0
GOTERM	cell cortex	78	75	0	3	0	69	105	0.4185	0.87087	19	20	0
GOTERM	axonal fasciculation	10	10	0	0	0	92	224	0.4731	0.870903	3	3	0
GOTERM	histone methylation	12	10	0	2	0	61	73	0.4762	0.870955	3	3	0
GOTERM	microvillus	17	14	0	3	0	20	28	0.4727	0.871006	4	4	0
GOTERM	neural crest cell migration	19	18	0	1	0	30	52	0.4819	0.871007	5	5	0
[truncated: 1,598 more rows]
